# Supplementary material for: Structural and Functional Annotation of Hypothetical Proteins from the Microsporidia Species Vittaforma corneae ATCC 50505 Using in silico Approaches
Source: Int J Mol Sci. 2023 Feb 9;24(4):3507. doi: 10.3390/ijms24043507 (PMC9960886; doi:10.3390/ijms24043507)
Supplement: Supplementary file 1 [file ijms-24-03507-s001.zip]

Archive with 3 entries (3 files):
- ijms-1953007-supplementary.pdf
- Supplementary File-S1_Homology_search.xlsx
- Supplementary File-S2_Motifs_regular_expressions.xlsx
