# Supplementary material for: Structural and Functional Annotation of Hypothetical Proteins from the Microsporidia Species Vittaforma corneae ATCC 50505 Using in silico Approaches
Source: Int J Mol Sci. 2023 Feb 9;24(4):3507. doi: 10.3390/ijms24043507 (PMC9960886; doi:10.3390/ijms24043507)
Supplement: Supplementary file 1 [file ijms-24-03507-s001.zip › Supplementary File-S1_Homology_search.xlsx]

## Sheet: BLAST_Hits_All_HPs
Query seqid	Subject seqid	Subject title	Percent identity	Length	Mismatch	Gap open	Query start	Query end	Subject start	Subject end	E-value	Bitscore
ELA42953.1	ref|XP_007603721.1|	hypothetical protein VICG_00268 [Vittaforma corneae ATCC 50505]	100.000	182	0	0	1	182	1	182	7.41e-128	367
ELA42953.1	gb|KAI5173384.1|	hypothetical protein PAEPH01_1934 [Pancytospora epiphaga]	27.326	172	123	2	1	171	85	255	1.03e-05	56.6
ELA42953.1	gb|KAI4291480.1|	hypothetical protein PAPHI01_0754 [Pancytospora philotis]	23.030	165	125	2	1	164	85	248	5.58e-05	54.3
ELA42954.1	ref|XP_007603722.1|	hypothetical protein VICG_00269, partial [Vittaforma corneae ATCC 50505]	100.000	515	0	0	1	515	1	515	0.0	1056
ELA42954.1	gb|KAI4291484.1|	hypothetical protein PAPHI01_0758 [Pancytospora philotis]	28.700	446	288	6	53	483	21	451	9.00e-50	191
ELA42954.1	gb|KAI5179448.1|	hypothetical protein PAEPH01_2643, partial [Pancytospora epiphaga]	29.600	375	252	4	56	429	6	369	2.29e-41	163
ELA42954.1	gb|KAI5148241.1|	hypothetical protein ENBRE01_0201 [Enteropsectra breve]	27.212	452	276	11	62	502	62	471	7.41e-29	132
ELA42954.1	gb|KAG5860329.1|	hypothetical protein KMI_02g04220 [Encephalitozoon hellem]	23.582	335	223	13	107	429	6	319	8.02e-06	61.2
ELA40716.1	ref|XP_007605692.1|	hypothetical protein VICG_02248, partial [Vittaforma corneae ATCC 50505]	100.000	167	0	0	1	167	1	167	8.89e-123	353
ELA40716.1	ref|XP_007605684.1|	hypothetical protein VICG_02240, partial [Vittaforma corneae ATCC 50505]	86.826	167	22	0	1	167	10	176	2.46e-103	304
ELA40716.1	ref|XP_007603742.1|	hypothetical protein VICG_00289 [Vittaforma corneae ATCC 50505]	62.275	167	58	2	1	167	22	183	5.71e-60	199
ELA40716.1	ref|XP_007603738.1|	hypothetical protein VICG_00285 [Vittaforma corneae ATCC 50505]	57.527	186	51	5	1	165	17	195	1.95e-57	188
ELA40716.1	ref|XP_007604479.1|	hypothetical protein VICG_01033 [Vittaforma corneae ATCC 50505]	54.359	195	53	7	1	167	19	205	1.98e-47	167
ELA40716.1	ref|XP_007605534.1|	hypothetical protein VICG_02089 [Vittaforma corneae ATCC 50505]	56.886	167	60	5	5	167	5	163	4.33e-46	163
ELA40716.1	ref|XP_007604070.1|	hypothetical protein VICG_00618 [Vittaforma corneae ATCC 50505]	55.249	181	66	5	1	167	22	201	2.88e-44	159
ELA40716.1	ref|XP_007604304.1|	hypothetical protein VICG_00855 [Vittaforma corneae ATCC 50505]	53.254	169	72	4	1	167	21	184	1.64e-43	157
ELA40716.1	ref|XP_007604658.1|	hypothetical protein VICG_01212 [Vittaforma corneae ATCC 50505]	48.619	181	75	5	1	167	21	197	2.17e-42	150
ELA40716.1	ref|XP_007605573.1|	hypothetical protein VICG_02128 [Vittaforma corneae ATCC 50505]	52.273	176	64	6	1	167	21	185	8.80e-41	150
ELA40717.1	ref|XP_007605691.1|	hypothetical protein VICG_02247, partial [Vittaforma corneae ATCC 50505]	100.000	138	0	0	1	138	1	138	2.51e-95	281
ELA40717.1	ref|XP_007604052.1|	hypothetical protein VICG_00600 [Vittaforma corneae ATCC 50505]	99.275	138	1	0	1	138	44	181	5.49e-94	279
ELA40717.1	gb|KAI5147982.1|	U3 small nucleolar ribonucleoprotein IMP3 [Enteropsectra breve]	63.971	136	49	0	1	136	44	179	7.80e-61	195
ELA40717.1	gb|KAI5169986.1|	U3 small nucleolar ribonucleoprotein IMP3 [Pancytospora epiphaga]	57.353	136	58	0	1	136	44	179	1.08e-54	180
ELA40717.1	ref|XP_003887334.1|	ribosomal protein S4-like protein [Encephalitozoon hellem ATCC 50504]	60.000	135	54	0	2	136	45	179	7.11e-54	177
ELA40717.1	ref|XP_009264566.1|	U3 small nucleolar ribonucleoprotein [Encephalitozoon romaleae SJ-2008]	61.194	134	52	0	2	135	45	178	1.46e-53	177
ELA40717.1	gb|KAI4291965.1|	U3 small nucleolar ribonucleoprotein IMP3 [Pancytospora philotis]	56.618	136	59	0	3	138	46	181	2.16e-53	176
ELA40717.1	ref|XP_024331390.1|	u3 small nucleolar ribonucleoprotein imp3 [Nosema ceranae]	58.647	133	55	0	2	134	45	177	5.28e-53	175
ELA40717.1	gb|KAG5859753.1|	hypothetical protein KMI_05g09370 [Encephalitozoon hellem]	59.259	135	55	0	2	136	45	179	6.19e-53	175
ELA40717.1	gb|KAI4291957.1|	U3 small nucleolar ribonucleoprotein IMP3 [Pancytospora philotis]	55.882	136	60	0	3	138	46	181	1.31e-52	174
ELA40718.1	ref|XP_007605690.1|	hypothetical protein VICG_02246, partial [Vittaforma corneae ATCC 50505]	100.000	172	0	0	1	172	1	172	3.06e-87	263
ELA40719.1	ref|XP_007605689.1|	hypothetical protein VICG_02245, partial [Vittaforma corneae ATCC 50505]	100.000	132	0	0	1	132	1	132	7.63e-94	276
ELA40719.1	gb|KAI5172954.1|	hydroxyacylglutathione hydrolase [Pancytospora epiphaga]	55.462	119	49	1	17	131	3	121	7.37e-38	139
ELA40719.1	gb|KAI4292822.1|	hydroxyacylglutathione hydrolase [Pancytospora philotis]	45.833	120	62	1	16	132	2	121	8.74e-32	124
ELA40719.1	gb|KAI5150265.1|	hydroxyacylglutathione hydrolase [Enteropsectra breve]	49.242	132	51	2	16	131	3	134	9.84e-32	123
ELA40719.1	gb|KAF7682500.1|	putative hydroxyacylglutathione hydrolase [Thelohania contejeani]	45.238	126	60	2	16	132	2	127	1.50e-26	110
ELA40719.1	gb|EOB11196.1|	Hydroxyacylglutathione hydrolase [Nosema bombycis CQ1]	44.628	121	61	2	17	131	3	123	1.48e-25	107
ELA40719.1	gb|EOB13979.1|	hydroxyacylglutathione hydrolase, partial [Nosema bombycis CQ1]	44.628	121	61	2	17	131	3	123	2.60e-25	105
ELA40719.1	ref|XP_013163857.1|	PREDICTED: probable hydroxyacylglutathione hydrolase ECU02_0580 [Papilio xuthus]	42.975	121	63	2	17	131	3	123	6.27e-24	103
ELA40719.1	ref|XP_024331498.1|	hydroxyacylglutathione hydrolase [Nosema ceranae]	45.690	116	61	2	17	131	5	119	1.50e-22	99.4
ELA40719.1	gb|EEQ81593.1|	hypothetical protein NCER_101920 [Nosema ceranae BRL01]	45.690	116	61	2	17	131	5	119	1.67e-22	99.4
ELA40720.1	ref|XP_007605688.1|	hypothetical protein VICG_02244, partial [Vittaforma corneae ATCC 50505]	100.000	115	0	0	1	115	1	115	1.51e-75	229
ELA40721.1	ref|XP_007605687.1|	hypothetical protein VICG_02243, partial [Vittaforma corneae ATCC 50505]	100.000	174	0	0	1	174	1	174	3.26e-124	357
ELA40721.1	ref|XP_007603719.1|	hypothetical protein VICG_00266 [Vittaforma corneae ATCC 50505]	98.276	174	3	0	1	174	120	293	2.28e-121	355
ELA40721.1	ref|XP_007605686.1|	hypothetical protein VICG_02242, partial [Vittaforma corneae ATCC 50505]	96.552	174	6	0	1	174	1	174	1.61e-120	347
ELA40721.1	gb|KAI5148230.1|	hypothetical protein ENBRE01_0190 [Enteropsectra breve]	29.651	172	119	2	3	173	124	294	1.14e-12	76.3
ELA40721.1	gb|KAI5170408.1|	hypothetical protein PAEPH01_1407 [Pancytospora epiphaga]	28.369	141	96	1	25	160	147	287	6.80e-09	65.9
ELA40721.1	gb|KAI4291309.1|	hypothetical protein PAPHI01_0583 [Pancytospora philotis]	24.855	173	128	2	2	172	123	295	5.48e-08	63.2
ELA40721.1	gb|EDQ31170.1|	hypothetical protein EBI_22574 [Enterocytozoon bieneusi H348]	28.704	108	76	1	7	113	125	232	2.01e-06	58.5
ELA40721.1	gb|ORD94436.1|	hypothetical protein ECANGB1_700 [Enterospora canceri]	28.333	120	84	2	7	125	126	244	2.31e-06	58.5
ELA40721.1	gb|ORD94067.1|	hypothetical protein ECANGB1_1233 [Enterospora canceri]	28.333	120	84	2	7	125	39	157	3.45e-06	57.4
ELA40721.1	gb|KAH9410595.1|	putative TPR-like protein [Microsporidium sp. FI-F-10]	30.464	151	89	4	37	172	201	350	9.92e-05	53.9
ELA40722.1	ref|XP_007605686.1|	hypothetical protein VICG_02242, partial [Vittaforma corneae ATCC 50505]	100.000	174	0	0	1	174	1	174	3.63e-124	357
ELA40722.1	ref|XP_007603719.1|	hypothetical protein VICG_00266 [Vittaforma corneae ATCC 50505]	98.276	174	3	0	1	174	120	293	5.56e-122	357
ELA40722.1	ref|XP_007605687.1|	hypothetical protein VICG_02243, partial [Vittaforma corneae ATCC 50505]	96.552	174	6	0	1	174	1	174	1.61e-120	347
ELA40722.1	gb|KAI5148230.1|	hypothetical protein ENBRE01_0190 [Enteropsectra breve]	29.412	170	116	3	3	169	124	292	5.73e-13	77.0
ELA40722.1	gb|KAI5170408.1|	hypothetical protein PAEPH01_1407 [Pancytospora epiphaga]	29.787	141	94	1	25	160	147	287	6.72e-10	68.6
ELA40722.1	gb|KAI4291309.1|	hypothetical protein PAPHI01_0583 [Pancytospora philotis]	25.904	166	121	2	2	165	123	288	1.22e-08	65.1
ELA40722.1	gb|ORD94436.1|	hypothetical protein ECANGB1_700 [Enterospora canceri]	28.333	120	84	2	7	125	126	244	5.46e-07	60.1
ELA40722.1	gb|ORD94067.1|	hypothetical protein ECANGB1_1233 [Enterospora canceri]	28.333	120	84	2	7	125	39	157	7.96e-07	59.3
ELA40722.1	gb|EDQ31170.1|	hypothetical protein EBI_22574 [Enterocytozoon bieneusi H348]	29.630	108	75	1	7	113	125	232	9.91e-07	59.7
ELA40722.1	gb|KAH9410595.1|	putative TPR-like protein [Microsporidium sp. FI-F-10]	30.464	151	89	4	37	172	201	350	7.38e-05	54.3
ELA40723.1	ref|XP_007605685.1|	hypothetical protein VICG_02241, partial [Vittaforma corneae ATCC 50505]	100.000	115	0	0	1	115	1	115	2.85e-78	236
ELA40723.1	ref|XP_007604447.1|	hypothetical protein VICG_01000 [Vittaforma corneae ATCC 50505]	93.913	115	7	0	1	115	1	115	4.80e-67	226
ELA40723.1	ref|WP_256387939.1|	ATP-binding cassette domain-containing protein [Bradyrhizobium sp. SK17]	28.409	88	58	2	4	86	57	144	1.2	40.0
ELA40723.1	ref|XP_016093776.1|	PREDICTED: poly(A) RNA polymerase GLD2-like [Sinocyclocheilus grahami]	23.853	109	83	0	4	112	302	410	6.4	38.1
ELA40724.1	ref|XP_007605684.1|	hypothetical protein VICG_02240, partial [Vittaforma corneae ATCC 50505]	100.000	176	0	0	1	176	1	176	5.94e-129	369
ELA40724.1	ref|XP_007605692.1|	hypothetical protein VICG_02248, partial [Vittaforma corneae ATCC 50505]	86.826	167	22	0	10	176	1	167	2.58e-103	304
ELA40724.1	ref|XP_007603738.1|	hypothetical protein VICG_00285 [Vittaforma corneae ATCC 50505]	59.794	194	50	5	2	174	9	195	1.24e-65	209
ELA40724.1	ref|XP_007603742.1|	hypothetical protein VICG_00289 [Vittaforma corneae ATCC 50505]	63.743	171	57	2	1	171	13	178	2.83e-62	206
ELA40724.1	ref|XP_007605534.1|	hypothetical protein VICG_02089 [Vittaforma corneae ATCC 50505]	59.880	167	55	5	14	176	5	163	6.28e-50	173
ELA40724.1	ref|XP_007605658.1|	hypothetical protein VICG_02214 [Vittaforma corneae ATCC 50505]	75.455	110	25	2	1	109	10	118	7.85e-48	162
ELA40724.1	ref|XP_007605573.1|	hypothetical protein VICG_02128 [Vittaforma corneae ATCC 50505]	54.595	185	62	6	2	176	13	185	1.12e-47	168
ELA40724.1	ref|XP_007605594.1|	hypothetical protein VICG_02149, partial [Vittaforma corneae ATCC 50505]	53.448	174	63	5	13	176	1	166	2.39e-45	162
ELA40724.1	ref|XP_007604479.1|	hypothetical protein VICG_01033 [Vittaforma corneae ATCC 50505]	50.980	204	64	7	1	176	10	205	9.35e-44	159
ELA40724.1	ref|XP_007604070.1|	hypothetical protein VICG_00618 [Vittaforma corneae ATCC 50505]	52.632	190	75	5	1	176	13	201	7.71e-43	156
ELA40725.1	ref|XP_007605683.1|	hypothetical protein VICG_02239, partial [Vittaforma corneae ATCC 50505]	100.000	178	0	0	1	178	1	178	8.82e-124	356
ELA40725.1	ref|XP_007605395.1|	hypothetical protein VICG_01950 [Vittaforma corneae ATCC 50505]	97.753	178	4	0	1	178	47	224	5.79e-111	351
ELA40726.1	ref|XP_007605682.1|	hypothetical protein VICG_02238, partial [Vittaforma corneae ATCC 50505]	100.000	124	0	0	1	124	1	124	1.58e-85	255
ELA40726.1	ref|XP_007605681.1|	hypothetical protein VICG_02237, partial [Vittaforma corneae ATCC 50505]	97.581	124	3	0	1	124	1	124	9.81e-84	250
ELA40727.1	ref|XP_007605681.1|	hypothetical protein VICG_02237, partial [Vittaforma corneae ATCC 50505]	100.000	124	0	0	1	124	1	124	1.25e-85	255
ELA40727.1	ref|XP_007605682.1|	hypothetical protein VICG_02238, partial [Vittaforma corneae ATCC 50505]	97.581	124	3	0	1	124	1	124	9.79e-84	250
ELA40727.1	gb|RUS70110.1|	hypothetical protein EGW08_022135, partial [Elysia chlorotica]	31.250	48	33	0	56	103	14	61	0.20	41.2
ELA40727.1	gb|RUS70110.1|	hypothetical protein EGW08_022135, partial [Elysia chlorotica]	28.000	50	36	0	56	105	1	50	0.33	40.4
ELA40727.1	gb|KAF1332166.1|	hypothetical protein FI667_g3764, partial [Globisporangium splendens]	36.735	49	31	0	1	49	74	122	5.4	38.5
ELA40728.1	ref|XP_007605679.1|	hypothetical protein VICG_02234, partial [Vittaforma corneae ATCC 50505]	100.000	122	0	0	1	122	1	122	2.73e-84	252
ELA40728.1	ref|XP_007605040.1|	hypothetical protein VICG_01595 [Vittaforma corneae ATCC 50505]	92.623	122	9	0	1	122	253	374	9.22e-78	244
ELA40728.1	gb|ORD94478.1|	hypothetical protein ECANGB1_683 [Enterospora canceri]	32.727	110	70	2	7	116	230	335	3.46e-09	64.7
ELA40728.1	gb|KAI4291055.1|	AP-1 complex subunit mu [Pancytospora philotis]	33.036	112	71	1	7	118	225	332	4.58e-09	64.3
ELA40728.1	gb|KAI5171994.1|	AP-1 complex subunit mu [Pancytospora epiphaga]	31.579	114	74	1	5	118	223	332	5.14e-08	61.6
ELA40728.1	gb|EED44311.1|	RNA-binding protein, predicted [Enterocytozoon bieneusi H348]	23.636	110	80	1	7	116	222	327	1.79e-05	54.3
ELA40729.1	ref|XP_007605680.1|	hypothetical protein VICG_02236, partial [Vittaforma corneae ATCC 50505]	100.000	52	0	0	1	52	1	52	5.70e-28	104
ELA40729.1	ref|XP_007605040.1|	hypothetical protein VICG_01595 [Vittaforma corneae ATCC 50505]	93.103	29	2	0	1	29	201	229	3.62e-08	58.9
ELA40730.1	ref|XP_007605678.1|	hypothetical protein VICG_02235, partial [Vittaforma corneae ATCC 50505]	100.000	169	0	0	1	169	1	169	3.09e-91	273
ELA40730.1	ref|XP_007605627.1|	hypothetical protein VICG_02182, partial [Vittaforma corneae ATCC 50505]	83.051	59	8	1	113	169	133	191	2.75e-07	59.7
ELA40731.1	ref|XP_007605677.1|	hypothetical protein VICG_02233, partial [Vittaforma corneae ATCC 50505]	100.000	189	0	0	1	189	1	189	5.77e-137	390
ELA40731.1	ref|XP_007605676.1|	hypothetical protein VICG_02232, partial [Vittaforma corneae ATCC 50505]	96.622	148	5	0	2	149	2	149	2.10e-101	299
ELA40733.1	ref|XP_007605675.1|	hypothetical protein VICG_02231, partial [Vittaforma corneae ATCC 50505]	100.000	190	0	0	1	190	1	190	8.21e-136	387
ELA40733.1	ref|XP_007603653.1|	hypothetical protein VICG_00200, partial [Vittaforma corneae ATCC 50505]	99.355	155	1	0	22	176	1	155	1.21e-108	317
ELA40733.1	gb|KAI5148221.1|	hypothetical protein ENBRE01_0181 [Enteropsectra breve]	51.705	176	85	0	15	190	201	376	7.74e-52	183
ELA40733.1	gb|KAI4291462.1|	hypothetical protein PAPHI01_0736 [Pancytospora philotis]	49.206	189	95	1	1	189	224	411	2.02e-48	175
ELA40733.1	gb|KAI5168561.1|	hypothetical protein PAEPH01_0234 [Pancytospora epiphaga]	49.711	173	87	0	15	187	257	429	2.30e-45	167
ELA40733.1	ref|XP_003073964.1|	putative nuclear scaffolding protein [Encephalitozoon intestinalis ATCC 50506]	44.624	186	103	0	4	189	196	381	4.04e-42	158
ELA40733.1	ref|XP_014562924.1|	hypothetical protein M896_121040 [Ordospora colligata OC4]	44.324	185	103	0	5	189	199	383	1.01e-40	154
ELA40733.1	ref|NP_586422.1|	POSSIBLE PROTEIN OF NUCLEAR SCAFFOLD [Encephalitozoon cuniculi GB-M1]	43.548	186	105	0	4	189	196	381	2.56e-40	153
ELA40733.1	gb|KAH9410641.1|	hypothetical protein HK407_12g17720 [Microsporidium sp. FI-F-10]	43.784	185	104	0	5	189	199	383	9.89e-40	151
ELA40733.1	ref|XP_009265583.1|	putative nuclear scaffolding protein [Encephalitozoon romaleae SJ-2008]	42.703	185	106	0	5	189	197	381	4.60e-39	150
ELA40734.1	ref|XP_007605674.1|	hypothetical protein VICG_02230, partial [Vittaforma corneae ATCC 50505]	100.000	114	0	0	1	114	1	114	2.34e-79	239
ELA40734.1	ref|XP_007605560.1|	hypothetical protein VICG_02115, partial [Vittaforma corneae ATCC 50505]	86.842	114	14	1	1	114	1	113	1.31e-63	199
ELA40734.1	ref|XP_007605573.1|	hypothetical protein VICG_02128 [Vittaforma corneae ATCC 50505]	81.579	114	21	0	1	114	1	114	3.35e-57	190
ELA40734.1	ref|XP_007605626.1|	hypothetical protein VICG_02181, partial [Vittaforma corneae ATCC 50505]	75.652	115	23	1	1	110	1	115	9.09e-53	171
ELA40734.1	ref|XP_007603738.1|	hypothetical protein VICG_00285 [Vittaforma corneae ATCC 50505]	73.451	113	24	2	7	114	3	114	5.25e-47	160
ELA40734.1	ref|XP_007605545.1|	hypothetical protein VICG_02100 [Vittaforma corneae ATCC 50505]	64.706	119	35	2	1	114	1	117	4.19e-42	145
ELA40734.1	ref|XP_007604479.1|	hypothetical protein VICG_01033 [Vittaforma corneae ATCC 50505]	64.706	119	34	3	1	114	1	116	1.89e-36	137
ELA40734.1	ref|XP_007605594.1|	hypothetical protein VICG_02149, partial [Vittaforma corneae ATCC 50505]	74.737	95	18	2	25	114	2	95	2.09e-36	136
ELA40734.1	ref|XP_007605658.1|	hypothetical protein VICG_02214 [Vittaforma corneae ATCC 50505]	60.504	119	33	4	1	114	1	110	3.84e-34	124
ELA40734.1	ref|XP_007603742.1|	hypothetical protein VICG_00289 [Vittaforma corneae ATCC 50505]	64.706	119	27	5	1	114	4	112	3.85e-33	128
ELA40735.1	ref|XP_007605673.1|	hypothetical protein VICG_02229, partial [Vittaforma corneae ATCC 50505]	100.000	104	0	0	1	104	1	104	2.68e-70	215
ELA40735.1	ref|XP_007605633.1|	hypothetical protein VICG_02188, partial [Vittaforma corneae ATCC 50505]	91.346	104	9	0	1	104	1	104	4.67e-63	198
ELA40735.1	ref|XP_007605523.1|	hypothetical protein VICG_02078 [Vittaforma corneae ATCC 50505]	90.816	98	9	0	7	104	1	98	4.11e-57	182
ELA40735.1	ref|XP_007604660.1|	trehalose-phosphatase [Vittaforma corneae ATCC 50505]	77.885	104	23	0	1	104	1	104	1.50e-44	164
ELA40735.1	gb|KAI5152487.1|	trehalose 6-phosphate synthase/phosphatase [Enteropsectra breve]	30.769	104	72	0	1	104	28	131	2.06e-08	62.0
ELA40735.1	gb|KAI4290797.1|	trehalose 6-phosphate synthase/phosphatase [Pancytospora philotis]	30.851	94	65	0	1	94	1	94	5.78e-04	49.3
ELA40735.1	gb|KAI5168324.1|	trehalose 6-phosphate synthase/phosphatase [Pancytospora epiphaga]	28.431	102	73	0	1	102	1	102	8.30e-04	48.9
ELA40736.1	ref|XP_007605672.1|	hypothetical protein VICG_02228, partial [Vittaforma corneae ATCC 50505]	100.000	141	0	0	1	141	1	141	4.12e-97	286
ELA40736.1	ref|XP_007605570.1|	hypothetical protein VICG_02125 [Vittaforma corneae ATCC 50505]	91.489	141	12	0	1	141	28	168	2.94e-88	264
ELA40736.1	ref|XP_007605457.1|	hypothetical protein VICG_02012 [Vittaforma corneae ATCC 50505]	92.908	141	10	0	1	141	175	315	1.18e-86	267
ELA40736.1	ref|XP_007605567.1|	hypothetical protein VICG_02122 [Vittaforma corneae ATCC 50505]	87.234	141	18	0	1	141	28	168	8.64e-83	250
ELA40736.1	ref|XP_007604645.1|	hypothetical protein VICG_01199 [Vittaforma corneae ATCC 50505]	78.723	141	30	0	1	141	262	402	6.02e-71	229
ELA40736.1	ref|XP_007604305.1|	hypothetical protein VICG_00856 [Vittaforma corneae ATCC 50505]	68.794	141	40	1	1	141	257	393	9.77e-59	197
ELA40736.1	ref|XP_007603735.1|	hypothetical protein VICG_00282 [Vittaforma corneae ATCC 50505]	89.873	79	8	0	63	141	1	79	8.21e-42	145
ELA40736.1	ref|XP_007605258.1|	hypothetical protein VICG_01813, partial [Vittaforma corneae ATCC 50505]	87.143	70	9	0	1	70	275	344	6.22e-33	129
ELA40736.1	ref|XP_007603734.1|	hypothetical protein VICG_00281 [Vittaforma corneae ATCC 50505]	84.211	38	6	0	1	38	279	316	3.44e-11	70.9
ELA40736.1	gb|MBW1744765.1|	M48 family metalloprotease [Deltaproteobacteria bacterium]	25.833	120	82	4	17	132	28	144	3.51e-04	50.4
ELA40737.1	ref|XP_007605671.1|	hypothetical protein VICG_02227, partial [Vittaforma corneae ATCC 50505]	100.000	107	0	0	1	107	1	107	9.52e-72	219
ELA40738.1	ref|XP_007605670.1|	hypothetical protein VICG_02226, partial [Vittaforma corneae ATCC 50505]	100.000	85	0	0	1	85	1	85	8.30e-50	162
ELA40738.1	ref|XP_007604395.1|	hypothetical protein VICG_00948 [Vittaforma corneae ATCC 50505]	67.059	85	28	0	1	85	185	269	3.13e-29	115
ELA40738.1	ref|XP_007604395.1|	hypothetical protein VICG_00948 [Vittaforma corneae ATCC 50505]	56.897	58	24	1	2	59	94	150	2.87e-07	57.8
ELA40738.1	ref|XP_007604395.1|	hypothetical protein VICG_00948 [Vittaforma corneae ATCC 50505]	52.632	57	26	1	1	57	116	171	1.65e-04	50.1
ELA40738.1	ref|XP_007605197.1|	hypothetical protein VICG_01752, partial [Vittaforma corneae ATCC 50505]	70.588	85	25	0	1	85	250	334	8.04e-27	110
ELA40738.1	ref|XP_007605197.1|	hypothetical protein VICG_01752, partial [Vittaforma corneae ATCC 50505]	66.667	45	15	0	1	45	66	110	1.14e-06	56.2
ELA40738.1	ref|XP_007605197.1|	hypothetical protein VICG_01752, partial [Vittaforma corneae ATCC 50505]	54.930	71	27	2	1	67	43	112	1.24e-05	53.1
ELA40738.1	ref|XP_007605197.1|	hypothetical protein VICG_01752, partial [Vittaforma corneae ATCC 50505]	53.448	58	26	1	2	59	21	77	0.015	44.3
ELA40738.1	ref|XP_007605197.1|	hypothetical protein VICG_01752, partial [Vittaforma corneae ATCC 50505]	52.459	61	24	2	1	59	89	146	0.028	43.9
ELA40738.1	ref|XP_007605197.1|	hypothetical protein VICG_01752, partial [Vittaforma corneae ATCC 50505]	56.098	41	18	0	2	42	113	153	0.091	42.4
ELA40738.1	ref|XP_007605197.1|	hypothetical protein VICG_01752, partial [Vittaforma corneae ATCC 50505]	36.765	68	20	1	1	45	135	202	4.2	37.7
ELA40738.1	ref|XP_007604306.1|	hypothetical protein VICG_00857 [Vittaforma corneae ATCC 50505]	70.588	85	25	0	1	85	156	240	1.05e-26	108
ELA40738.1	ref|XP_007604306.1|	hypothetical protein VICG_00857 [Vittaforma corneae ATCC 50505]	58.621	58	23	1	2	59	88	144	8.04e-05	50.8
ELA40738.1	ref|XP_007605608.1|	hypothetical protein VICG_02163 [Vittaforma corneae ATCC 50505]	67.059	85	28	0	1	85	157	241	1.13e-26	108
ELA40738.1	ref|XP_007605547.1|	hypothetical protein VICG_02102 [Vittaforma corneae ATCC 50505]	70.588	85	25	0	1	85	321	405	1.34e-23	103
ELA40738.1	ref|XP_007605547.1|	hypothetical protein VICG_02102 [Vittaforma corneae ATCC 50505]	56.897	58	24	1	2	59	69	125	1.75e-05	52.8
ELA40738.1	ref|XP_007605547.1|	hypothetical protein VICG_02102 [Vittaforma corneae ATCC 50505]	56.897	58	24	1	2	59	115	171	3.93e-05	52.0
ELA40738.1	ref|XP_007605547.1|	hypothetical protein VICG_02102 [Vittaforma corneae ATCC 50505]	60.784	51	20	0	1	51	137	187	1.44e-04	50.1
ELA40738.1	ref|XP_007605547.1|	hypothetical protein VICG_02102 [Vittaforma corneae ATCC 50505]	54.237	59	26	1	1	59	91	148	2.86e-04	49.3
ELA40738.1	ref|XP_007605547.1|	hypothetical protein VICG_02102 [Vittaforma corneae ATCC 50505]	66.667	45	15	0	1	45	160	204	5.39e-04	48.5
ELA40738.1	ref|XP_007605547.1|	hypothetical protein VICG_02102 [Vittaforma corneae ATCC 50505]	54.237	59	26	1	1	59	206	263	0.003	46.6
ELA40738.1	ref|XP_007605547.1|	hypothetical protein VICG_02102 [Vittaforma corneae ATCC 50505]	54.237	59	26	1	1	59	252	309	0.003	46.2
ELA40738.1	ref|XP_007605547.1|	hypothetical protein VICG_02102 [Vittaforma corneae ATCC 50505]	59.091	44	18	0	2	45	230	273	0.024	43.9
ELA40738.1	ref|XP_007604303.1|	hypothetical protein VICG_00854 [Vittaforma corneae ATCC 50505]	62.353	85	32	0	1	85	68	152	3.25e-23	97.1
ELA40738.1	ref|XP_007604774.1|	hypothetical protein VICG_01328 [Vittaforma corneae ATCC 50505]	65.882	85	29	0	1	85	226	310	1.15e-22	99.4
ELA40738.1	ref|XP_007604774.1|	hypothetical protein VICG_01328 [Vittaforma corneae ATCC 50505]	52.941	51	24	0	1	51	134	184	0.003	46.2
ELA40738.1	ref|XP_007604774.1|	hypothetical protein VICG_01328 [Vittaforma corneae ATCC 50505]	49.153	59	29	1	2	60	158	215	0.003	46.2
ELA40738.1	ref|XP_007604774.1|	hypothetical protein VICG_01328 [Vittaforma corneae ATCC 50505]	60.000	45	18	0	1	45	88	132	0.007	45.4
ELA40738.1	ref|XP_007604774.1|	hypothetical protein VICG_01328 [Vittaforma corneae ATCC 50505]	49.153	59	29	1	2	60	66	123	0.011	45.1
ELA40738.1	ref|XP_007604774.1|	hypothetical protein VICG_01328 [Vittaforma corneae ATCC 50505]	48.333	60	30	1	1	60	111	169	0.98	39.3
ELA40738.1	ref|XP_007604775.1|	hypothetical protein VICG_01329 [Vittaforma corneae ATCC 50505]	76.389	72	17	0	14	85	341	412	3.69e-22	99.4
ELA40738.1	ref|XP_007604775.1|	hypothetical protein VICG_01329 [Vittaforma corneae ATCC 50505]	56.897	58	24	1	2	59	122	178	1.52e-06	55.8
ELA40738.1	ref|XP_007604775.1|	hypothetical protein VICG_01329 [Vittaforma corneae ATCC 50505]	52.542	59	27	1	1	59	259	316	2.55e-06	55.1
ELA40738.1	ref|XP_007604775.1|	hypothetical protein VICG_01329 [Vittaforma corneae ATCC 50505]	60.784	51	20	0	1	51	213	263	8.66e-06	53.5
ELA40738.1	ref|XP_007604775.1|	hypothetical protein VICG_01329 [Vittaforma corneae ATCC 50505]	54.902	51	23	0	1	51	236	286	1.26e-04	50.4
ELA40738.1	ref|XP_007604775.1|	hypothetical protein VICG_01329 [Vittaforma corneae ATCC 50505]	52.632	57	26	1	1	57	167	222	0.002	47.0
ELA40738.1	ref|XP_007604775.1|	hypothetical protein VICG_01329 [Vittaforma corneae ATCC 50505]	42.667	75	41	2	1	74	144	217	0.013	44.7
ELA40738.1	ref|XP_007604775.1|	hypothetical protein VICG_01329 [Vittaforma corneae ATCC 50505]	45.000	60	32	1	1	60	190	248	0.46	40.4
ELA40738.1	ref|XP_007604889.1|	hypothetical protein VICG_01443 [Vittaforma corneae ATCC 50505]	68.605	86	26	1	1	85	357	442	1.72e-21	97.8
ELA40738.1	ref|XP_007604889.1|	hypothetical protein VICG_01443 [Vittaforma corneae ATCC 50505]	55.932	59	26	0	1	59	172	230	6.06e-08	59.7
ELA40738.1	ref|XP_007604889.1|	hypothetical protein VICG_01443 [Vittaforma corneae ATCC 50505]	59.322	59	23	1	1	59	242	299	1.52e-06	55.8
ELA40738.1	ref|XP_007604889.1|	hypothetical protein VICG_01443 [Vittaforma corneae ATCC 50505]	52.857	70	32	1	2	71	220	288	2.96e-05	52.4
ELA40738.1	ref|XP_007604889.1|	hypothetical protein VICG_01443 [Vittaforma corneae ATCC 50505]	55.932	59	25	1	1	59	149	206	1.00e-04	50.8
ELA40738.1	ref|XP_007604889.1|	hypothetical protein VICG_01443 [Vittaforma corneae ATCC 50505]	60.870	46	18	0	2	47	289	334	1.16e-04	50.4
ELA40738.1	ref|XP_007604889.1|	hypothetical protein VICG_01443 [Vittaforma corneae ATCC 50505]	52.632	57	24	1	1	57	265	318	0.013	44.7
ELA40738.1	ref|XP_007604889.1|	hypothetical protein VICG_01443 [Vittaforma corneae ATCC 50505]	52.542	59	27	1	1	59	126	183	0.017	44.3
ELA40738.1	ref|XP_007604889.1|	hypothetical protein VICG_01443 [Vittaforma corneae ATCC 50505]	51.471	68	28	2	1	64	103	169	0.017	44.3
ELA40738.1	ref|XP_007604889.1|	hypothetical protein VICG_01443 [Vittaforma corneae ATCC 50505]	46.753	77	36	3	2	77	81	153	0.11	42.0
ELA40739.1	ref|XP_007605669.1|	hypothetical protein VICG_02225, partial [Vittaforma corneae ATCC 50505]	100.000	191	0	0	1	191	1	191	9.14e-130	372
ELA40739.1	ref|XP_007605535.1|	hypothetical protein VICG_02090, partial [Vittaforma corneae ATCC 50505]	56.425	179	77	1	2	179	293	471	3.27e-46	172
ELA40739.1	ref|XP_007605535.1|	hypothetical protein VICG_02090, partial [Vittaforma corneae ATCC 50505]	51.145	131	63	1	6	136	136	265	2.40e-22	105
ELA40739.1	ref|XP_007605535.1|	hypothetical protein VICG_02090, partial [Vittaforma corneae ATCC 50505]	50.376	133	65	1	4	136	180	311	4.89e-22	104
ELA40739.1	ref|XP_007605535.1|	hypothetical protein VICG_02090, partial [Vittaforma corneae ATCC 50505]	48.872	133	67	1	4	136	111	242	3.77e-20	99.4
ELA40739.1	ref|XP_007605535.1|	hypothetical protein VICG_02090, partial [Vittaforma corneae ATCC 50505]	46.565	131	69	1	6	136	90	219	2.52e-18	94.0
ELA40739.1	ref|XP_007605535.1|	hypothetical protein VICG_02090, partial [Vittaforma corneae ATCC 50505]	49.606	127	63	1	10	136	71	196	7.85e-18	92.4
ELA40739.1	ref|XP_007605535.1|	hypothetical protein VICG_02090, partial [Vittaforma corneae ATCC 50505]	47.561	82	42	1	55	136	70	150	7.19e-05	55.1
ELA40739.1	ref|XP_007605458.1|	hypothetical protein VICG_02013 [Vittaforma corneae ATCC 50505]	53.073	179	83	1	2	179	291	469	4.61e-44	167
ELA40739.1	ref|XP_007605458.1|	hypothetical protein VICG_02013 [Vittaforma corneae ATCC 50505]	51.880	133	63	1	4	136	155	286	7.56e-27	118
ELA40739.1	ref|XP_007605458.1|	hypothetical protein VICG_02013 [Vittaforma corneae ATCC 50505]	54.867	113	51	0	4	116	201	313	2.09e-23	108
ELA40739.1	ref|XP_007605458.1|	hypothetical protein VICG_02013 [Vittaforma corneae ATCC 50505]	49.624	133	66	1	4	136	178	309	1.24e-20	100
ELA40739.1	ref|XP_007605458.1|	hypothetical protein VICG_02013 [Vittaforma corneae ATCC 50505]	47.407	135	69	2	4	138	109	241	6.54e-19	95.9
ELA40739.1	ref|XP_007605458.1|	hypothetical protein VICG_02013 [Vittaforma corneae ATCC 50505]	44.361	133	73	1	4	136	86	217	1.06e-17	92.0
ELA40739.1	ref|XP_007605458.1|	hypothetical protein VICG_02013 [Vittaforma corneae ATCC 50505]	42.537	134	76	1	3	136	62	194	1.51e-15	85.9
ELA40739.1	ref|XP_007605458.1|	hypothetical protein VICG_02013 [Vittaforma corneae ATCC 50505]	48.936	94	47	1	43	136	56	148	6.83e-11	72.4
ELA40739.1	ref|XP_007605547.1|	hypothetical protein VICG_02102 [Vittaforma corneae ATCC 50505]	54.023	174	80	0	2	175	245	418	2.13e-42	157
ELA40739.1	ref|XP_007605547.1|	hypothetical protein VICG_02102 [Vittaforma corneae ATCC 50505]	46.429	168	88	2	4	170	63	229	1.89e-24	110
ELA40739.1	ref|XP_007605547.1|	hypothetical protein VICG_02102 [Vittaforma corneae ATCC 50505]	52.593	135	63	1	2	136	130	263	5.62e-23	105
ELA40739.1	ref|XP_007605547.1|	hypothetical protein VICG_02102 [Vittaforma corneae ATCC 50505]	47.107	121	64	0	4	124	155	275	1.23e-16	88.6
ELA40739.1	ref|XP_007605547.1|	hypothetical protein VICG_02102 [Vittaforma corneae ATCC 50505]	54.348	92	41	1	45	136	58	148	1.21e-12	77.4
ELA40739.1	ref|XP_007604072.1|	hypothetical protein VICG_00620, partial [Vittaforma corneae ATCC 50505]	51.977	177	84	1	4	179	247	423	1.50e-41	159
ELA40739.1	ref|XP_007604072.1|	hypothetical protein VICG_00620, partial [Vittaforma corneae ATCC 50505]	49.138	116	59	0	4	119	63	178	6.85e-22	104
ELA40739.1	ref|XP_007604072.1|	hypothetical protein VICG_00620, partial [Vittaforma corneae ATCC 50505]	47.407	135	70	1	2	136	153	286	1.44e-20	100
ELA40739.1	ref|XP_007604072.1|	hypothetical protein VICG_00620, partial [Vittaforma corneae ATCC 50505]	45.865	133	71	1	4	136	86	217	8.85e-19	95.1
ELA40739.1	ref|XP_007604072.1|	hypothetical protein VICG_00620, partial [Vittaforma corneae ATCC 50505]	42.177	147	81	2	4	150	132	274	1.13e-18	95.1
ELA40739.1	ref|XP_007604072.1|	hypothetical protein VICG_00620, partial [Vittaforma corneae ATCC 50505]	42.857	133	75	1	4	136	109	240	8.02e-18	92.4
ELA40739.1	ref|XP_007604072.1|	hypothetical protein VICG_00620, partial [Vittaforma corneae ATCC 50505]	51.136	88	42	1	49	136	62	148	2.61e-14	82.4
ELA40739.1	ref|XP_007604072.1|	hypothetical protein VICG_00620, partial [Vittaforma corneae ATCC 50505]	37.234	94	52	2	43	136	39	125	1.68e-04	53.9
ELA40739.1	ref|XP_007604306.1|	hypothetical protein VICG_00857 [Vittaforma corneae ATCC 50505]	50.000	164	82	0	3	166	81	244	2.80e-39	145
ELA40739.1	ref|XP_007604306.1|	hypothetical protein VICG_00857 [Vittaforma corneae ATCC 50505]	43.038	79	44	1	58	136	67	144	5.14e-04	51.6
ELA40739.1	ref|XP_007604306.1|	hypothetical protein VICG_00857 [Vittaforma corneae ATCC 50505]	48.837	43	21	1	2	43	172	214	9.2	39.3
ELA40739.1	ref|XP_007605012.1|	hypothetical protein VICG_01566, partial [Vittaforma corneae ATCC 50505]	50.282	177	87	1	4	179	201	377	2.55e-38	149
ELA40739.1	ref|XP_007605012.1|	hypothetical protein VICG_01566, partial [Vittaforma corneae ATCC 50505]	46.617	133	70	1	4	136	109	240	4.47e-22	104
ELA40739.1	ref|XP_007605012.1|	hypothetical protein VICG_01566, partial [Vittaforma corneae ATCC 50505]	45.522	134	72	1	3	136	62	194	1.30e-19	97.4
ELA40739.1	ref|XP_007605012.1|	hypothetical protein VICG_01566, partial [Vittaforma corneae ATCC 50505]	47.414	116	61	0	4	119	86	201	3.47e-19	96.3
ELA40739.1	ref|XP_007605012.1|	hypothetical protein VICG_01566, partial [Vittaforma corneae ATCC 50505]	39.130	92	49	2	45	136	41	125	7.13e-05	55.1
ELA40739.1	ref|XP_007604774.1|	hypothetical protein VICG_01328 [Vittaforma corneae ATCC 50505]	47.340	188	76	1	4	168	129	316	9.61e-38	143
ELA40739.1	ref|XP_007604774.1|	hypothetical protein VICG_01328 [Vittaforma corneae ATCC 50505]	48.120	133	68	1	4	136	83	214	2.73e-21	100
ELA40739.1	ref|XP_007604774.1|	hypothetical protein VICG_01328 [Vittaforma corneae ATCC 50505]	47.273	110	57	1	27	136	60	168	4.59e-14	80.5
ELA40739.1	ref|XP_007604774.1|	hypothetical protein VICG_01328 [Vittaforma corneae ATCC 50505]	47.475	99	51	1	38	136	48	145	1.99e-11	73.2
ELA40739.1	ref|XP_007604774.1|	hypothetical protein VICG_01328 [Vittaforma corneae ATCC 50505]	39.241	79	47	1	58	136	45	122	0.005	48.9
ELA40739.1	ref|XP_007604066.1|	hypothetical protein VICG_00614 [Vittaforma corneae ATCC 50505]	51.136	176	85	1	4	178	247	422	4.25e-37	147
ELA40739.1	ref|XP_007604066.1|	hypothetical protein VICG_00614 [Vittaforma corneae ATCC 50505]	48.276	116	60	0	4	119	86	201	8.14e-21	101
ELA40739.1	ref|XP_007604066.1|	hypothetical protein VICG_00614 [Vittaforma corneae ATCC 50505]	44.444	153	81	3	2	151	176	327	1.18e-19	97.8
ELA40739.1	ref|XP_007604066.1|	hypothetical protein VICG_00614 [Vittaforma corneae ATCC 50505]	46.617	133	70	1	4	136	109	240	2.09e-19	97.1
ELA40739.1	ref|XP_007604066.1|	hypothetical protein VICG_00614 [Vittaforma corneae ATCC 50505]	46.617	133	70	1	4	136	63	194	5.67e-19	95.9
ELA40739.1	ref|XP_007604066.1|	hypothetical protein VICG_00614 [Vittaforma corneae ATCC 50505]	41.353	133	77	1	4	136	132	263	2.97e-18	94.0
ELA40739.1	ref|XP_007604066.1|	hypothetical protein VICG_00614 [Vittaforma corneae ATCC 50505]	57.955	88	36	1	49	136	62	148	2.72e-14	82.4
ELA40739.1	ref|XP_007604889.1|	hypothetical protein VICG_01443 [Vittaforma corneae ATCC 50505]	51.381	181	83	2	4	183	283	459	4.59e-37	144
ELA40739.1	ref|XP_007604889.1|	hypothetical protein VICG_01443 [Vittaforma corneae ATCC 50505]	46.617	133	71	0	4	136	98	230	8.25e-18	92.0
ELA40739.1	ref|XP_007604889.1|	hypothetical protein VICG_01443 [Vittaforma corneae ATCC 50505]	47.015	134	69	2	4	136	190	322	8.36e-17	89.4
ELA40739.1	ref|XP_007604889.1|	hypothetical protein VICG_01443 [Vittaforma corneae ATCC 50505]	49.107	112	57	0	8	119	218	329	9.50e-17	89.0
ELA40739.1	ref|XP_007604889.1|	hypothetical protein VICG_01443 [Vittaforma corneae ATCC 50505]	45.865	133	71	1	4	136	75	206	2.06e-14	82.4
ELA40740.1	ref|XP_007605668.1|	hypothetical protein VICG_02224, partial [Vittaforma corneae ATCC 50505]	100.000	120	0	0	1	120	1	120	1.62e-83	249
ELA40740.1	gb|EEQ82925.1|	hypothetical protein NCER_100291 [Nosema ceranae BRL01]	54.630	108	47	1	1	106	348	455	5.71e-32	128
ELA40740.1	ref|XP_024331535.1|	hypothetical protein AAJ76_1200048732 [Nosema ceranae]	54.630	108	47	1	1	106	348	455	5.89e-32	128
ELA40740.1	gb|MBT6201743.1|	DUF2828 family protein [Bacteroidetes Order II. Incertae sedis bacterium]	49.167	120	55	2	1	120	352	465	1.93e-27	115
ELA40740.1	gb|ECC6867498.1|	DUF2828 family protein [Salmonella enterica]	46.552	116	61	1	1	115	369	484	1.84e-26	113
ELA40740.1	gb|ECV9084132.1|	DUF2828 family protein [Salmonella enterica subsp. enterica serovar Infantis]	46.552	116	61	1	1	115	372	487	1.90e-26	113
ELA40740.1	gb|AZU98154.1|	hypothetical protein CPT_Munch_210 [Salmonella phage Munch]	46.552	116	61	1	1	115	372	487	1.94e-26	113
ELA40740.1	gb|EBS4516778.1|	DUF2828 domain-containing protein [Salmonella enterica subsp. enterica serovar Braenderup]	46.154	117	56	2	1	115	384	495	4.51e-26	112
ELA40740.1	ref|WP_205099312.1|	DUF2828 family protein [Marinitoga litoralis]	45.763	118	58	2	1	118	355	466	1.49e-25	110
ELA40740.1	ref|YP_009196578.1|	hypothetical protein AVV44_gp245 [Cronobacter phage S13]	45.833	120	61	2	1	116	336	455	4.25e-25	109
ELA40742.1	ref|XP_007605666.1|	hypothetical protein VICG_02222, partial [Vittaforma corneae ATCC 50505]	100.000	132	0	0	1	132	1	132	4.03e-90	267
ELA40742.1	ref|XP_007604660.1|	trehalose-phosphatase [Vittaforma corneae ATCC 50505]	81.061	132	25	0	1	132	559	690	2.25e-67	226
ELA40742.1	gb|KAI5168324.1|	trehalose 6-phosphate synthase/phosphatase [Pancytospora epiphaga]	43.939	132	74	0	1	132	636	767	7.76e-29	121
ELA40742.1	gb|KAI4290797.1|	trehalose 6-phosphate synthase/phosphatase [Pancytospora philotis]	45.082	122	67	0	11	132	626	747	2.11e-25	111
ELA40742.1	gb|KAI5152487.1|	trehalose 6-phosphate synthase/phosphatase [Enteropsectra breve]	39.535	129	75	1	4	132	795	920	8.75e-25	110
ELA40742.1	ref|XP_050050517.1|	uncharacterized protein LOC126546628 [Dermacentor andersoni]	38.843	121	71	1	12	132	134	251	2.09e-18	89.0
ELA40742.1	gb|EOB14345.1|	trehalose-phosphatase, partial [Nosema bombycis CQ1]	35.461	141	79	3	1	132	543	680	2.01e-16	86.3
ELA40742.1	ref|XP_013175507.1|	PREDICTED: probable trehalose-phosphatase [Papilio xuthus]	35.461	141	79	3	1	132	572	709	5.70e-16	84.7
ELA40742.1	ref|XP_013182664.1|	PREDICTED: probable trehalose-phosphatase [Papilio xuthus]	35.461	141	79	3	1	132	597	734	7.80e-16	84.3
ELA40742.1	emb|CAD7619535.1|	unnamed protein product [Medioppia subpectinata]	31.618	136	84	3	2	132	215	346	1.53e-12	74.7
ELA40743.1	ref|XP_007605665.1|	hypothetical protein VICG_02221, partial [Vittaforma corneae ATCC 50505]	100.000	209	0	0	1	209	1	209	3.20e-139	398
ELA40743.1	ref|XP_007604072.1|	hypothetical protein VICG_00620, partial [Vittaforma corneae ATCC 50505]	57.488	207	65	1	1	184	138	344	1.20e-53	192
ELA40743.1	ref|XP_007604072.1|	hypothetical protein VICG_00620, partial [Vittaforma corneae ATCC 50505]	58.791	182	75	0	1	182	184	365	2.80e-48	177
ELA40743.1	ref|XP_007604072.1|	hypothetical protein VICG_00620, partial [Vittaforma corneae ATCC 50505]	46.591	176	94	0	18	193	63	238	8.61e-31	130
ELA40743.1	ref|XP_007604072.1|	hypothetical protein VICG_00620, partial [Vittaforma corneae ATCC 50505]	59.804	102	40	1	1	101	276	377	2.87e-17	91.7
ELA40743.1	ref|XP_007604072.1|	hypothetical protein VICG_00620, partial [Vittaforma corneae ATCC 50505]	43.373	83	39	2	103	184	39	114	8.22e-04	52.4
ELA40743.1	ref|XP_007605458.1|	hypothetical protein VICG_02013 [Vittaforma corneae ATCC 50505]	60.000	190	74	1	1	188	161	350	1.27e-51	189
ELA40743.1	ref|XP_007605458.1|	hypothetical protein VICG_02013 [Vittaforma corneae ATCC 50505]	58.696	184	76	0	1	184	69	252	1.09e-49	184
ELA40743.1	ref|XP_007605458.1|	hypothetical protein VICG_02013 [Vittaforma corneae ATCC 50505]	54.301	186	85	0	1	186	230	415	6.79e-43	165
ELA40743.1	ref|XP_007605458.1|	hypothetical protein VICG_02013 [Vittaforma corneae ATCC 50505]	53.892	167	77	0	18	184	63	229	2.68e-35	143
ELA40743.1	ref|XP_007605458.1|	hypothetical protein VICG_02013 [Vittaforma corneae ATCC 50505]	51.705	176	84	1	1	175	253	428	8.39e-34	139
ELA40743.1	ref|XP_007605535.1|	hypothetical protein VICG_02090, partial [Vittaforma corneae ATCC 50505]	52.609	230	63	1	1	184	71	300	7.11e-51	186
ELA40743.1	ref|XP_007605535.1|	hypothetical protein VICG_02090, partial [Vittaforma corneae ATCC 50505]	56.522	184	80	0	1	184	209	392	1.96e-48	179
ELA40743.1	ref|XP_007605535.1|	hypothetical protein VICG_02090, partial [Vittaforma corneae ATCC 50505]	52.976	168	78	1	9	175	263	430	3.57e-32	134
ELA40743.1	ref|XP_007605535.1|	hypothetical protein VICG_02090, partial [Vittaforma corneae ATCC 50505]	37.423	163	96	2	38	194	33	195	4.64e-17	90.9
ELA40743.1	gb|EMN90930.1|	leucine rich repeat protein [Leptospira weilii str. UI 13098]	52.174	184	88	0	1	184	94	277	6.95e-49	172
ELA40743.1	gb|EMN90930.1|	leucine rich repeat protein [Leptospira weilii str. UI 13098]	48.454	194	94	1	1	194	140	327	5.22e-42	155
ELA40743.1	gb|EMN90930.1|	leucine rich repeat protein [Leptospira weilii str. UI 13098]	47.283	184	97	0	1	184	48	231	9.94e-36	139
ELA40743.1	gb|EMN90930.1|	leucine rich repeat protein [Leptospira weilii str. UI 13098]	48.649	148	76	0	37	184	38	185	3.09e-30	124
ELA40743.1	ref|WP_002760685.1|	leucine-rich repeat domain-containing protein [Leptospira mayottensis]	52.577	194	92	0	1	194	116	309	1.61e-48	179
ELA40743.1	ref|WP_002760685.1|	leucine-rich repeat domain-containing protein [Leptospira mayottensis]	55.978	184	81	0	1	184	392	575	2.67e-45	170
ELA40743.1	ref|WP_002760685.1|	leucine-rich repeat domain-containing protein [Leptospira mayottensis]	54.922	193	87	0	1	193	139	331	4.53e-45	169
ELA40743.1	ref|WP_002760685.1|	leucine-rich repeat domain-containing protein [Leptospira mayottensis]	53.261	184	86	0	1	184	70	253	8.35e-45	169
ELA40743.1	ref|WP_002760685.1|	leucine-rich repeat domain-containing protein [Leptospira mayottensis]	54.945	182	82	0	3	184	371	552	4.61e-44	167
ELA40743.1	ref|WP_002760685.1|	leucine-rich repeat domain-containing protein [Leptospira mayottensis]	56.522	184	80	0	1	184	93	276	7.59e-44	166
ELA40743.1	ref|WP_002760685.1|	leucine-rich repeat domain-containing protein [Leptospira mayottensis]	54.696	181	82	0	4	184	257	437	3.08e-43	164
ELA40743.1	ref|WP_002760685.1|	leucine-rich repeat domain-containing protein [Leptospira mayottensis]	54.696	181	82	0	4	184	165	345	3.55e-43	164
ELA40743.1	ref|WP_002760685.1|	leucine-rich repeat domain-containing protein [Leptospira mayottensis]	54.696	181	82	0	4	184	211	391	9.40e-43	163
ELA40743.1	ref|WP_002760685.1|	leucine-rich repeat domain-containing protein [Leptospira mayottensis]	53.261	184	86	0	1	184	277	460	1.51e-42	162
ELA40743.1	ref|WP_002760685.1|	leucine-rich repeat domain-containing protein [Leptospira mayottensis]	55.801	181	80	0	4	184	418	598	1.76e-42	162
ELA40743.1	ref|WP_002760685.1|	leucine-rich repeat domain-containing protein [Leptospira mayottensis]	54.696	181	82	0	4	184	50	230	2.56e-42	162
ELA40743.1	ref|WP_002760685.1|	leucine-rich repeat domain-containing protein [Leptospira mayottensis]	54.945	182	82	0	3	184	348	529	4.12e-42	161
ELA40743.1	ref|WP_002760685.1|	leucine-rich repeat domain-containing protein [Leptospira mayottensis]	53.804	184	85	0	1	184	185	368	9.07e-42	160
ELA40743.1	ref|WP_002760685.1|	leucine-rich repeat domain-containing protein [Leptospira mayottensis]	53.297	182	85	0	3	184	233	414	1.70e-41	160
ELA40743.1	ref|WP_002760685.1|	leucine-rich repeat domain-containing protein [Leptospira mayottensis]	53.261	184	86	0	1	184	300	483	2.84e-41	159
ELA40743.1	ref|WP_002760685.1|	leucine-rich repeat domain-containing protein [Leptospira mayottensis]	53.846	169	78	0	26	194	49	217	7.72e-41	158
ELA40743.1	ref|WP_002760685.1|	leucine-rich repeat domain-containing protein [Leptospira mayottensis]	52.486	181	86	0	4	184	441	621	1.01e-40	157
ELA40743.1	ref|WP_002760685.1|	leucine-rich repeat domain-containing protein [Leptospira mayottensis]	52.174	184	88	0	1	184	323	506	7.83e-40	155
ELA40743.1	ref|WP_002760685.1|	leucine-rich repeat domain-containing protein [Leptospira mayottensis]	51.630	184	89	0	1	184	461	644	2.62e-39	154
ELA40743.1	ref|WP_002760685.1|	leucine-rich repeat domain-containing protein [Leptospira mayottensis]	52.830	159	75	0	1	159	507	665	3.44e-34	139
ELA40743.1	ref|WP_243820508.1|	leucine-rich repeat domain-containing protein [Leptospira noguchii]	51.031	194	95	0	1	194	159	352	2.60e-48	174
ELA40743.1	ref|WP_243820508.1|	leucine-rich repeat domain-containing protein [Leptospira noguchii]	52.717	184	87	0	1	184	113	296	4.58e-46	167
ELA40743.1	ref|WP_243820508.1|	leucine-rich repeat domain-containing protein [Leptospira noguchii]	52.174	184	88	0	1	184	67	250	1.13e-45	167
ELA40743.1	ref|WP_243820508.1|	leucine-rich repeat domain-containing protein [Leptospira noguchii]	53.039	181	85	0	4	184	47	227	7.18e-45	164
ELA40743.1	ref|WP_243820508.1|	leucine-rich repeat domain-containing protein [Leptospira noguchii]	50.543	184	91	0	1	184	136	319	1.95e-44	163
ELA40743.1	ref|WP_243820508.1|	leucine-rich repeat domain-containing protein [Leptospira noguchii]	50.000	184	92	0	1	184	90	273	3.29e-42	157
ELA40743.1	ref|WP_243820508.1|	leucine-rich repeat domain-containing protein [Leptospira noguchii]	49.485	194	98	0	1	194	205	398	8.99e-42	156
ELA40743.1	ref|WP_243820508.1|	leucine-rich repeat domain-containing protein [Leptospira noguchii]	47.423	194	102	0	1	194	182	375	1.67e-39	150
ELA40743.1	ref|WP_243820508.1|	leucine-rich repeat domain-containing protein [Leptospira noguchii]	50.575	174	86	0	1	174	228	401	2.49e-37	145
ELA40743.1	ref|WP_243820508.1|	leucine-rich repeat domain-containing protein [Leptospira noguchii]	49.324	148	75	0	37	184	34	181	7.40e-31	127
ELA40743.1	ref|WP_161938613.1|	leucine-rich repeat domain-containing protein, partial [Leptospira interrogans]	53.005	183	86	0	1	183	50	232	5.54e-48	167
ELA40743.1	ref|WP_161938613.1|	leucine-rich repeat domain-containing protein, partial [Leptospira interrogans]	47.973	148	77	0	37	184	40	187	4.16e-29	119
ELA40743.1	ref|WP_161938613.1|	leucine-rich repeat domain-containing protein, partial [Leptospira interrogans]	49.640	139	70	0	1	139	96	234	3.62e-27	114
ELA40743.1	ref|WP_117340628.1|	leucine-rich repeat domain-containing protein [Leptospira mayottensis]	53.403	191	89	0	4	194	142	332	5.69e-48	174
ELA40743.1	ref|WP_117340628.1|	leucine-rich repeat domain-containing protein [Leptospira mayottensis]	53.261	184	86	0	1	184	70	253	5.29e-45	166
ELA40743.1	ref|WP_117340628.1|	leucine-rich repeat domain-containing protein [Leptospira mayottensis]	54.348	184	84	0	1	184	254	437	2.69e-44	164
ELA40743.1	ref|WP_117340628.1|	leucine-rich repeat domain-containing protein [Leptospira mayottensis]	53.333	180	84	0	4	183	280	459	4.25e-43	161
ELA40743.1	ref|WP_117340628.1|	leucine-rich repeat domain-containing protein [Leptospira mayottensis]	51.381	181	88	0	4	184	50	230	8.66e-43	160
ELA40743.1	ref|WP_117340628.1|	leucine-rich repeat domain-containing protein [Leptospira mayottensis]	50.000	194	97	0	4	197	234	427	1.36e-41	157
ELA40743.1	ref|WP_117340628.1|	leucine-rich repeat domain-containing protein [Leptospira mayottensis]	49.746	197	99	0	1	197	208	404	2.27e-41	157
ELA40743.1	ref|WP_117340628.1|	leucine-rich repeat domain-containing protein [Leptospira mayottensis]	48.370	184	95	0	1	184	185	368	1.30e-37	147
ELA40743.1	ref|WP_117340628.1|	leucine-rich repeat domain-containing protein [Leptospira mayottensis]	50.000	170	85	0	1	170	300	469	3.27e-35	140
ELA40743.1	ref|WP_117340628.1|	leucine-rich repeat domain-containing protein [Leptospira mayottensis]	46.341	123	66	0	72	194	49	171	5.35e-20	99.0
ELA40743.1	ref|WP_117344674.1|	leucine-rich repeat domain-containing protein [Leptospira mayottensis]	52.577	194	92	0	1	194	208	401	7.65e-48	178
ELA40743.1	ref|WP_117344674.1|	leucine-rich repeat domain-containing protein [Leptospira mayottensis]	52.062	194	93	0	1	194	116	309	1.89e-46	174
ELA40743.1	ref|WP_117344674.1|	leucine-rich repeat domain-containing protein [Leptospira mayottensis]	52.062	194	93	0	1	194	70	263	1.26e-45	172
ELA40743.1	ref|WP_117344674.1|	leucine-rich repeat domain-containing protein [Leptospira mayottensis]	54.922	193	87	0	1	193	231	423	7.92e-45	170
ELA40743.1	ref|WP_117344674.1|	leucine-rich repeat domain-containing protein [Leptospira mayottensis]	55.978	184	81	0	1	184	484	667	1.04e-44	169
ELA40743.1	ref|WP_117344674.1|	leucine-rich repeat domain-containing protein [Leptospira mayottensis]	56.906	181	78	0	4	184	510	690	1.32e-44	169
ELA40743.1	ref|WP_117344674.1|	leucine-rich repeat domain-containing protein [Leptospira mayottensis]	57.065	184	79	0	1	184	185	368	9.45e-44	167
ELA40743.1	ref|WP_117344674.1|	leucine-rich repeat domain-containing protein [Leptospira mayottensis]	54.945	182	82	0	3	184	463	644	1.24e-43	166
ELA40743.1	ref|WP_117344674.1|	leucine-rich repeat domain-containing protein [Leptospira mayottensis]	55.978	184	81	0	1	184	139	322	3.47e-43	165
ELA40743.1	ref|WP_117344674.1|	leucine-rich repeat domain-containing protein [Leptospira mayottensis]	52.356	191	91	0	4	194	349	539	7.24e-43	164
ELA40743.1	ref|WP_117344674.1|	leucine-rich repeat domain-containing protein [Leptospira mayottensis]	54.696	181	82	0	4	184	257	437	1.01e-42	164
ELA40743.1	ref|WP_117344674.1|	leucine-rich repeat domain-containing protein [Leptospira mayottensis]	50.000	194	97	0	1	194	162	355	2.05e-42	163
ELA40743.1	ref|WP_117344674.1|	leucine-rich repeat domain-containing protein [Leptospira mayottensis]	54.696	181	82	0	4	184	303	483	2.11e-42	163
ELA40743.1	ref|WP_117344674.1|	leucine-rich repeat domain-containing protein [Leptospira mayottensis]	53.261	184	86	0	1	184	369	552	3.83e-42	162
ELA40743.1	ref|WP_117344674.1|	leucine-rich repeat domain-containing protein [Leptospira mayottensis]	52.174	184	88	0	1	184	553	736	6.35e-42	162
ELA40743.1	ref|WP_117344674.1|	leucine-rich repeat domain-containing protein [Leptospira mayottensis]	54.945	182	82	0	3	184	440	621	9.71e-42	161
ELA40743.1	ref|WP_117344674.1|	leucine-rich repeat domain-containing protein [Leptospira mayottensis]	53.804	184	85	0	1	184	277	460	2.12e-41	160
ELA40743.1	ref|WP_117344674.1|	leucine-rich repeat domain-containing protein [Leptospira mayottensis]	51.042	192	94	0	3	194	325	516	3.66e-41	159
ELA40743.1	ref|WP_117344674.1|	leucine-rich repeat domain-containing protein [Leptospira mayottensis]	53.261	184	86	0	1	184	392	575	6.29e-41	159
ELA40743.1	ref|WP_117344674.1|	leucine-rich repeat domain-containing protein [Leptospira mayottensis]	52.174	184	88	0	1	184	415	598	1.63e-39	155
ELA40743.1	ref|WP_117344674.1|	leucine-rich repeat domain-containing protein [Leptospira mayottensis]	52.663	169	80	0	26	194	49	217	1.36e-38	152
ELA40743.1	ref|WP_117344674.1|	leucine-rich repeat domain-containing protein [Leptospira mayottensis]	51.381	181	88	0	4	184	533	713	2.93e-38	151
ELA40743.1	ref|WP_117344674.1|	leucine-rich repeat domain-containing protein [Leptospira mayottensis]	49.468	188	94	1	1	188	599	785	1.63e-37	149
ELA40743.1	ref|WP_117344674.1|	leucine-rich repeat domain-containing protein [Leptospira mayottensis]	50.000	184	92	0	1	184	576	759	2.53e-36	146
ELA40744.1	ref|XP_007605664.1|	hypothetical protein VICG_02220 [Vittaforma corneae ATCC 50505]	100.000	104	0	0	1	104	1	104	1.33e-69	213
ELA40744.1	ref|XP_007603595.1|	hypothetical protein VICG_00142 [Vittaforma corneae ATCC 50505]	98.077	104	2	0	1	104	1	104	1.96e-68	210
ELA40745.1	ref|XP_007605663.1|	hypothetical protein VICG_02219, partial [Vittaforma corneae ATCC 50505]	100.000	137	0	0	1	137	1	137	7.89e-90	267
ELA40745.1	gb|KAI5173840.1|	T-complex protein 1 subunit theta, partial [Pancytospora epiphaga]	57.025	121	52	0	1	121	1	121	7.91e-38	141
ELA40745.1	gb|KAI4291821.1|	T-complex protein 1 subunit theta [Pancytospora philotis]	47.761	134	69	1	1	133	1	134	6.15e-32	128
ELA40745.1	gb|KAI5152818.1|	T-complex protein 1 subunit theta [Enteropsectra breve]	43.443	122	69	0	1	122	1	122	1.15e-24	109
ELA40745.1	gb|EED44166.1|	T-complex protein 1, theta subunit [Enterocytozoon bieneusi H348]	45.902	122	64	1	1	120	1	122	2.64e-24	107
ELA40745.1	gb|OQS54664.1|	CCT8 [Enterocytozoon hepatopenaei]	40.000	125	73	2	1	123	1	125	1.71e-21	100
ELA40745.1	gb|ORD93693.1|	TCPQ [Enterospora canceri]	31.538	130	86	2	1	128	1	129	4.18e-15	82.4
ELA40745.1	gb|ORE00410.1|	TCPQ [Hepatospora eriocheir]	35.652	115	72	1	8	122	1	113	8.88e-13	75.9
ELA40745.1	gb|ORD98095.1|	TCPQ [Hepatospora eriocheir]	38.095	105	63	1	18	122	4	106	1.30e-12	74.7
ELA40745.1	ref|XP_009264363.1|	T complex protein 1 theta subunit [Encephalitozoon romaleae SJ-2008]	28.906	128	83	2	1	120	1	128	1.54e-11	71.2
ELA40747.1	ref|XP_007605661.1|	hypothetical protein VICG_02217, partial [Vittaforma corneae ATCC 50505]	100.000	198	0	0	1	198	1	198	9.03e-143	405
ELA40747.1	ref|XP_007604340.1|	hypothetical protein VICG_00891 [Vittaforma corneae ATCC 50505]	93.367	196	10	1	6	198	170	365	8.24e-129	379
ELA40747.1	gb|KAI5150452.1|	hypothetical protein ENBRE01_1504 [Enteropsectra breve]	37.441	211	106	1	14	198	155	365	2.58e-38	147
ELA40747.1	gb|KAI4292465.1|	hypothetical protein PAPHI01_1739 [Pancytospora philotis]	39.583	192	105	3	14	195	152	342	5.59e-35	138
ELA40747.1	gb|KAI5172250.1|	hypothetical protein PAEPH01_1729 [Pancytospora epiphaga]	32.599	227	108	2	14	195	176	402	5.89e-26	114
ELA40747.1	gb|ORD97845.1|	hypothetical protein HERIO_309 [Hepatospora eriocheir]	28.571	196	126	3	14	195	90	285	9.75e-18	91.3
ELA40747.1	gb|ORD93663.1|	hypothetical protein ECANGB1_1792 [Enterospora canceri]	32.571	175	112	2	14	186	80	250	5.93e-17	89.0
ELA40747.1	gb|ORE00493.1|	hypothetical protein A0H76_509 [Hepatospora eriocheir]	28.571	196	126	3	14	195	90	285	1.05e-16	88.2
ELA40747.1	gb|KAH9411191.1|	hypothetical protein HK407_07g11830 [Microsporidium sp. FI-F-10]	28.922	204	127	3	4	189	84	287	1.12e-13	80.1
ELA40747.1	ref|XP_014563519.1|	hypothetical protein M896_070450 [Ordospora colligata OC4]	28.293	205	128	3	1	186	80	284	2.44e-13	79.0
ELA40748.1	ref|XP_007605660.1|	hypothetical protein VICG_02216, partial [Vittaforma corneae ATCC 50505]	100.000	116	0	0	1	116	1	116	1.50e-80	242
ELA40749.1	ref|XP_007605659.1|	hypothetical protein VICG_02215, partial [Vittaforma corneae ATCC 50505]	100.000	138	0	0	1	138	1	138	4.75e-90	268
ELA40749.1	ref|XP_007604478.1|	hypothetical protein VICG_01032, partial [Vittaforma corneae ATCC 50505]	80.000	85	12	3	15	98	6	86	2.14e-27	108
ELA40749.1	ref|XP_007604309.1|	hypothetical protein VICG_00860 [Vittaforma corneae ATCC 50505]	62.887	97	34	1	42	138	1	95	1.45e-26	107
ELA40749.1	ref|XP_007605533.1|	hypothetical protein VICG_02088 [Vittaforma corneae ATCC 50505]	89.796	49	5	0	90	138	46	94	2.20e-22	96.7
ELA40750.1	ref|XP_007605658.1|	hypothetical protein VICG_02214 [Vittaforma corneae ATCC 50505]	100.000	118	0	0	1	118	1	118	2.01e-82	247
ELA40750.1	ref|XP_007603742.1|	hypothetical protein VICG_00289 [Vittaforma corneae ATCC 50505]	78.814	118	24	1	1	118	4	120	2.03e-54	183
ELA40750.1	ref|XP_007605684.1|	hypothetical protein VICG_02240, partial [Vittaforma corneae ATCC 50505]	75.455	110	25	2	10	118	1	109	5.26e-48	162
ELA40750.1	ref|XP_007604068.1|	hypothetical protein VICG_00616 [Vittaforma corneae ATCC 50505]	72.034	118	32	1	1	118	1	117	4.31e-44	150
ELA40750.1	ref|XP_007605573.1|	hypothetical protein VICG_02128 [Vittaforma corneae ATCC 50505]	66.929	127	28	4	1	118	1	122	6.06e-42	151
ELA40750.1	ref|XP_007605692.1|	hypothetical protein VICG_02248, partial [Vittaforma corneae ATCC 50505]	74.257	101	24	2	19	118	1	100	2.15e-40	142
ELA40750.1	ref|XP_007603738.1|	hypothetical protein VICG_00285 [Vittaforma corneae ATCC 50505]	59.504	121	41	3	5	118	3	122	1.46e-37	136
ELA40750.1	ref|XP_007605545.1|	hypothetical protein VICG_02100 [Vittaforma corneae ATCC 50505]	58.400	125	45	2	1	118	1	125	7.47e-36	130
ELA40750.1	ref|XP_007605560.1|	hypothetical protein VICG_02115, partial [Vittaforma corneae ATCC 50505]	59.322	118	35	3	1	110	1	113	1.07e-35	129
ELA40750.1	ref|XP_007604479.1|	hypothetical protein VICG_01033 [Vittaforma corneae ATCC 50505]	62.097	124	41	1	1	118	1	124	8.52e-35	133
ELA40751.1	ref|XP_007605657.1|	hypothetical protein VICG_02213, partial [Vittaforma corneae ATCC 50505]	100.000	211	0	0	1	211	1	211	9.74e-156	439
ELA40751.1	gb|KAI5169142.1|	hypothetical protein PAEPH01_0474 [Pancytospora epiphaga]	26.866	201	127	6	25	207	42	240	2.09e-15	85.1
ELA40751.1	gb|KAI4292195.1|	hypothetical protein PAPHI01_1469 [Pancytospora philotis]	28.415	183	122	3	7	183	34	213	9.10e-13	77.8
ELA40751.1	ref|XP_046850112.1|	LOW QUALITY PROTEIN: mitochondrial division protein 1-like [Xenia sp. Carnegie-2017]	25.862	174	108	7	18	175	184	352	3.12e-04	53.5
ELA40751.1	gb|TGZ79761.1|	WD40 repeat-like protein [Ascodesmis nigricans]	27.465	142	97	4	14	150	203	343	4.15e-04	53.1
ELA40751.1	gb|MAF55415.1|	hypothetical protein [Deltaproteobacteria bacterium]	25.362	138	93	5	20	152	156	288	4.78e-04	53.1
ELA40751.1	emb|CCG83114.1|	Uncharacterized WD repeat-containing protein C1235.09 [Taphrina deformans PYCC 5710]	31.304	115	70	4	61	171	236	345	5.44e-04	52.8
ELA40751.1	ref|XP_051188401.1|	katanin p80 WD40 repeat-containing subunit B1 homolog KTN80.3-like isoform X2 [Lolium perenne]	26.425	193	126	7	12	197	54	237	5.92e-04	52.8
ELA40751.1	ref|XP_051188391.1|	katanin p80 WD40 repeat-containing subunit B1 homolog KTN80.3-like isoform X1 [Lolium perenne]	26.425	193	126	7	12	197	54	237	6.32e-04	52.8
ELA40751.1	gb|KAI5151798.1|	hypothetical protein ENBRE01_2393 [Enteropsectra breve]	22.556	133	102	1	47	178	104	236	0.001	52.0
ELA40752.1	ref|XP_007605656.1|	hypothetical protein VICG_02212, partial [Vittaforma corneae ATCC 50505]	100.000	128	0	0	1	128	1	128	4.16e-68	211
ELA40752.1	ref|XP_007605540.1|	hypothetical protein VICG_02095, partial [Vittaforma corneae ATCC 50505]	58.716	109	25	5	18	116	64	162	4.32e-13	74.7
ELA40753.1	ref|XP_007605655.1|	hypothetical protein VICG_02211, partial [Vittaforma corneae ATCC 50505]	100.000	194	0	0	1	194	1	194	1.16e-137	392
ELA40753.1	ref|XP_007605635.1|	hypothetical protein VICG_02190, partial [Vittaforma corneae ATCC 50505]	92.784	194	14	0	1	194	1	194	9.14e-117	340
ELA40753.1	gb|PIP29377.1|	GHMP kinase [Candidatus Kuenenbacteria bacterium CG23_combo_of_CG06-09_8_20_14_all_36_9]	30.631	111	69	3	42	152	75	177	3.9	40.8
ELA40753.1	gb|MCB0348284.1|	electron transfer flavoprotein-ubiquinone oxidoreductase [Bdellovibrionales bacterium]	32.836	67	42	1	122	188	336	399	4.2	40.8
ELA40754.1	ref|XP_007605654.1|	hypothetical protein VICG_02210, partial [Vittaforma corneae ATCC 50505]	100.000	223	0	0	1	223	1	223	1.99e-157	445
ELA40754.1	ref|XP_007605606.1|	hypothetical protein VICG_02161, partial [Vittaforma corneae ATCC 50505]	91.403	221	19	0	1	221	1	221	1.48e-129	374
ELA40754.1	ref|XP_007605535.1|	hypothetical protein VICG_02090, partial [Vittaforma corneae ATCC 50505]	83.945	218	35	0	6	223	378	595	2.33e-118	363
ELA40754.1	ref|XP_007605535.1|	hypothetical protein VICG_02090, partial [Vittaforma corneae ATCC 50505]	61.818	55	20	1	1	55	281	334	5.35e-05	56.2
ELA40754.1	ref|XP_007605535.1|	hypothetical protein VICG_02090, partial [Vittaforma corneae ATCC 50505]	62.264	53	19	1	1	53	166	217	9.70e-05	55.5
ELA40754.1	ref|XP_007604072.1|	hypothetical protein VICG_00620, partial [Vittaforma corneae ATCC 50505]	82.648	219	38	0	5	223	329	547	7.00e-117	357
ELA40754.1	ref|XP_007604072.1|	hypothetical protein VICG_00620, partial [Vittaforma corneae ATCC 50505]	65.116	43	15	0	1	43	72	114	1.16e-04	55.1
ELA40754.1	ref|XP_007605458.1|	hypothetical protein VICG_02013 [Vittaforma corneae ATCC 50505]	80.717	223	43	0	1	223	371	593	1.21e-114	358
ELA40754.1	ref|XP_007605458.1|	hypothetical protein VICG_02013 [Vittaforma corneae ATCC 50505]	62.745	51	18	1	5	55	237	286	7.54e-06	58.5
ELA40754.1	ref|XP_007605458.1|	hypothetical protein VICG_02013 [Vittaforma corneae ATCC 50505]	56.250	64	23	2	1	60	302	364	5.06e-05	56.2
ELA40754.1	ref|XP_007605458.1|	hypothetical protein VICG_02013 [Vittaforma corneae ATCC 50505]	60.000	55	21	1	1	55	256	309	2.04e-04	54.3
ELA40754.1	ref|XP_007605012.1|	hypothetical protein VICG_01566, partial [Vittaforma corneae ATCC 50505]	81.279	219	41	0	5	223	283	501	8.24e-113	344
ELA40754.1	ref|XP_007605012.1|	hypothetical protein VICG_01566, partial [Vittaforma corneae ATCC 50505]	60.465	43	17	0	1	43	95	137	1.36e-04	54.7
ELA40754.1	ref|XP_007605012.1|	hypothetical protein VICG_01566, partial [Vittaforma corneae ATCC 50505]	54.545	55	24	1	1	55	72	125	8.44e-04	52.4
ELA40754.1	ref|XP_007604066.1|	hypothetical protein VICG_00614 [Vittaforma corneae ATCC 50505]	78.924	223	47	0	1	223	325	547	1.75e-111	348
ELA40754.1	ref|XP_007604071.1|	hypothetical protein VICG_00619, partial [Vittaforma corneae ATCC 50505]	86.432	199	27	0	25	223	1	199	1.03e-103	318
ELA40754.1	ref|XP_007605622.1|	hypothetical protein VICG_02177, partial [Vittaforma corneae ATCC 50505]	82.955	176	30	0	48	223	1	176	3.93e-96	293
ELA40754.1	ref|XP_007604774.1|	hypothetical protein VICG_01328 [Vittaforma corneae ATCC 50505]	65.116	86	30	0	1	86	230	315	3.12e-21	100
ELA40755.1	ref|XP_007605653.1|	hypothetical protein VICG_02208, partial [Vittaforma corneae ATCC 50505]	100.000	226	0	0	1	226	1	226	8.27e-165	464
ELA40755.1	ref|XP_007604657.1|	hypothetical protein VICG_01211 [Vittaforma corneae ATCC 50505]	71.930	228	62	1	1	226	24	251	4.43e-99	302
ELA40755.1	ref|XP_007605198.1|	hypothetical protein VICG_01753, partial [Vittaforma corneae ATCC 50505]	94.656	131	7	0	1	131	51	181	1.88e-84	259
ELA40755.1	ref|XP_007604656.1|	hypothetical protein VICG_01210, partial [Vittaforma corneae ATCC 50505]	35.912	181	111	4	48	225	4	182	1.14e-22	103
ELA40755.1	ref|XP_007605534.1|	hypothetical protein VICG_02089 [Vittaforma corneae ATCC 50505]	33.040	227	136	5	2	226	5	217	2.07e-22	103
ELA40755.1	ref|XP_007605594.1|	hypothetical protein VICG_02149, partial [Vittaforma corneae ATCC 50505]	33.333	231	138	7	1	226	1	220	5.00e-21	100
ELA40755.1	ref|XP_007604070.1|	hypothetical protein VICG_00618 [Vittaforma corneae ATCC 50505]	34.946	186	101	4	56	225	74	255	6.68e-21	100
ELA40755.1	ref|XP_007604479.1|	hypothetical protein VICG_01033 [Vittaforma corneae ATCC 50505]	34.921	189	103	4	56	225	71	258	1.40e-20	99.8
ELA40755.1	ref|XP_007605573.1|	hypothetical protein VICG_02128 [Vittaforma corneae ATCC 50505]	31.579	228	140	5	2	226	25	239	8.08e-19	94.7
ELA40755.1	ref|XP_007603742.1|	hypothetical protein VICG_00289 [Vittaforma corneae ATCC 50505]	31.579	228	124	8	9	226	32	237	1.40e-16	88.6
ELA40757.1	ref|XP_007605650.1|	hypothetical protein VICG_02205, partial [Vittaforma corneae ATCC 50505]	100.000	42	0	0	1	42	1	42	2.38e-21	87.0
ELA40758.1	ref|XP_007605651.1|	hypothetical protein VICG_02206 [Vittaforma corneae ATCC 50505]	100.000	94	0	0	1	94	1	94	2.79e-62	194
ELA40758.1	ref|XP_007604065.1|	hypothetical protein VICG_00613 [Vittaforma corneae ATCC 50505]	97.872	94	2	0	1	94	1	94	1.06e-61	192
ELA40758.1	ref|XP_007605634.1|	hypothetical protein VICG_02189 [Vittaforma corneae ATCC 50505]	95.745	94	4	0	1	94	1	94	2.11e-60	189
ELA40758.1	ref|XP_007604307.1|	hypothetical protein VICG_00858 [Vittaforma corneae ATCC 50505]	94.792	96	3	1	1	94	1	96	3.73e-59	186
ELA40758.1	gb|KAI4292847.1|	ubiquitin related modifier 1 [Pancytospora philotis]	55.208	96	41	1	1	94	1	96	5.06e-30	112
ELA40758.1	gb|KAI5178362.1|	hypothetical protein PAEPH01_2546 [Pancytospora epiphaga]	51.042	96	45	1	1	94	39	134	7.39e-25	100
ELA40758.1	gb|KAI5150928.1|	ubiquitin related modifier 1 [Enteropsectra breve]	45.263	95	51	1	1	94	1	95	8.55e-22	92.0
ELA40758.1	sp|Q8SW42.2|	RecName: Full=Ubiquitin-related modifier 1 [Encephalitozoon cuniculi GB-M1]	40.625	96	55	1	1	94	1	96	2.86e-13	70.5
ELA40758.1	ref|XP_014564150.1|	ubiquitin-related modifier-like protein [Ordospora colligata OC4]	39.583	96	56	1	1	94	1	96	7.07e-13	69.3
ELA40758.1	ref|NP_597589.1|	hypothetical protein ECU03_0800 [Encephalitozoon cuniculi GB-M1]	40.625	96	55	1	1	94	28	123	7.12e-13	70.1
ELA40759.1	ref|XP_007605649.1|	hypothetical protein VICG_02204 [Vittaforma corneae ATCC 50505]	100.000	146	0	0	1	146	1	146	9.14e-101	295
ELA40759.1	ref|XP_007605585.1|	hypothetical protein VICG_02140, partial [Vittaforma corneae ATCC 50505]	89.437	142	13	1	4	143	24	165	9.36e-83	251
ELA40759.1	ref|XP_007605662.1|	hypothetical protein VICG_02218 [Vittaforma corneae ATCC 50505]	99.145	117	1	0	27	143	2	118	2.68e-78	238
ELA40759.1	ref|XP_007604479.1|	hypothetical protein VICG_01033 [Vittaforma corneae ATCC 50505]	82.394	142	23	1	4	143	206	347	1.28e-74	236
ELA40759.1	ref|XP_007604644.1|	hypothetical protein VICG_01198 [Vittaforma corneae ATCC 50505]	67.133	143	45	1	3	143	201	343	1.51e-52	180
ELA40759.1	ref|XP_007605574.1|	hypothetical protein VICG_02129 [Vittaforma corneae ATCC 50505]	60.690	145	47	3	6	143	2	143	6.37e-45	154
ELA40759.1	ref|XP_007605387.1|	hypothetical protein VICG_01942 [Vittaforma corneae ATCC 50505]	59.722	144	55	2	3	143	105	248	3.21e-43	153
ELA40759.1	ref|XP_007605521.1|	hypothetical protein VICG_02076 [Vittaforma corneae ATCC 50505]	64.407	118	41	1	27	143	2	119	2.65e-41	144
ELA40759.1	ref|XP_007605546.1|	hypothetical protein VICG_02101 [Vittaforma corneae ATCC 50505]	59.398	133	52	1	4	134	36	168	3.53e-39	140
ELA40759.1	ref|XP_007604890.1|	hypothetical protein VICG_01444 [Vittaforma corneae ATCC 50505]	54.930	142	59	2	1	140	1	139	5.65e-37	134
ELA40760.1	ref|XP_007605648.1|	hypothetical protein VICG_02203, partial [Vittaforma corneae ATCC 50505]	100.000	185	0	0	1	185	1	185	4.63e-126	362
ELA40760.1	ref|XP_007605615.1|	hypothetical protein VICG_02170 [Vittaforma corneae ATCC 50505]	98.378	185	3	0	1	185	38	222	1.08e-123	358
ELA40760.1	ref|XP_007604107.1|	hypothetical protein VICG_00655 [Vittaforma corneae ATCC 50505]	63.855	166	59	1	1	165	218	383	3.40e-64	213
ELA40760.1	gb|KAI4292331.1|	solute carrier family 36 (proton-coupled amino acid transporter) [Pancytospora philotis]	26.846	149	98	3	1	143	244	387	9.96e-06	57.0
ELA40761.1	ref|XP_007605647.1|	hypothetical protein VICG_02202, partial [Vittaforma corneae ATCC 50505]	100.000	147	0	0	1	147	1	147	9.49e-103	300
ELA40761.1	ref|XP_007604891.1|	hypothetical protein VICG_01445 [Vittaforma corneae ATCC 50505]	99.320	147	1	0	1	147	1	147	9.27e-102	299
ELA40761.1	gb|KAI5149158.1|	nuclear export mediator factor NEMF [Enteropsectra breve]	69.863	146	44	0	1	146	1	146	1.45e-63	217
ELA40761.1	gb|KAI4291601.1|	nuclear export mediator factor NEMF, partial [Pancytospora philotis]	57.823	147	62	0	1	147	1	147	1.27e-55	194
ELA40761.1	gb|EED42825.1|	RNA-binding protein, predicted [Enterocytozoon bieneusi H348]	54.861	144	65	0	1	144	1	144	1.67e-52	174
ELA40761.1	gb|KAI5169824.1|	nuclear export mediator factor NEMF [Pancytospora epiphaga]	57.143	147	63	0	1	147	1	147	3.32e-52	186
ELA40761.1	gb|EED42668.1|	RNA-binding protein, predicted [Enterocytozoon bieneusi H348]	54.861	144	65	0	1	144	1	144	3.64e-52	173
ELA40761.1	gb|EED42851.1|	RNA-binding protein, predicted [Enterocytozoon bieneusi H348]	54.930	142	64	0	1	142	1	142	3.95e-52	172
ELA40761.1	gb|EED42314.1|	RNA-binding protein, predicted [Enterocytozoon bieneusi H348]	54.861	144	65	0	1	144	1	144	5.18e-52	173
ELA40761.1	gb|EED42152.1|	RNA-binding protein, predicted [Enterocytozoon bieneusi H348]	54.861	144	65	0	1	144	1	144	1.78e-51	173
ELA40762.1	ref|XP_007605646.1|	hypothetical protein VICG_02201, partial [Vittaforma corneae ATCC 50505]	100.000	172	0	0	1	172	1	172	8.03e-123	353
ELA40762.1	ref|XP_007604114.1|	hypothetical protein VICG_00662 [Vittaforma corneae ATCC 50505]	42.373	177	90	6	1	167	248	422	3.17e-27	117
ELA40763.1	ref|XP_007605645.1|	hypothetical protein VICG_02200, partial [Vittaforma corneae ATCC 50505]	100.000	170	0	0	1	170	1	170	7.66e-120	345
ELA40769.1	ref|XP_007605639.1|	hypothetical protein VICG_02194, partial [Vittaforma corneae ATCC 50505]	100.000	159	0	0	1	159	1	159	1.02e-110	322
ELA40769.1	ref|XP_007604889.1|	hypothetical protein VICG_01443 [Vittaforma corneae ATCC 50505]	60.759	158	62	0	1	158	1	158	5.59e-50	177
ELA40769.1	ref|XP_007604889.1|	hypothetical protein VICG_01443 [Vittaforma corneae ATCC 50505]	60.714	84	33	0	75	158	306	389	2.70e-14	80.9
ELA40769.1	ref|XP_007604889.1|	hypothetical protein VICG_01443 [Vittaforma corneae ATCC 50505]	55.952	84	37	0	75	158	283	366	5.96e-14	80.1
ELA40769.1	ref|XP_007604889.1|	hypothetical protein VICG_01443 [Vittaforma corneae ATCC 50505]	60.811	74	29	0	75	148	144	217	1.84e-13	78.6
ELA40769.1	ref|XP_007604889.1|	hypothetical protein VICG_01443 [Vittaforma corneae ATCC 50505]	54.762	84	38	0	75	158	260	343	5.19e-12	74.3
ELA40769.1	ref|XP_007604889.1|	hypothetical protein VICG_01443 [Vittaforma corneae ATCC 50505]	55.814	86	37	1	75	159	190	275	2.66e-11	72.4
ELA40769.1	ref|XP_007604889.1|	hypothetical protein VICG_01443 [Vittaforma corneae ATCC 50505]	53.571	84	39	0	75	158	237	320	4.17e-10	68.9
ELA40769.1	ref|XP_007604889.1|	hypothetical protein VICG_01443 [Vittaforma corneae ATCC 50505]	54.118	85	38	1	75	158	167	251	3.91e-09	66.2
ELA40769.1	ref|XP_007604889.1|	hypothetical protein VICG_01443 [Vittaforma corneae ATCC 50505]	53.750	80	37	0	79	158	218	297	9.03e-09	65.1
ELA40769.1	ref|XP_007604889.1|	hypothetical protein VICG_01443 [Vittaforma corneae ATCC 50505]	49.425	87	42	1	75	159	329	415	3.66e-06	57.8
ELA40769.1	ref|XP_007605257.1|	hypothetical protein VICG_01812, partial [Vittaforma corneae ATCC 50505]	59.574	141	57	0	1	141	1	141	3.16e-45	155
ELA40769.1	ref|XP_007605386.1|	hypothetical protein VICG_01941 [Vittaforma corneae ATCC 50505]	71.560	109	8	1	74	159	1	109	2.61e-35	132
ELA40769.1	ref|XP_007605386.1|	hypothetical protein VICG_01941 [Vittaforma corneae ATCC 50505]	53.488	86	39	1	75	159	71	156	5.55e-09	63.9
ELA40769.1	ref|XP_007604308.1|	hypothetical protein VICG_00859 [Vittaforma corneae ATCC 50505]	65.686	102	35	0	1	102	1	102	5.91e-35	128
ELA40769.1	ref|XP_007605608.1|	hypothetical protein VICG_02163 [Vittaforma corneae ATCC 50505]	41.176	170	84	4	1	158	1	166	1.41e-25	108
ELA40769.1	ref|XP_007604066.1|	hypothetical protein VICG_00614 [Vittaforma corneae ATCC 50505]	43.038	158	78	2	1	158	1	146	8.51e-23	105
ELA40769.1	ref|XP_007604066.1|	hypothetical protein VICG_00614 [Vittaforma corneae ATCC 50505]	61.905	84	32	0	75	158	270	353	4.93e-17	89.0
ELA40769.1	ref|XP_007604066.1|	hypothetical protein VICG_00614 [Vittaforma corneae ATCC 50505]	47.619	84	44	0	75	158	201	284	1.34e-10	70.5
ELA40769.1	ref|XP_007604066.1|	hypothetical protein VICG_00614 [Vittaforma corneae ATCC 50505]	43.820	89	50	0	70	158	150	238	5.93e-07	60.1
ELA40769.1	ref|XP_007604066.1|	hypothetical protein VICG_00614 [Vittaforma corneae ATCC 50505]	39.496	119	64	2	41	159	198	308	6.91e-07	59.7
ELA40769.1	ref|XP_007604066.1|	hypothetical protein VICG_00614 [Vittaforma corneae ATCC 50505]	46.429	84	45	0	75	158	178	261	1.16e-06	59.3
ELA40769.1	ref|XP_007604066.1|	hypothetical protein VICG_00614 [Vittaforma corneae ATCC 50505]	44.828	87	24	3	74	159	315	378	0.005	48.5
ELA40769.1	ref|XP_007605547.1|	hypothetical protein VICG_02102 [Vittaforma corneae ATCC 50505]	45.570	158	74	3	1	158	1	146	1.59e-22	103
ELA40769.1	ref|XP_007605547.1|	hypothetical protein VICG_02102 [Vittaforma corneae ATCC 50505]	58.333	84	35	0	75	158	132	215	3.87e-13	77.4
ELA40769.1	ref|XP_007605547.1|	hypothetical protein VICG_02102 [Vittaforma corneae ATCC 50505]	57.143	84	36	0	75	158	178	261	1.49e-10	70.1
ELA40769.1	ref|XP_007605547.1|	hypothetical protein VICG_02102 [Vittaforma corneae ATCC 50505]	53.086	81	38	0	78	158	250	330	2.02e-09	67.0
ELA40769.1	ref|XP_007605547.1|	hypothetical protein VICG_02102 [Vittaforma corneae ATCC 50505]	42.336	137	61	4	34	159	249	378	1.97e-08	64.3
ELA40769.1	ref|XP_007605547.1|	hypothetical protein VICG_02102 [Vittaforma corneae ATCC 50505]	44.762	105	50	2	54	158	211	307	6.02e-07	59.7
ELA40769.1	ref|XP_007604306.1|	hypothetical protein VICG_00857 [Vittaforma corneae ATCC 50505]	40.476	168	87	3	1	158	1	165	2.06e-22	100
ELA40769.1	ref|XP_007604395.1|	hypothetical protein VICG_00948 [Vittaforma corneae ATCC 50505]	38.636	176	85	5	1	158	1	171	1.44e-20	96.3
ELA40769.1	ref|XP_007604395.1|	hypothetical protein VICG_00948 [Vittaforma corneae ATCC 50505]	57.143	84	36	0	75	158	134	217	5.44e-18	89.4
ELA40769.1	ref|XP_007604395.1|	hypothetical protein VICG_00948 [Vittaforma corneae ATCC 50505]	41.667	120	61	2	41	159	131	242	3.16e-11	71.2
ELA40770.1	ref|XP_007605638.1|	hypothetical protein VICG_02193, partial [Vittaforma corneae ATCC 50505]	100.000	258	0	0	1	258	1	258	0.0	525
ELA40770.1	ref|XP_007603474.1|	hypothetical protein VICG_00021 [Vittaforma corneae ATCC 50505]	95.736	258	11	0	1	258	47	304	1.47e-168	479
ELA40770.1	gb|KAI5175437.1|	DNA mismatch repair protein MLH1, partial [Pancytospora epiphaga]	40.223	179	91	2	79	257	454	616	3.33e-31	133
ELA40770.1	gb|KAI5148977.1|	DNA mismatch repair protein MLH1 [Enteropsectra breve]	37.000	200	108	4	61	258	485	668	5.13e-25	115
ELA40770.1	gb|KAI4291610.1|	DNA mismatch repair protein MLH1 [Pancytospora philotis]	29.189	185	115	2	73	257	479	647	1.28e-20	102
ELA40770.1	ref|XP_003072837.1|	DNA mismatch repair protein MutL [Encephalitozoon intestinalis ATCC 50506]	31.694	183	112	2	77	258	352	522	4.17e-19	98.2
ELA40770.1	ref|XP_009264457.1|	DNA mismatch repair protein MutL [Encephalitozoon romaleae SJ-2008]	35.106	188	99	5	77	258	352	522	5.52e-18	95.1
ELA40770.1	ref|XP_003887226.1|	putative DNA mismatch repair protein [Encephalitozoon hellem ATCC 50504]	30.108	186	111	3	77	258	352	522	1.82e-16	90.5
ELA40770.1	gb|KAG5859641.1|	DNA mismatch repair protein [Encephalitozoon hellem]	30.108	186	111	3	77	258	352	522	1.95e-16	90.5
ELA40770.1	gb|AGE95369.1|	DNA mismatch repair protein [Encephalitozoon cuniculi]	29.016	193	118	3	70	258	344	521	7.64e-15	85.9
ELA40771.1	ref|XP_007605637.1|	hypothetical protein VICG_02192, partial [Vittaforma corneae ATCC 50505]	100.000	219	0	0	1	219	1	219	3.18e-158	446
ELA40771.1	ref|XP_007604070.1|	hypothetical protein VICG_00618 [Vittaforma corneae ATCC 50505]	82.379	227	32	2	1	219	120	346	6.38e-125	367
ELA40771.1	ref|XP_007605594.1|	hypothetical protein VICG_02149, partial [Vittaforma corneae ATCC 50505]	55.856	222	88	3	1	219	96	310	1.58e-71	230
ELA40771.1	ref|XP_007605573.1|	hypothetical protein VICG_02128 [Vittaforma corneae ATCC 50505]	56.054	223	86	4	1	219	115	329	1.11e-69	226
ELA40771.1	ref|XP_007604304.1|	hypothetical protein VICG_00855 [Vittaforma corneae ATCC 50505]	55.825	206	87	2	1	206	114	315	7.22e-68	221
ELA40771.1	ref|XP_007605387.1|	hypothetical protein VICG_01942 [Vittaforma corneae ATCC 50505]	54.589	207	89	3	1	206	34	236	7.22e-64	209
ELA40771.1	ref|XP_007605550.1|	hypothetical protein VICG_02105, partial [Vittaforma corneae ATCC 50505]	52.830	212	96	3	11	219	2	212	4.69e-62	203
ELA40771.1	ref|XP_007604479.1|	hypothetical protein VICG_01033 [Vittaforma corneae ATCC 50505]	53.540	226	82	4	1	208	117	337	5.08e-62	207
ELA40771.1	ref|XP_007605596.1|	hypothetical protein VICG_02151, partial [Vittaforma corneae ATCC 50505]	52.074	217	93	4	6	216	1	212	1.64e-61	201
ELA40771.1	ref|XP_007605534.1|	hypothetical protein VICG_02089 [Vittaforma corneae ATCC 50505]	53.636	220	88	5	1	213	93	305	9.37e-61	203
ELA40772.1	ref|XP_007605636.1|	hypothetical protein VICG_02191, partial [Vittaforma corneae ATCC 50505]	100.000	264	0	0	1	264	1	264	1.86e-152	436
ELA40772.1	ref|XP_007605541.1|	hypothetical protein VICG_02096, partial [Vittaforma corneae ATCC 50505]	87.243	243	2	1	22	264	1	214	6.80e-95	291
ELA40772.1	ref|XP_007605643.1|	hypothetical protein VICG_02198, partial [Vittaforma corneae ATCC 50505]	77.717	184	10	3	26	208	19	172	7.28e-52	180
ELA40774.1	ref|XP_007605634.1|	hypothetical protein VICG_02189 [Vittaforma corneae ATCC 50505]	100.000	94	0	0	1	94	1	94	1.08e-62	195
ELA40774.1	ref|XP_007605651.1|	hypothetical protein VICG_02206 [Vittaforma corneae ATCC 50505]	95.745	94	4	0	1	94	1	94	2.11e-60	189
ELA40774.1	ref|XP_007604065.1|	hypothetical protein VICG_00613 [Vittaforma corneae ATCC 50505]	93.617	94	6	0	1	94	1	94	6.83e-60	188
ELA40774.1	ref|XP_007604307.1|	hypothetical protein VICG_00858 [Vittaforma corneae ATCC 50505]	96.875	96	1	1	1	94	1	96	8.85e-60	187
ELA40774.1	gb|KAI4292847.1|	ubiquitin related modifier 1 [Pancytospora philotis]	54.167	96	42	1	1	94	1	96	1.56e-29	111
ELA40774.1	gb|KAI5178362.1|	hypothetical protein PAEPH01_2546 [Pancytospora epiphaga]	51.042	96	45	1	1	94	39	134	3.76e-25	101
ELA40774.1	gb|KAI5150928.1|	ubiquitin related modifier 1 [Enteropsectra breve]	44.211	95	52	1	1	94	1	95	6.58e-22	92.4
ELA40774.1	sp|Q8SW42.2|	RecName: Full=Ubiquitin-related modifier 1 [Encephalitozoon cuniculi GB-M1]	38.542	96	57	1	1	94	1	96	1.25e-12	68.9
ELA40774.1	ref|NP_597589.1|	hypothetical protein ECU03_0800 [Encephalitozoon cuniculi GB-M1]	38.542	96	57	1	1	94	28	123	3.32e-12	68.6
ELA40774.1	ref|XP_014564150.1|	ubiquitin-related modifier-like protein [Ordospora colligata OC4]	37.500	96	58	1	1	94	1	96	4.26e-12	67.4
ELA40775.1	ref|XP_007605633.1|	hypothetical protein VICG_02188, partial [Vittaforma corneae ATCC 50505]	100.000	141	0	0	1	141	1	141	1.79e-98	289
ELA40775.1	ref|XP_007604660.1|	trehalose-phosphatase [Vittaforma corneae ATCC 50505]	85.816	141	20	0	1	141	1	141	5.55e-74	244
ELA40775.1	ref|XP_007605523.1|	hypothetical protein VICG_02078 [Vittaforma corneae ATCC 50505]	90.991	111	10	0	7	117	1	111	2.69e-65	204
ELA40775.1	ref|XP_007605673.1|	hypothetical protein VICG_02229, partial [Vittaforma corneae ATCC 50505]	91.346	104	9	0	1	104	1	104	6.33e-63	198
ELA40775.1	gb|KAI5152487.1|	trehalose 6-phosphate synthase/phosphatase [Enteropsectra breve]	34.043	141	93	0	1	141	28	168	9.96e-22	101
ELA40775.1	gb|KAI4290797.1|	trehalose 6-phosphate synthase/phosphatase [Pancytospora philotis]	36.879	141	89	0	1	141	1	141	6.07e-21	99.4
ELA40775.1	gb|KAI5168324.1|	trehalose 6-phosphate synthase/phosphatase [Pancytospora epiphaga]	35.461	141	91	0	1	141	1	141	1.28e-20	98.6
ELA40775.1	gb|ORD99140.1|	TPSP [Hepatospora eriocheir]	34.653	101	61	3	39	138	38	134	6.37e-05	53.5
ELA40775.1	gb|AGE96010.1|	trehalose-6-phosphate phosphatase [Encephalitozoon cuniculi]	31.818	66	45	0	57	122	113	178	6.40e-05	53.5
ELA40775.1	ref|XP_965922.1|	trehalose-6-phosphate synthase [Encephalitozoon cuniculi GB-M1]	31.818	66	45	0	57	122	113	178	6.71e-05	53.5
ELA40776.1	ref|XP_007605632.1|	hypothetical protein VICG_02187, partial [Vittaforma corneae ATCC 50505]	100.000	149	0	0	1	149	1	149	5.01e-98	288
ELA40776.1	ref|XP_007604309.1|	hypothetical protein VICG_00860 [Vittaforma corneae ATCC 50505]	46.795	156	55	5	1	141	1	143	6.93e-20	90.9
ELA40776.1	ref|XP_007604478.1|	hypothetical protein VICG_01032, partial [Vittaforma corneae ATCC 50505]	56.044	91	39	1	1	91	33	122	2.32e-19	89.0
ELA40778.1	ref|XP_007605630.1|	hypothetical protein VICG_02185, partial [Vittaforma corneae ATCC 50505]	100.000	168	0	0	1	168	1	168	4.85e-119	343
ELA40778.1	ref|XP_007605546.1|	hypothetical protein VICG_02101 [Vittaforma corneae ATCC 50505]	81.548	168	31	0	1	168	13	180	7.82e-95	283
ELA40778.1	ref|XP_007605550.1|	hypothetical protein VICG_02105, partial [Vittaforma corneae ATCC 50505]	60.119	168	65	2	2	168	46	212	3.23e-60	196
ELA40778.1	ref|XP_007605574.1|	hypothetical protein VICG_02129 [Vittaforma corneae ATCC 50505]	76.190	126	30	0	31	156	7	132	9.93e-60	192
ELA40778.1	ref|XP_007604479.1|	hypothetical protein VICG_01033 [Vittaforma corneae ATCC 50505]	58.861	158	55	3	1	154	183	334	9.43e-51	176
ELA40778.1	ref|XP_007605534.1|	hypothetical protein VICG_02089 [Vittaforma corneae ATCC 50505]	58.125	160	66	1	2	160	142	301	2.17e-50	174
ELA40778.1	ref|XP_007605585.1|	hypothetical protein VICG_02140, partial [Vittaforma corneae ATCC 50505]	55.769	156	63	2	1	154	1	152	1.48e-49	167
ELA40778.1	ref|XP_007604070.1|	hypothetical protein VICG_00618 [Vittaforma corneae ATCC 50505]	56.140	171	69	4	1	168	179	346	8.04e-49	171
ELA40778.1	ref|XP_007605594.1|	hypothetical protein VICG_02149, partial [Vittaforma corneae ATCC 50505]	54.438	169	72	3	2	168	145	310	9.58e-47	165
ELA40778.1	ref|XP_007605596.1|	hypothetical protein VICG_02151, partial [Vittaforma corneae ATCC 50505]	51.829	164	75	3	2	164	51	211	3.97e-46	160
ELA40779.1	ref|XP_007605628.1|	hypothetical protein VICG_02183, partial [Vittaforma corneae ATCC 50505]	100.000	121	0	0	1	121	1	121	2.32e-65	204
ELA40780.1	ref|XP_007605629.1|	hypothetical protein VICG_02184, partial [Vittaforma corneae ATCC 50505]	100.000	165	0	0	1	165	1	165	1.33e-89	269
ELA40781.1	ref|XP_007605627.1|	hypothetical protein VICG_02182, partial [Vittaforma corneae ATCC 50505]	100.000	191	0	0	1	191	1	191	8.06e-101	299
ELA40781.1	ref|XP_007605678.1|	hypothetical protein VICG_02235, partial [Vittaforma corneae ATCC 50505]	52.761	163	19	4	67	191	27	169	2.03e-14	78.6
ELA40782.1	ref|XP_007605626.1|	hypothetical protein VICG_02181, partial [Vittaforma corneae ATCC 50505]	100.000	115	0	0	1	115	1	115	2.49e-79	239
ELA40782.1	ref|XP_007603738.1|	hypothetical protein VICG_00285 [Vittaforma corneae ATCC 50505]	83.178	107	17	1	9	115	5	110	1.05e-54	179
ELA40782.1	ref|XP_007605674.1|	hypothetical protein VICG_02230, partial [Vittaforma corneae ATCC 50505]	75.652	115	23	1	1	115	1	110	9.17e-53	171
ELA40782.1	ref|XP_007605545.1|	hypothetical protein VICG_02100 [Vittaforma corneae ATCC 50505]	71.304	115	31	1	1	115	1	113	1.34e-48	162
ELA40782.1	ref|XP_007605573.1|	hypothetical protein VICG_02128 [Vittaforma corneae ATCC 50505]	72.174	115	27	1	1	115	1	110	4.88e-48	166
ELA40782.1	ref|XP_007605560.1|	hypothetical protein VICG_02115, partial [Vittaforma corneae ATCC 50505]	71.304	115	27	2	1	115	1	109	6.26e-48	159
ELA40782.1	ref|XP_007605594.1|	hypothetical protein VICG_02149, partial [Vittaforma corneae ATCC 50505]	78.022	91	19	1	25	115	2	91	2.49e-40	146
ELA40782.1	ref|XP_007604479.1|	hypothetical protein VICG_01033 [Vittaforma corneae ATCC 50505]	68.696	115	33	2	1	115	1	112	1.58e-38	142
ELA40782.1	ref|XP_007605684.1|	hypothetical protein VICG_02240, partial [Vittaforma corneae ATCC 50505]	70.000	100	23	2	12	111	1	93	3.51e-37	134
ELA40782.1	ref|XP_007603742.1|	hypothetical protein VICG_00289 [Vittaforma corneae ATCC 50505]	63.964	111	30	5	1	111	4	104	2.54e-31	123
ELA40783.1	ref|XP_007605625.1|	hypothetical protein VICG_02180, partial [Vittaforma corneae ATCC 50505]	100.000	179	0	0	1	179	1	179	1.58e-129	371
ELA40783.1	ref|XP_007605621.1|	hypothetical protein VICG_02176, partial [Vittaforma corneae ATCC 50505]	89.385	179	19	0	1	179	1	179	3.05e-114	332
ELA40783.1	ref|XP_007605536.1|	hypothetical protein VICG_02091 [Vittaforma corneae ATCC 50505]	88.827	179	20	0	1	179	28	206	1.01e-113	338
ELA40783.1	ref|XP_007604397.1|	hypothetical protein VICG_00950 [Vittaforma corneae ATCC 50505]	83.799	179	29	0	1	179	1	179	3.02e-106	317
ELA40783.1	ref|XP_007605578.1|	hypothetical protein VICG_02133 [Vittaforma corneae ATCC 50505]	61.486	148	53	1	36	179	7	154	1.79e-54	182
ELA40784.1	ref|XP_007605624.1|	hypothetical protein VICG_02179 [Vittaforma corneae ATCC 50505]	100.000	116	0	0	1	116	1	116	4.51e-78	236
ELA40784.1	ref|XP_007605619.1|	hypothetical protein VICG_02174 [Vittaforma corneae ATCC 50505]	96.552	116	4	0	1	116	1	116	1.16e-74	227
ELA40784.1	gb|KAI5148084.1|	hypothetical protein ENBRE01_0098 [Enteropsectra breve]	22.807	114	88	0	1	114	1	114	0.059	42.4
ELA40784.1	gb|TMB84568.1|	sulfite exporter TauE/SafE family protein [Chloroflexi bacterium]	33.333	66	44	0	11	76	21	86	0.11	42.0
ELA40784.1	gb|MCD6458900.1|	hypothetical protein [Thermoproteales archaeon]	31.944	72	45	1	44	115	175	242	1.5	39.7
ELA40784.1	gb|RLE84925.1|	MAG: hypothetical protein DRJ39_02370, partial [Thermoprotei archaeon]	29.167	72	47	1	44	115	15	82	2.6	37.7
ELA40785.1	ref|XP_007605623.1|	hypothetical protein VICG_02178, partial [Vittaforma corneae ATCC 50505]	100.000	194	0	0	1	194	1	194	2.72e-139	397
ELA40785.1	gb|KAI5151574.1|	translation initiation factor 2 subunit 2 [Enteropsectra breve]	62.827	191	71	0	4	194	8	198	3.77e-88	268
ELA40785.1	gb|KAI4291381.1|	translation initiation factor 2 subunit 2 [Pancytospora philotis]	60.104	193	76	1	2	194	40	231	6.96e-81	250
ELA40785.1	gb|KAI5169869.1|	translation initiation factor 2 subunit 2 [Pancytospora epiphaga]	56.186	194	85	0	1	194	5	198	5.03e-78	242
ELA40785.1	ref|XP_013180303.1|	PREDICTED: eukaryotic translation initiation factor 2 subunit beta-like [Papilio xuthus]	47.273	165	85	2	32	194	38	202	3.95e-50	171
ELA40785.1	ref|XP_013168343.1|	PREDICTED: eukaryotic translation initiation factor 2 subunit beta-like [Papilio xuthus]	46.667	165	86	2	32	194	38	202	1.28e-49	170
ELA40785.1	ref|XP_014563566.1|	subunit beta of translation initiation factor 2 [Ordospora colligata OC4]	48.428	159	81	1	37	194	45	203	6.47e-49	168
ELA40785.1	gb|KAF9762881.1|	putative eukaryotic translation initiation factor 2 subunit beta [Nosema granulosis]	41.709	199	109	3	3	194	4	202	1.27e-48	167
ELA40785.1	gb|TBU02438.1|	subunit beta of translation initiation factor 2 [Hamiltosporidium tvaerminnensis]	43.781	201	106	3	1	194	7	207	2.72e-48	167
ELA40785.1	gb|KAH9411308.1|	translation initiation factor IF2B/IF5 [Microsporidium sp. FI-F-10]	41.000	200	111	3	2	194	4	203	2.93e-48	166
ELA40786.1	ref|XP_007605622.1|	hypothetical protein VICG_02177, partial [Vittaforma corneae ATCC 50505]	100.000	309	0	0	1	309	1	309	0.0	630
ELA40786.1	ref|XP_007605535.1|	hypothetical protein VICG_02090, partial [Vittaforma corneae ATCC 50505]	88.673	309	35	0	1	309	420	728	0.0	569
ELA40786.1	ref|XP_007604066.1|	hypothetical protein VICG_00614 [Vittaforma corneae ATCC 50505]	86.408	309	42	0	1	309	372	680	0.0	553
ELA40786.1	ref|XP_007605458.1|	hypothetical protein VICG_02013 [Vittaforma corneae ATCC 50505]	85.113	309	46	0	1	309	418	726	0.0	543
ELA40786.1	ref|XP_007604071.1|	hypothetical protein VICG_00619, partial [Vittaforma corneae ATCC 50505]	86.093	302	42	0	8	309	31	332	0.0	530
ELA40786.1	ref|XP_007604072.1|	hypothetical protein VICG_00620, partial [Vittaforma corneae ATCC 50505]	87.786	262	32	0	1	262	372	633	4.52e-164	481
ELA40786.1	ref|XP_007605012.1|	hypothetical protein VICG_01566, partial [Vittaforma corneae ATCC 50505]	89.076	238	26	0	1	238	326	563	1.47e-147	436
ELA40786.1	ref|XP_007605606.1|	hypothetical protein VICG_02161, partial [Vittaforma corneae ATCC 50505]	87.425	167	21	0	8	174	55	221	1.33e-94	290
ELA40786.1	ref|XP_007605654.1|	hypothetical protein VICG_02210, partial [Vittaforma corneae ATCC 50505]	84.615	169	26	0	8	176	55	223	5.96e-93	285
ELA40786.1	ref|XP_007605605.1|	hypothetical protein VICG_02160, partial [Vittaforma corneae ATCC 50505]	88.095	126	15	0	184	309	1	126	6.33e-73	232
ELA40787.1	ref|XP_007605621.1|	hypothetical protein VICG_02176, partial [Vittaforma corneae ATCC 50505]	100.000	179	0	0	1	179	1	179	1.18e-130	374
ELA40787.1	ref|XP_007605625.1|	hypothetical protein VICG_02180, partial [Vittaforma corneae ATCC 50505]	89.385	179	19	0	1	179	1	179	3.05e-114	332
ELA40787.1	ref|XP_007605536.1|	hypothetical protein VICG_02091 [Vittaforma corneae ATCC 50505]	89.385	179	19	0	1	179	28	206	2.31e-113	337
ELA40787.1	ref|XP_007604397.1|	hypothetical protein VICG_00950 [Vittaforma corneae ATCC 50505]	81.564	179	33	0	1	179	1	179	2.21e-101	304
ELA40787.1	ref|XP_007605578.1|	hypothetical protein VICG_02133 [Vittaforma corneae ATCC 50505]	64.189	148	49	1	36	179	7	154	5.35e-58	192
ELA40789.1	ref|XP_007605619.1|	hypothetical protein VICG_02174 [Vittaforma corneae ATCC 50505]	100.000	116	0	0	1	116	1	116	6.20e-78	235
ELA40789.1	ref|XP_007605624.1|	hypothetical protein VICG_02179 [Vittaforma corneae ATCC 50505]	96.552	116	4	0	1	116	1	116	1.16e-74	227
ELA40789.1	gb|KAI5148084.1|	hypothetical protein ENBRE01_0098 [Enteropsectra breve]	23.684	114	87	0	1	114	1	114	0.004	45.8
ELA40789.1	gb|TMB84568.1|	sulfite exporter TauE/SafE family protein [Chloroflexi bacterium]	37.037	54	34	0	23	76	33	86	0.37	40.4
ELA40789.1	ref|WP_066107492.1|	MULTISPECIES: hypothetical protein [Bacillaceae]	36.765	68	34	3	11	69	20	87	1.3	40.0
ELA40789.1	gb|MCA9748740.1|	D-aminoacyl-tRNA deacylase [Romboutsia sp.]	25.000	124	72	5	1	114	1	113	5.2	37.4
ELA40789.1	gb|MCD6458900.1|	hypothetical protein [Thermoproteales archaeon]	31.944	72	45	1	44	115	175	242	6.0	38.1
ELA40790.1	ref|XP_007605618.1|	hypothetical protein VICG_02173, partial [Vittaforma corneae ATCC 50505]	100.000	139	0	0	1	139	1	139	6.67e-75	229
ELA40792.1	ref|XP_007605616.1|	hypothetical protein VICG_02171, partial [Vittaforma corneae ATCC 50505]	100.000	331	0	0	1	331	1	331	0.0	682
ELA40792.1	ref|XP_007604447.1|	hypothetical protein VICG_01000 [Vittaforma corneae ATCC 50505]	95.166	331	16	0	1	331	169	499	0.0	662
ELA40792.1	gb|KAI5169212.1|	hypothetical protein PAEPH01_0534 [Pancytospora epiphaga]	27.704	379	210	13	5	331	197	563	1.71e-20	104
ELA40792.1	gb|KAI4292488.1|	hypothetical protein PAPHI01_1762 [Pancytospora philotis]	23.181	371	233	7	5	331	186	548	6.05e-18	97.1
ELA40792.1	gb|KAI5152140.1|	hypothetical protein ENBRE01_2598 [Enteropsectra breve]	24.941	421	199	16	1	330	208	602	2.50e-08	68.2
ELA40792.1	gb|KAG5860410.1|	hypothetical protein KMI_01g00440 [Encephalitozoon hellem]	20.321	374	243	10	1	331	221	582	1.32e-06	63.2
ELA40792.1	ref|XP_003888043.1|	hypothetical protein EHEL_091680 [Encephalitozoon hellem ATCC 50504]	20.699	372	244	9	1	331	221	582	2.13e-06	62.4
ELA40792.1	ref|XP_003073656.1|	uncharacterized protein Eint_091680 [Encephalitozoon intestinalis ATCC 50506]	28.402	169	109	3	31	196	264	423	7.85e-05	57.4
ELA40793.1	ref|XP_007605615.1|	hypothetical protein VICG_02170 [Vittaforma corneae ATCC 50505]	100.000	222	0	0	1	222	1	222	1.85e-153	435
ELA40793.1	ref|XP_007605648.1|	hypothetical protein VICG_02203, partial [Vittaforma corneae ATCC 50505]	98.378	185	3	0	38	222	1	185	1.30e-123	358
ELA40793.1	ref|XP_007604107.1|	hypothetical protein VICG_00655 [Vittaforma corneae ATCC 50505]	65.025	203	70	1	1	202	181	383	8.27e-84	264
ELA40793.1	gb|KAI4292331.1|	solute carrier family 36 (proton-coupled amino acid transporter) [Pancytospora philotis]	27.326	172	115	2	2	168	208	374	1.78e-11	74.7
ELA40793.1	gb|KAI5148072.1|	hypothetical protein ENBRE01_0086 [Enteropsectra breve]	26.804	194	127	5	1	184	208	396	7.93e-09	67.0
ELA40793.1	gb|KAI4292338.1|	hypothetical protein PAPHI01_1612 [Pancytospora philotis]	25.000	192	134	3	1	187	259	445	2.34e-08	65.9
ELA40793.1	gb|KAI4292333.1|	hypothetical protein PAPHI01_1607 [Pancytospora philotis]	32.000	175	101	6	3	168	198	363	8.15e-07	61.2
ELA40793.1	gb|ORD94132.1|	hypothetical protein ECANGB1_1107 [Enterospora canceri]	21.858	183	129	2	5	179	216	392	7.11e-05	55.5
ELA40793.1	gb|KAF9762327.1|	hypothetical protein NGRA_2100 [Nosema granulosis]	24.348	230	162	5	3	222	256	483	2.36e-04	53.9
ELA40794.1	ref|XP_007605613.1|	hypothetical protein VICG_02168 [Vittaforma corneae ATCC 50505]	100.000	106	0	0	1	106	1	106	1.13e-71	219
ELA40795.1	ref|XP_007605614.1|	hypothetical protein VICG_02169, partial [Vittaforma corneae ATCC 50505]	100.000	110	0	0	1	110	1	110	2.12e-71	218
ELA40795.1	ref|XP_007605608.1|	hypothetical protein VICG_02163 [Vittaforma corneae ATCC 50505]	64.815	108	37	1	3	110	143	249	1.62e-32	124
ELA40795.1	ref|XP_007604306.1|	hypothetical protein VICG_00857 [Vittaforma corneae ATCC 50505]	62.857	105	38	1	1	105	140	243	4.78e-31	120
ELA40795.1	ref|XP_007604306.1|	hypothetical protein VICG_00857 [Vittaforma corneae ATCC 50505]	47.368	57	30	0	12	68	82	138	0.017	45.1
ELA40795.1	ref|XP_007604395.1|	hypothetical protein VICG_00948 [Vittaforma corneae ATCC 50505]	56.364	110	47	1	1	110	169	277	9.54e-29	115
ELA40795.1	ref|XP_007604395.1|	hypothetical protein VICG_00948 [Vittaforma corneae ATCC 50505]	58.571	70	28	1	1	70	100	168	5.52e-12	71.6
ELA40795.1	ref|XP_007604395.1|	hypothetical protein VICG_00948 [Vittaforma corneae ATCC 50505]	59.016	61	24	1	12	72	88	147	7.01e-08	60.5
ELA40795.1	ref|XP_007605458.1|	hypothetical protein VICG_02013 [Vittaforma corneae ATCC 50505]	62.766	94	34	1	2	95	352	444	1.93e-26	113
ELA40795.1	ref|XP_007605458.1|	hypothetical protein VICG_02013 [Vittaforma corneae ATCC 50505]	56.338	71	30	1	2	72	237	306	4.75e-11	69.7
ELA40795.1	ref|XP_007605458.1|	hypothetical protein VICG_02013 [Vittaforma corneae ATCC 50505]	56.944	72	30	1	3	74	192	262	1.02e-10	68.9
ELA40795.1	ref|XP_007605458.1|	hypothetical protein VICG_02013 [Vittaforma corneae ATCC 50505]	55.556	72	31	1	1	72	213	283	4.76e-10	67.0
ELA40795.1	ref|XP_007605458.1|	hypothetical protein VICG_02013 [Vittaforma corneae ATCC 50505]	49.425	87	37	2	1	81	282	367	2.99e-09	64.7
ELA40795.1	ref|XP_007605458.1|	hypothetical protein VICG_02013 [Vittaforma corneae ATCC 50505]	52.857	70	32	1	1	70	75	143	8.87e-09	63.5
ELA40795.1	ref|XP_007605458.1|	hypothetical protein VICG_02013 [Vittaforma corneae ATCC 50505]	55.072	69	30	1	2	70	145	212	2.15e-08	62.4
ELA40795.1	ref|XP_007605458.1|	hypothetical protein VICG_02013 [Vittaforma corneae ATCC 50505]	56.452	62	27	0	2	63	168	229	2.85e-08	62.0
ELA40795.1	ref|XP_007605458.1|	hypothetical protein VICG_02013 [Vittaforma corneae ATCC 50505]	52.459	61	29	0	3	63	261	321	2.01e-06	56.6
ELA40795.1	ref|XP_007605458.1|	hypothetical protein VICG_02013 [Vittaforma corneae ATCC 50505]	45.070	71	38	1	2	72	122	191	6.58e-06	55.1
ELA40795.1	ref|XP_007605458.1|	hypothetical protein VICG_02013 [Vittaforma corneae ATCC 50505]	42.857	63	36	0	1	63	98	160	3.06e-05	53.1
ELA40795.1	ref|XP_007605458.1|	hypothetical protein VICG_02013 [Vittaforma corneae ATCC 50505]	51.923	52	25	0	12	63	63	114	0.028	44.7
ELA40795.1	ref|XP_007604774.1|	hypothetical protein VICG_01328 [Vittaforma corneae ATCC 50505]	57.407	108	45	1	3	110	212	318	4.26e-26	109
ELA40795.1	ref|XP_007604774.1|	hypothetical protein VICG_01328 [Vittaforma corneae ATCC 50505]	59.740	77	29	2	1	77	95	169	6.39e-12	71.6
ELA40795.1	ref|XP_007604774.1|	hypothetical protein VICG_01328 [Vittaforma corneae ATCC 50505]	57.143	70	29	1	1	70	118	186	4.27e-09	63.9
ELA40795.1	ref|XP_007604774.1|	hypothetical protein VICG_01328 [Vittaforma corneae ATCC 50505]	52.778	72	33	1	1	72	141	211	1.57e-08	62.4
ELA40795.1	ref|XP_007604774.1|	hypothetical protein VICG_01328 [Vittaforma corneae ATCC 50505]	52.381	63	30	0	1	63	72	134	4.52e-07	58.2
ELA40795.1	ref|XP_007604774.1|	hypothetical protein VICG_01328 [Vittaforma corneae ATCC 50505]	52.542	59	27	1	12	70	60	117	0.003	47.8
ELA40795.1	ref|XP_007605386.1|	hypothetical protein VICG_01941 [Vittaforma corneae ATCC 50505]	59.813	107	42	1	3	109	85	190	6.36e-26	106
ELA40795.1	ref|XP_007604072.1|	hypothetical protein VICG_00620, partial [Vittaforma corneae ATCC 50505]	59.615	104	41	1	1	104	305	407	1.31e-25	111
ELA40795.1	ref|XP_007604072.1|	hypothetical protein VICG_00620, partial [Vittaforma corneae ATCC 50505]	44.565	92	28	1	3	71	192	283	1.96e-06	56.6
ELA40795.1	ref|XP_007604072.1|	hypothetical protein VICG_00620, partial [Vittaforma corneae ATCC 50505]	46.154	91	25	2	3	70	146	235	2.22e-06	56.6
ELA40795.1	ref|XP_007604072.1|	hypothetical protein VICG_00620, partial [Vittaforma corneae ATCC 50505]	55.000	60	26	1	12	71	63	121	2.67e-06	56.2
ELA40795.1	ref|XP_007604072.1|	hypothetical protein VICG_00620, partial [Vittaforma corneae ATCC 50505]	45.588	68	37	0	1	68	75	142	6.11e-06	55.1
ELA40795.1	ref|XP_007604072.1|	hypothetical protein VICG_00620, partial [Vittaforma corneae ATCC 50505]	57.143	56	24	0	3	58	123	178	2.55e-05	53.5
ELA40795.1	ref|XP_007604072.1|	hypothetical protein VICG_00620, partial [Vittaforma corneae ATCC 50505]	39.785	93	52	3	3	95	100	188	6.23e-05	52.4
ELA40795.1	ref|XP_007604066.1|	hypothetical protein VICG_00614 [Vittaforma corneae ATCC 50505]	59.223	103	41	1	3	105	307	408	1.50e-25	111
ELA40795.1	ref|XP_007604066.1|	hypothetical protein VICG_00614 [Vittaforma corneae ATCC 50505]	56.322	87	35	2	3	87	238	323	2.83e-12	73.2
ELA40795.1	ref|XP_007604066.1|	hypothetical protein VICG_00614 [Vittaforma corneae ATCC 50505]	55.385	65	29	0	3	67	146	210	3.15e-09	64.7
ELA40795.1	ref|XP_007604066.1|	hypothetical protein VICG_00614 [Vittaforma corneae ATCC 50505]	55.882	68	29	1	3	70	77	143	5.03e-09	63.9
ELA40795.1	ref|XP_007604066.1|	hypothetical protein VICG_00614 [Vittaforma corneae ATCC 50505]	49.296	71	35	1	2	72	214	283	1.03e-07	60.5
ELA40795.1	ref|XP_007604066.1|	hypothetical protein VICG_00614 [Vittaforma corneae ATCC 50505]	50.000	70	34	1	1	70	167	235	1.02e-06	57.4
ELA40795.1	ref|XP_007604066.1|	hypothetical protein VICG_00614 [Vittaforma corneae ATCC 50505]	47.761	67	35	0	2	68	99	165	2.21e-06	56.6
ELA40795.1	ref|XP_007604066.1|	hypothetical protein VICG_00614 [Vittaforma corneae ATCC 50505]	57.627	59	24	1	12	70	63	120	6.01e-06	55.5
ELA40795.1	ref|XP_007604889.1|	hypothetical protein VICG_01443 [Vittaforma corneae ATCC 50505]	60.909	110	41	2	1	109	341	449	1.56e-25	110
ELA40795.1	ref|XP_007604889.1|	hypothetical protein VICG_01443 [Vittaforma corneae ATCC 50505]	61.017	59	23	0	3	61	112	170	4.46e-09	64.3
ELA40795.1	ref|XP_007604889.1|	hypothetical protein VICG_01443 [Vittaforma corneae ATCC 50505]	54.545	66	30	0	2	67	134	199	9.53e-09	63.2
ELA40795.1	ref|XP_007604889.1|	hypothetical protein VICG_01443 [Vittaforma corneae ATCC 50505]	59.322	59	24	0	3	61	274	332	1.76e-08	62.4
ELA40795.1	ref|XP_007604889.1|	hypothetical protein VICG_01443 [Vittaforma corneae ATCC 50505]	50.000	72	36	0	1	72	156	227	8.42e-08	60.5
ELA40795.1	ref|XP_007604889.1|	hypothetical protein VICG_01443 [Vittaforma corneae ATCC 50505]	54.098	61	28	0	1	61	249	309	2.08e-07	59.3
ELA40795.1	ref|XP_007604889.1|	hypothetical protein VICG_01443 [Vittaforma corneae ATCC 50505]	53.425	73	32	2	3	74	204	275	1.95e-06	56.6
ELA40795.1	ref|XP_007604889.1|	hypothetical protein VICG_01443 [Vittaforma corneae ATCC 50505]	50.000	70	34	1	3	72	228	296	9.96e-06	54.7
ELA40795.1	ref|XP_007604889.1|	hypothetical protein VICG_01443 [Vittaforma corneae ATCC 50505]	51.667	60	28	1	11	70	74	132	0.021	45.1
ELA40795.1	ref|XP_007604889.1|	hypothetical protein VICG_01443 [Vittaforma corneae ATCC 50505]	41.667	84	45	2	1	81	87	169	0.18	42.4
ELA40796.1	ref|XP_007605612.1|	hypothetical protein VICG_02167, partial [Vittaforma corneae ATCC 50505]	100.000	203	0	0	1	203	1	203	1.30e-146	416
ELA40796.1	ref|XP_024331243.1|	nucleolar transformer 2-like protein [Nosema ceranae]	43.902	82	46	0	114	195	367	448	1.75e-15	85.9
ELA40796.1	gb|KAF9762369.1|	Transformer-2 like protein beta, partial [Nosema granulosis]	32.759	174	91	3	22	195	257	404	1.60e-13	80.1
ELA40796.1	ref|XP_013168279.1|	PREDICTED: eukaryotic translation initiation factor 3 subunit A-like [Papilio xuthus]	39.024	82	50	0	114	195	391	472	1.81e-12	77.4
ELA40796.1	ref|XP_013168569.1|	PREDICTED: RNA-binding motif protein, X chromosome-like [Papilio xuthus]	39.024	82	50	0	114	195	391	472	1.85e-12	77.4
ELA40796.1	gb|EOB15199.1|	Splicing factor, arginine/serine-rich 10 [Nosema bombycis CQ1]	39.024	82	50	0	114	195	391	472	1.95e-12	77.0
ELA40796.1	ref|XP_013180301.1|	PREDICTED: RNA-binding motif protein, X chromosome-like [Papilio xuthus]	39.024	82	50	0	114	195	391	472	2.09e-12	77.0
ELA40796.1	gb|EQB60695.1|	transformer-2 protein-like protein beta [Nosema apis BRL 01]	31.288	163	103	5	39	195	303	462	7.24e-12	75.5
ELA40796.1	ref|XP_026885910.1|	transformer-2 protein homolog alpha isoform X2 [Electrophorus electricus]	39.623	106	61	2	95	200	98	200	2.43e-11	72.8
ELA40796.1	ref|XP_026885909.1|	transformer-2 protein homolog alpha isoform X1 [Electrophorus electricus]	39.623	106	61	2	95	200	98	200	2.46e-11	72.8
ELA40797.1	ref|XP_007605610.1|	hypothetical protein VICG_02165 [Vittaforma corneae ATCC 50505]	100.000	169	0	0	1	169	1	169	2.25e-89	268
ELA40797.1	ref|XP_007605627.1|	hypothetical protein VICG_02182, partial [Vittaforma corneae ATCC 50505]	86.047	43	2	1	116	154	134	176	0.024	45.8
ELA40798.1	ref|XP_007605611.1|	hypothetical protein VICG_02166, partial [Vittaforma corneae ATCC 50505]	100.000	183	0	0	1	183	1	183	1.20e-96	288
ELA40798.1	ref|XP_007605667.1|	hypothetical protein VICG_02223, partial [Vittaforma corneae ATCC 50505]	100.000	37	0	0	12	48	18	54	4.98e-04	51.2
ELA40799.1	ref|XP_007605609.1|	hypothetical protein VICG_02164, partial [Vittaforma corneae ATCC 50505]	100.000	247	0	0	1	247	1	247	5.63e-179	501
ELA40799.1	ref|XP_007605066.1|	hypothetical protein VICG_01621 [Vittaforma corneae ATCC 50505]	91.880	234	8	1	25	247	1	234	3.64e-151	431
ELA40799.1	ref|XP_007605598.1|	hypothetical protein VICG_02153 [Vittaforma corneae ATCC 50505]	92.793	222	5	1	37	247	1	222	1.32e-144	414
ELA40799.1	gb|KAI4291175.1|	hypothetical protein PAPHI01_0449 [Pancytospora philotis]	33.186	226	129	4	37	246	1	220	1.69e-25	110
ELA40799.1	gb|KAI5168518.1|	hypothetical protein PAEPH01_0199 [Pancytospora epiphaga]	30.189	212	140	4	37	246	1	206	4.18e-24	106
ELA40799.1	gb|ORD98700.1|	hypothetical protein A0H76_2046 [Hepatospora eriocheir]	33.649	211	120	4	37	240	1	198	3.96e-23	103
ELA40799.1	gb|KAI5149115.1|	hypothetical protein ENBRE01_0703 [Enteropsectra breve]	33.005	203	117	6	46	245	1	187	4.72e-20	95.5
ELA40799.1	gb|EED44595.1|	dnaJ-class molecular chaperone [Enterocytozoon bieneusi H348]	29.258	229	134	8	34	245	6	223	3.60e-16	86.3
ELA40799.1	emb|CAD24928.2|	hypothetical protein [Encephalitozoon cuniculi GB-M1]	32.338	201	108	3	46	236	11	193	7.79e-16	84.7
ELA40799.1	ref|XP_965893.1|	hypothetical protein ECU01_0580 [Encephalitozoon cuniculi GB-M1]	32.338	201	108	3	46	236	48	230	9.53e-16	85.5
ELA40800.1	ref|XP_007605608.1|	hypothetical protein VICG_02163 [Vittaforma corneae ATCC 50505]	100.000	249	0	0	1	249	1	249	1.05e-174	491
ELA40800.1	ref|XP_007604306.1|	hypothetical protein VICG_00857 [Vittaforma corneae ATCC 50505]	60.816	245	95	1	1	245	1	244	1.18e-87	270
ELA40800.1	ref|XP_007604395.1|	hypothetical protein VICG_00948 [Vittaforma corneae ATCC 50505]	52.500	280	99	3	1	249	1	277	3.00e-78	248
ELA40800.1	ref|XP_007603743.1|	hypothetical protein VICG_00290 [Vittaforma corneae ATCC 50505]	49.320	294	104	1	1	249	1	294	9.67e-73	234
ELA40800.1	ref|XP_007603744.1|	hypothetical protein VICG_00291 [Vittaforma corneae ATCC 50505]	46.041	341	92	3	1	249	1	341	4.48e-68	224
ELA40800.1	ref|XP_007604191.1|	hypothetical protein VICG_00740, partial [Vittaforma corneae ATCC 50505]	52.586	232	97	3	1	220	1	231	1.82e-64	211
ELA40800.1	ref|XP_007604774.1|	hypothetical protein VICG_01328 [Vittaforma corneae ATCC 50505]	42.453	318	91	2	24	249	1	318	1.46e-61	206
ELA40800.1	ref|XP_007605587.1|	hypothetical protein VICG_02142, partial [Vittaforma corneae ATCC 50505]	52.093	215	102	1	1	215	34	247	3.84e-56	191
ELA40800.1	ref|XP_007605602.1|	hypothetical protein VICG_02157, partial [Vittaforma corneae ATCC 50505]	52.857	210	97	2	1	210	3	210	4.15e-56	189
ELA40800.1	ref|XP_007604775.1|	hypothetical protein VICG_01329 [Vittaforma corneae ATCC 50505]	49.580	238	96	2	1	215	34	270	8.76e-56	194
ELA40800.1	ref|XP_007604775.1|	hypothetical protein VICG_01329 [Vittaforma corneae ATCC 50505]	42.601	223	82	1	68	244	193	415	7.48e-39	150
ELA40801.1	ref|XP_007605607.1|	hypothetical protein VICG_02162, partial [Vittaforma corneae ATCC 50505]	100.000	390	0	0	1	390	1	390	0.0	794
ELA40801.1	ref|XP_007605067.1|	hypothetical protein VICG_01622 [Vittaforma corneae ATCC 50505]	94.359	390	19	1	1	390	23	409	0.0	741
ELA40802.1	ref|XP_007605605.1|	hypothetical protein VICG_02160, partial [Vittaforma corneae ATCC 50505]	100.000	160	0	0	1	160	1	160	7.82e-114	329
ELA40802.1	ref|XP_007605458.1|	hypothetical protein VICG_02013 [Vittaforma corneae ATCC 50505]	91.875	160	13	0	1	160	601	760	3.89e-98	312
ELA40802.1	ref|XP_007604066.1|	hypothetical protein VICG_00614 [Vittaforma corneae ATCC 50505]	91.824	159	13	0	1	159	555	713	5.22e-97	308
ELA40802.1	ref|XP_007604071.1|	hypothetical protein VICG_00619, partial [Vittaforma corneae ATCC 50505]	87.500	160	20	0	1	160	207	366	7.59e-95	293
ELA40802.1	ref|XP_007605622.1|	hypothetical protein VICG_02177, partial [Vittaforma corneae ATCC 50505]	88.095	126	15	0	1	126	184	309	3.28e-73	232
ELA40802.1	ref|XP_007605535.1|	hypothetical protein VICG_02090, partial [Vittaforma corneae ATCC 50505]	87.302	126	16	0	1	126	603	728	8.43e-71	237
ELA40802.1	ref|XP_007604072.1|	hypothetical protein VICG_00620, partial [Vittaforma corneae ATCC 50505]	91.139	79	7	0	1	79	555	633	1.19e-41	157
ELA40802.1	ref|XP_007604944.1|	hypothetical protein VICG_01498 [Vittaforma corneae ATCC 50505]	42.331	163	83	4	3	160	1138	1294	6.31e-32	131
ELA40802.1	ref|XP_007605012.1|	hypothetical protein VICG_01566, partial [Vittaforma corneae ATCC 50505]	94.643	56	3	0	1	56	509	564	7.55e-26	114
ELA40802.1	gb|EQB60723.1|	leucine-rich repeat protein [Nosema apis BRL 01]	41.781	146	79	1	4	149	455	594	1.01e-25	114
ELA40803.1	ref|XP_007605606.1|	hypothetical protein VICG_02161, partial [Vittaforma corneae ATCC 50505]	100.000	221	0	0	1	221	1	221	8.93e-157	443
ELA40803.1	ref|XP_007605654.1|	hypothetical protein VICG_02210, partial [Vittaforma corneae ATCC 50505]	91.403	221	19	0	1	221	1	221	1.33e-129	374
ELA40803.1	ref|XP_007605535.1|	hypothetical protein VICG_02090, partial [Vittaforma corneae ATCC 50505]	82.870	216	37	0	6	221	378	593	6.43e-115	354
ELA40803.1	ref|XP_007605535.1|	hypothetical protein VICG_02090, partial [Vittaforma corneae ATCC 50505]	63.636	55	19	1	1	55	281	334	5.74e-06	58.9
ELA40803.1	ref|XP_007605535.1|	hypothetical protein VICG_02090, partial [Vittaforma corneae ATCC 50505]	54.717	53	23	1	1	53	212	263	7.88e-04	52.8
ELA40803.1	ref|XP_007605458.1|	hypothetical protein VICG_02013 [Vittaforma corneae ATCC 50505]	82.353	221	39	0	1	221	371	591	9.23e-115	358
ELA40803.1	ref|XP_007605458.1|	hypothetical protein VICG_02013 [Vittaforma corneae ATCC 50505]	54.688	64	24	2	1	60	302	364	1.85e-04	54.7
ELA40803.1	ref|XP_007604072.1|	hypothetical protein VICG_00620, partial [Vittaforma corneae ATCC 50505]	82.949	217	37	0	5	221	329	545	1.01e-112	346
ELA40803.1	ref|XP_007604066.1|	hypothetical protein VICG_00614 [Vittaforma corneae ATCC 50505]	80.543	221	43	0	1	221	325	545	6.19e-112	350
ELA40803.1	ref|XP_007605012.1|	hypothetical protein VICG_01566, partial [Vittaforma corneae ATCC 50505]	82.949	217	37	0	5	221	283	499	1.08e-111	341
ELA40803.1	ref|XP_007604071.1|	hypothetical protein VICG_00619, partial [Vittaforma corneae ATCC 50505]	91.878	197	16	0	25	221	1	197	2.20e-111	337
ELA40803.1	ref|XP_007605622.1|	hypothetical protein VICG_02177, partial [Vittaforma corneae ATCC 50505]	85.632	174	25	0	48	221	1	174	9.27e-98	297
ELA40803.1	ref|XP_007604303.1|	hypothetical protein VICG_00854 [Vittaforma corneae ATCC 50505]	59.091	88	36	0	1	88	72	159	2.87e-21	97.1
ELA40804.1	ref|XP_007605604.1|	hypothetical protein VICG_02159 [Vittaforma corneae ATCC 50505]	100.000	265	0	0	1	265	1	265	0.0	539
ELA40804.1	ref|XP_007605603.1|	hypothetical protein VICG_02158, partial [Vittaforma corneae ATCC 50505]	93.156	263	16	1	3	263	78	340	4.70e-176	501
ELA40804.1	ref|XP_007605591.1|	hypothetical protein VICG_02146, partial [Vittaforma corneae ATCC 50505]	89.394	264	25	1	3	263	61	324	2.76e-164	471
ELA40804.1	ref|XP_007605590.1|	hypothetical protein VICG_02145, partial [Vittaforma corneae ATCC 50505]	83.459	266	41	1	3	265	61	326	2.79e-153	444
ELA40804.1	ref|XP_007605209.1|	hypothetical protein VICG_01764 [Vittaforma corneae ATCC 50505]	42.857	266	142	6	4	260	187	451	2.15e-55	197
ELA40804.1	ref|XP_007605554.1|	hypothetical protein VICG_02109, partial [Vittaforma corneae ATCC 50505]	29.565	230	146	6	11	240	61	274	7.93e-19	95.1
ELA40804.1	ref|XP_007605549.1|	hypothetical protein VICG_02104, partial [Vittaforma corneae ATCC 50505]	34.161	161	100	4	57	217	101	255	3.48e-14	82.0
ELA40804.1	ref|XP_007604602.1|	hypothetical protein VICG_01156 [Vittaforma corneae ATCC 50505]	35.669	157	79	6	91	240	164	305	4.36e-14	83.6
ELA40804.1	gb|KAI5169994.1|	calcium/calmodulin-dependent protein kinase I [Pancytospora epiphaga]	34.286	140	85	5	101	240	109	241	2.61e-10	72.4
ELA40804.1	gb|KAI4292754.1|	hypothetical protein PAPHI01_2028 [Pancytospora philotis]	30.723	166	105	6	75	240	88	243	7.74e-08	65.1
ELA40805.1	ref|XP_007605603.1|	hypothetical protein VICG_02158, partial [Vittaforma corneae ATCC 50505]	100.000	396	0	0	1	396	1	396	0.0	818
ELA40805.1	ref|XP_007605591.1|	hypothetical protein VICG_02146, partial [Vittaforma corneae ATCC 50505]	84.737	380	57	1	18	396	1	380	0.0	660
ELA40805.1	ref|XP_007605590.1|	hypothetical protein VICG_02145, partial [Vittaforma corneae ATCC 50505]	80.418	383	71	2	18	396	1	383	0.0	616
ELA40805.1	ref|XP_007605604.1|	hypothetical protein VICG_02159 [Vittaforma corneae ATCC 50505]	93.156	263	16	1	78	340	3	263	7.02e-176	501
ELA40805.1	ref|XP_007605209.1|	hypothetical protein VICG_01764 [Vittaforma corneae ATCC 50505]	38.133	375	203	10	47	396	146	516	2.73e-63	223
ELA40805.1	ref|XP_007605554.1|	hypothetical protein VICG_02109, partial [Vittaforma corneae ATCC 50505]	33.871	186	111	5	132	317	101	274	1.94e-18	96.7
ELA40805.1	ref|XP_007604602.1|	hypothetical protein VICG_01156 [Vittaforma corneae ATCC 50505]	31.615	291	142	14	127	395	127	382	2.48e-15	89.4
ELA40805.1	ref|XP_007605549.1|	hypothetical protein VICG_02104, partial [Vittaforma corneae ATCC 50505]	33.742	163	100	4	132	294	101	255	2.54e-14	84.3
ELA40805.1	gb|KAI5169994.1|	calcium/calmodulin-dependent protein kinase I [Pancytospora epiphaga]	30.986	142	89	5	176	317	109	241	1.20e-07	66.2
ELA40805.1	gb|KAI4292754.1|	hypothetical protein PAPHI01_2028 [Pancytospora philotis]	29.167	168	107	6	150	317	88	243	1.35e-06	62.8
ELA40806.1	ref|XP_007605602.1|	hypothetical protein VICG_02157, partial [Vittaforma corneae ATCC 50505]	100.000	210	0	0	1	210	1	210	1.47e-146	416
ELA40806.1	ref|XP_007605601.1|	hypothetical protein VICG_02156, partial [Vittaforma corneae ATCC 50505]	96.190	210	8	0	1	210	1	210	1.39e-139	399
ELA40806.1	ref|XP_007604775.1|	hypothetical protein VICG_01329 [Vittaforma corneae ATCC 50505]	51.282	234	90	2	1	210	32	265	3.12e-59	202
ELA40806.1	ref|XP_007604775.1|	hypothetical protein VICG_01329 [Vittaforma corneae ATCC 50505]	45.038	131	72	0	69	199	193	323	7.32e-20	98.2
ELA40806.1	ref|XP_007604775.1|	hypothetical protein VICG_01329 [Vittaforma corneae ATCC 50505]	47.059	153	57	2	82	210	229	381	6.44e-19	95.5
ELA40806.1	ref|XP_007604191.1|	hypothetical protein VICG_00740, partial [Vittaforma corneae ATCC 50505]	53.211	218	91	3	3	210	1	217	1.55e-58	194
ELA40806.1	ref|XP_007604306.1|	hypothetical protein VICG_00857 [Vittaforma corneae ATCC 50505]	55.714	210	90	3	3	210	1	209	1.09e-57	192
ELA40806.1	ref|XP_007605608.1|	hypothetical protein VICG_02163 [Vittaforma corneae ATCC 50505]	52.857	210	97	2	3	210	1	210	3.50e-56	189
ELA40806.1	ref|XP_007604395.1|	hypothetical protein VICG_00948 [Vittaforma corneae ATCC 50505]	53.456	217	89	3	3	210	1	214	3.74e-55	187
ELA40806.1	ref|XP_007604395.1|	hypothetical protein VICG_00948 [Vittaforma corneae ATCC 50505]	47.297	74	39	0	77	150	150	223	2.53e-10	70.1
ELA40806.1	ref|XP_007605587.1|	hypothetical protein VICG_02142, partial [Vittaforma corneae ATCC 50505]	49.763	211	105	1	1	210	32	242	6.92e-51	176
ELA40806.1	ref|XP_007603744.1|	hypothetical protein VICG_00291 [Vittaforma corneae ATCC 50505]	46.983	232	99	2	3	210	1	232	6.41e-50	176
ELA40806.1	ref|XP_007603744.1|	hypothetical protein VICG_00291 [Vittaforma corneae ATCC 50505]	51.695	118	57	0	82	199	173	290	9.74e-15	83.2
ELA40806.1	ref|XP_007603744.1|	hypothetical protein VICG_00291 [Vittaforma corneae ATCC 50505]	56.122	98	43	0	79	176	193	290	1.51e-07	62.8
ELA40806.1	ref|XP_007605547.1|	hypothetical protein VICG_02102 [Vittaforma corneae ATCC 50505]	53.365	208	78	2	3	210	1	189	2.84e-49	176
ELA40806.1	ref|XP_007605547.1|	hypothetical protein VICG_02102 [Vittaforma corneae ATCC 50505]	47.771	157	59	1	77	210	148	304	2.94e-23	107
ELA40806.1	ref|XP_007605547.1|	hypothetical protein VICG_02102 [Vittaforma corneae ATCC 50505]	52.344	128	60	1	84	210	247	374	1.55e-18	94.4
ELA40806.1	ref|XP_007605547.1|	hypothetical protein VICG_02102 [Vittaforma corneae ATCC 50505]	49.606	127	64	0	84	210	201	327	7.83e-18	92.4
ELA40806.1	ref|XP_007605547.1|	hypothetical protein VICG_02102 [Vittaforma corneae ATCC 50505]	47.287	129	68	0	82	210	222	350	1.58e-14	83.2
ELA40806.1	ref|XP_007605547.1|	hypothetical protein VICG_02102 [Vittaforma corneae ATCC 50505]	43.590	117	65	1	77	192	263	379	1.91e-11	74.3
ELA40807.1	ref|XP_007605601.1|	hypothetical protein VICG_02156, partial [Vittaforma corneae ATCC 50505]	100.000	210	0	0	1	210	1	210	2.60e-146	416
ELA40807.1	ref|XP_007605602.1|	hypothetical protein VICG_02157, partial [Vittaforma corneae ATCC 50505]	96.190	210	8	0	1	210	1	210	1.39e-139	399
ELA40807.1	ref|XP_007604775.1|	hypothetical protein VICG_01329 [Vittaforma corneae ATCC 50505]	50.427	234	92	2	1	210	32	265	1.45e-57	197
ELA40807.1	ref|XP_007604775.1|	hypothetical protein VICG_01329 [Vittaforma corneae ATCC 50505]	44.275	131	73	0	69	199	193	323	7.18e-19	95.5
ELA40807.1	ref|XP_007604775.1|	hypothetical protein VICG_01329 [Vittaforma corneae ATCC 50505]	46.405	153	58	2	82	210	229	381	7.19e-18	92.8
ELA40807.1	ref|XP_007604191.1|	hypothetical protein VICG_00740, partial [Vittaforma corneae ATCC 50505]	51.835	218	94	3	3	210	1	217	1.41e-55	187
ELA40807.1	ref|XP_007604306.1|	hypothetical protein VICG_00857 [Vittaforma corneae ATCC 50505]	54.286	210	93	3	3	210	1	209	3.75e-55	186
ELA40807.1	ref|XP_007604395.1|	hypothetical protein VICG_00948 [Vittaforma corneae ATCC 50505]	52.535	217	91	3	3	210	1	214	4.19e-54	184
ELA40807.1	ref|XP_007604395.1|	hypothetical protein VICG_00948 [Vittaforma corneae ATCC 50505]	46.914	81	43	0	77	157	150	230	9.17e-12	74.3
ELA40807.1	ref|XP_007605608.1|	hypothetical protein VICG_02163 [Vittaforma corneae ATCC 50505]	52.381	210	98	2	3	210	1	210	9.12e-54	182
ELA40807.1	ref|XP_007603744.1|	hypothetical protein VICG_00291 [Vittaforma corneae ATCC 50505]	46.552	232	100	2	3	210	1	232	8.20e-49	173
ELA40807.1	ref|XP_007603744.1|	hypothetical protein VICG_00291 [Vittaforma corneae ATCC 50505]	53.390	118	55	0	82	199	173	290	2.29e-16	87.8
ELA40807.1	ref|XP_007603744.1|	hypothetical protein VICG_00291 [Vittaforma corneae ATCC 50505]	55.102	98	44	0	79	176	193	290	6.57e-06	58.2
ELA40807.1	ref|XP_007605587.1|	hypothetical protein VICG_02142, partial [Vittaforma corneae ATCC 50505]	48.341	211	108	1	1	210	32	242	1.13e-47	167
ELA40807.1	ref|XP_007605547.1|	hypothetical protein VICG_02102 [Vittaforma corneae ATCC 50505]	51.442	208	82	2	3	210	1	189	8.63e-45	164
ELA40807.1	ref|XP_007605547.1|	hypothetical protein VICG_02102 [Vittaforma corneae ATCC 50505]	49.682	157	56	1	77	210	148	304	3.51e-25	112
ELA40807.1	ref|XP_007605547.1|	hypothetical protein VICG_02102 [Vittaforma corneae ATCC 50505]	53.125	128	59	1	84	210	247	374	1.71e-19	97.1
ELA40807.1	ref|XP_007605547.1|	hypothetical protein VICG_02102 [Vittaforma corneae ATCC 50505]	49.606	127	64	0	84	210	201	327	2.62e-18	94.0
ELA40807.1	ref|XP_007605547.1|	hypothetical protein VICG_02102 [Vittaforma corneae ATCC 50505]	47.287	129	68	0	82	210	222	350	2.68e-14	82.4
ELA40807.1	ref|XP_007605547.1|	hypothetical protein VICG_02102 [Vittaforma corneae ATCC 50505]	43.478	115	64	1	77	190	263	377	2.36e-10	71.2
ELA40808.1	ref|XP_007605600.1|	hypothetical protein VICG_02155 [Vittaforma corneae ATCC 50505]	100.000	371	0	0	1	371	1	371	0.0	743
ELA40808.1	gb|KAI5169659.1|	26S proteasome regulatory subunit N5 [Pancytospora epiphaga]	48.421	380	184	1	1	368	1	380	1.51e-119	361
ELA40808.1	gb|KAI4291787.1|	26S proteasome regulatory subunit N5 [Pancytospora philotis]	45.550	382	197	2	1	371	1	382	1.04e-109	336
ELA40808.1	gb|KAI5148784.1|	26S proteasome regulatory subunit N5 [Enteropsectra breve]	46.486	370	194	2	1	366	1	370	3.24e-109	335
ELA40808.1	gb|EED44223.1|	26S proteasome regulatory complex component [Enterocytozoon bieneusi H348]	42.432	370	209	2	1	368	7	374	4.11e-86	276
ELA40808.1	gb|ORD94558.1|	PSD12 [Enterospora canceri]	39.623	371	219	3	3	368	11	381	5.08e-81	263
ELA40808.1	gb|ORD99819.1|	PSD12 [Hepatospora eriocheir]	37.197	371	223	3	1	364	1	368	2.30e-73	243
ELA40808.1	gb|ORD96585.1|	PSD12 [Hepatospora eriocheir]	36.658	371	225	3	1	364	1	368	8.11e-72	239
ELA40808.1	gb|KAF9764831.1|	26S proteasome non-ATPase regulatory subunit 12 [Nosema granulosis]	34.759	374	233	5	3	368	5	375	3.29e-69	233
ELA40808.1	ref|XP_003072919.1|	26S proteasome regulatory complex component [Encephalitozoon intestinalis ATCC 50506]	36.745	381	227	6	1	368	1	380	4.92e-66	224
ELA40809.1	ref|XP_007605599.1|	hypothetical protein VICG_02154, partial [Vittaforma corneae ATCC 50505]	100.000	297	0	0	1	297	1	297	5.48e-167	475
ELA40810.1	ref|XP_007605598.1|	hypothetical protein VICG_02153 [Vittaforma corneae ATCC 50505]	100.000	222	0	0	1	222	1	222	3.24e-159	449
ELA40810.1	ref|XP_007605066.1|	hypothetical protein VICG_01621 [Vittaforma corneae ATCC 50505]	98.649	222	3	0	1	222	13	234	2.31e-156	442
ELA40810.1	ref|XP_007605609.1|	hypothetical protein VICG_02164, partial [Vittaforma corneae ATCC 50505]	92.793	222	5	1	1	222	37	247	1.19e-144	414
ELA40810.1	gb|KAI4291175.1|	hypothetical protein PAPHI01_0449 [Pancytospora philotis]	34.956	226	136	4	1	221	1	220	7.11e-30	121
ELA40810.1	gb|KAI5168518.1|	hypothetical protein PAEPH01_0199 [Pancytospora epiphaga]	31.532	222	135	6	1	221	1	206	1.41e-25	109
ELA40810.1	gb|ORD98700.1|	hypothetical protein A0H76_2046 [Hepatospora eriocheir]	34.375	224	112	6	1	215	1	198	1.89e-25	109
ELA40810.1	gb|KAI5149115.1|	hypothetical protein ENBRE01_0703 [Enteropsectra breve]	32.243	214	115	7	10	220	1	187	3.48e-22	100
ELA40810.1	ref|XP_014564437.1|	hypothetical protein M896_010470 [Ordospora colligata OC4]	29.148	223	117	4	5	215	6	199	1.60e-16	85.9
ELA40810.1	gb|KAH9412152.1|	hypothetical protein HK407_01g00440 [Microsporidium sp. FI-F-10]	32.749	171	86	2	5	175	6	147	3.12e-16	85.1
ELA40810.1	ref|XP_965893.1|	hypothetical protein ECU01_0580 [Encephalitozoon cuniculi GB-M1]	31.507	219	105	4	10	215	48	234	2.19e-15	83.6
ELA40811.1	ref|XP_007605597.1|	hypothetical protein VICG_02152 [Vittaforma corneae ATCC 50505]	100.000	100	0	0	1	100	1	100	4.08e-66	204
ELA40811.1	gb|KAI4292665.1|	hypothetical protein PAPHI01_1939 [Pancytospora philotis]	68.605	86	27	0	14	99	70	155	1.45e-34	126
ELA40811.1	gb|KAI5154341.1|	hypothetical protein ENBRE01_3363 [Enteropsectra breve]	60.465	86	34	0	14	99	83	168	1.78e-31	119
ELA40811.1	gb|KAI5170264.1|	hypothetical protein PAEPH01_1287 [Pancytospora epiphaga]	58.140	86	36	0	14	99	54	139	2.35e-29	112
ELA40811.1	ref|XP_007603794.1|	hypothetical protein VICG_00341 [Vittaforma corneae ATCC 50505]	95.122	41	2	0	1	41	49	89	9.94e-18	82.8
ELA40811.1	gb|TBT98862.1|	putative mitotic checkpoint protein, partial [Hamiltosporidium tvaerminnensis]	46.341	82	43	1	19	99	11	92	3.05e-16	78.2
ELA40811.1	gb|TBU00494.1|	putative mitotic checkpoint protein, partial [Hamiltosporidium magnivora]	45.122	82	44	1	19	99	14	95	5.23e-16	77.8
ELA40811.1	gb|TBU00217.1|	putative mitotic checkpoint protein [Hamiltosporidium tvaerminnensis]	46.341	82	43	1	19	99	116	197	1.53e-15	79.0
ELA40811.1	gb|TBU06497.1|	hypothetical protein CWI39_0482p0020 [Hamiltosporidium magnivora]	46.341	82	43	1	19	99	116	197	1.61e-15	79.0
ELA40811.1	gb|TBU08360.1|	hypothetical protein CWI39_0193p0030 [Hamiltosporidium magnivora]	46.341	82	43	1	19	99	116	197	1.77e-15	79.0
ELA40812.1	ref|XP_007605596.1|	hypothetical protein VICG_02151, partial [Vittaforma corneae ATCC 50505]	100.000	212	0	0	1	212	1	212	9.58e-158	445
ELA40812.1	ref|XP_007604067.1|	hypothetical protein VICG_00615, partial [Vittaforma corneae ATCC 50505]	91.358	162	14	0	40	201	1	162	2.86e-103	307
ELA40812.1	ref|XP_007604304.1|	hypothetical protein VICG_00855 [Vittaforma corneae ATCC 50505]	55.172	203	85	1	1	203	119	315	3.14e-65	214
ELA40812.1	ref|XP_007604479.1|	hypothetical protein VICG_01033 [Vittaforma corneae ATCC 50505]	53.271	214	87	3	2	203	123	335	1.80e-63	211
ELA40812.1	ref|XP_007605637.1|	hypothetical protein VICG_02192, partial [Vittaforma corneae ATCC 50505]	52.074	217	93	4	1	212	6	216	1.59e-61	201
ELA40812.1	ref|XP_007604070.1|	hypothetical protein VICG_00618 [Vittaforma corneae ATCC 50505]	51.142	219	96	5	2	211	126	342	5.18e-61	204
ELA40812.1	ref|XP_007605387.1|	hypothetical protein VICG_01942 [Vittaforma corneae ATCC 50505]	57.609	184	78	0	20	203	53	236	3.93e-60	199
ELA40812.1	ref|XP_007605550.1|	hypothetical protein VICG_02105, partial [Vittaforma corneae ATCC 50505]	46.729	214	101	4	5	211	1	208	1.18e-56	189
ELA40812.1	ref|XP_007605594.1|	hypothetical protein VICG_02149, partial [Vittaforma corneae ATCC 50505]	47.945	219	95	3	1	212	101	307	1.29e-55	189
ELA40812.1	ref|XP_007604644.1|	hypothetical protein VICG_01198 [Vittaforma corneae ATCC 50505]	49.524	210	99	2	1	204	124	332	3.35e-55	189
ELA40813.1	ref|XP_007605595.1|	hypothetical protein VICG_02150, partial [Vittaforma corneae ATCC 50505]	100.000	144	0	0	1	144	1	144	8.91e-98	288
ELA40813.1	ref|XP_007604107.1|	hypothetical protein VICG_00655 [Vittaforma corneae ATCC 50505]	62.500	144	53	1	1	144	46	188	2.81e-54	185
ELA40813.1	gb|RXH89725.1|	hypothetical protein DVH24_032082 [Malus domestica]	30.476	105	67	2	46	144	158	262	0.41	42.7
ELA40813.1	gb|KAG8384558.1|	hypothetical protein BUALT_Bualt04G0130300 [Buddleja alternifolia]	30.189	106	66	2	46	144	167	271	3.2	40.0
ELA40814.1	ref|XP_007605594.1|	hypothetical protein VICG_02149, partial [Vittaforma corneae ATCC 50505]	100.000	310	0	0	1	310	1	310	0.0	648
ELA40814.1	ref|XP_007605573.1|	hypothetical protein VICG_02128 [Vittaforma corneae ATCC 50505]	83.871	310	44	2	2	310	25	329	0.0	527
ELA40814.1	ref|XP_007605534.1|	hypothetical protein VICG_02089 [Vittaforma corneae ATCC 50505]	76.221	307	63	3	2	304	5	305	1.80e-160	460
ELA40814.1	ref|XP_007604070.1|	hypothetical protein VICG_00618 [Vittaforma corneae ATCC 50505]	54.037	322	134	3	2	310	26	346	5.70e-104	318
ELA40814.1	ref|XP_007603742.1|	hypothetical protein VICG_00289 [Vittaforma corneae ATCC 50505]	53.125	320	126	5	2	310	26	332	2.21e-96	298
ELA40814.1	ref|XP_007604479.1|	hypothetical protein VICG_01033 [Vittaforma corneae ATCC 50505]	53.774	318	116	3	2	295	23	333	5.53e-96	298
ELA40814.1	ref|XP_007604304.1|	hypothetical protein VICG_00855 [Vittaforma corneae ATCC 50505]	48.000	300	139	3	1	294	24	312	2.80e-77	249
ELA40814.1	ref|XP_007605387.1|	hypothetical protein VICG_01942 [Vittaforma corneae ATCC 50505]	54.167	240	97	3	63	295	1	234	2.97e-74	239
ELA40814.1	ref|XP_007605637.1|	hypothetical protein VICG_02192, partial [Vittaforma corneae ATCC 50505]	55.856	222	88	3	96	310	1	219	2.24e-71	230
ELA40814.1	ref|XP_007604644.1|	hypothetical protein VICG_01198 [Vittaforma corneae ATCC 50505]	42.767	318	157	4	1	300	24	334	2.62e-68	227
ELA40815.1	ref|XP_007605592.1|	hypothetical protein VICG_02147 [Vittaforma corneae ATCC 50505]	100.000	260	0	0	1	260	1	260	0.0	525
ELA40815.1	ref|XP_007605159.1|	hypothetical protein VICG_01714 [Vittaforma corneae ATCC 50505]	90.769	260	24	0	1	260	47	306	4.26e-167	474
ELA40816.1	ref|XP_007605593.1|	hypothetical protein VICG_02148, partial [Vittaforma corneae ATCC 50505]	100.000	104	0	0	1	104	1	104	5.39e-71	217
ELA40816.1	ref|XP_007605158.1|	hypothetical protein VICG_01713 [Vittaforma corneae ATCC 50505]	98.077	104	2	0	1	104	1	104	1.29e-70	218
ELA40817.1	ref|XP_007605591.1|	hypothetical protein VICG_02146, partial [Vittaforma corneae ATCC 50505]	100.000	412	0	0	1	412	1	412	0.0	851
ELA40817.1	ref|XP_007605590.1|	hypothetical protein VICG_02145, partial [Vittaforma corneae ATCC 50505]	82.169	415	71	1	1	412	1	415	0.0	682
ELA40817.1	ref|XP_007605603.1|	hypothetical protein VICG_02158, partial [Vittaforma corneae ATCC 50505]	84.737	380	57	1	1	380	18	396	0.0	660
ELA40817.1	ref|XP_007605604.1|	hypothetical protein VICG_02159 [Vittaforma corneae ATCC 50505]	89.394	264	25	1	61	324	3	263	4.29e-164	471
ELA40817.1	ref|XP_007605209.1|	hypothetical protein VICG_01764 [Vittaforma corneae ATCC 50505]	37.441	422	233	10	9	404	124	540	4.88e-72	246
ELA40817.1	ref|XP_007604602.1|	hypothetical protein VICG_01156 [Vittaforma corneae ATCC 50505]	30.717	293	173	11	118	402	134	404	8.72e-21	105
ELA40817.1	ref|XP_007605554.1|	hypothetical protein VICG_02109, partial [Vittaforma corneae ATCC 50505]	32.836	201	118	7	115	315	101	284	2.82e-17	93.6
ELA40817.1	ref|XP_007605549.1|	hypothetical protein VICG_02104, partial [Vittaforma corneae ATCC 50505]	28.205	234	143	7	45	278	47	255	4.08e-13	81.3
ELA40817.1	gb|KAI5169994.1|	calcium/calmodulin-dependent protein kinase I [Pancytospora epiphaga]	25.857	321	185	12	113	392	57	365	1.81e-12	80.9
ELA40817.1	gb|KAI4292754.1|	hypothetical protein PAPHI01_2028 [Pancytospora philotis]	26.117	291	168	11	133	389	88	365	1.81e-08	68.9
ELA40818.1	ref|XP_007605590.1|	hypothetical protein VICG_02145, partial [Vittaforma corneae ATCC 50505]	100.000	415	0	0	1	415	1	415	0.0	854
ELA40818.1	ref|XP_007605591.1|	hypothetical protein VICG_02146, partial [Vittaforma corneae ATCC 50505]	82.169	415	71	1	1	415	1	412	0.0	682
ELA40818.1	ref|XP_007605603.1|	hypothetical protein VICG_02158, partial [Vittaforma corneae ATCC 50505]	80.418	383	71	2	1	383	18	396	0.0	616
ELA40818.1	ref|XP_007605604.1|	hypothetical protein VICG_02159 [Vittaforma corneae ATCC 50505]	83.459	266	41	1	61	326	3	265	4.38e-153	444
ELA40818.1	ref|XP_007605209.1|	hypothetical protein VICG_01764 [Vittaforma corneae ATCC 50505]	38.750	400	218	9	30	407	146	540	9.67e-70	240
ELA40818.1	ref|XP_007604602.1|	hypothetical protein VICG_01156 [Vittaforma corneae ATCC 50505]	29.932	294	177	12	118	405	134	404	1.34e-18	99.4
ELA40818.1	ref|XP_007605554.1|	hypothetical protein VICG_02109, partial [Vittaforma corneae ATCC 50505]	34.759	187	109	5	115	301	101	274	4.47e-18	95.9
ELA40818.1	ref|XP_007605549.1|	hypothetical protein VICG_02104, partial [Vittaforma corneae ATCC 50505]	34.132	167	101	4	115	281	101	258	6.00e-13	80.5
ELA40818.1	gb|KAF7684528.1|	MAP kinase kinase kinase wis4 [Thelohania contejeani]	22.152	316	199	10	112	392	57	360	1.78e-10	75.1
ELA40818.1	gb|KAI5169994.1|	calcium/calmodulin-dependent protein kinase I [Pancytospora epiphaga]	24.383	324	189	12	113	395	57	365	3.81e-09	70.9
ELA40819.1	ref|XP_007605589.1|	hypothetical protein VICG_02144, partial [Vittaforma corneae ATCC 50505]	100.000	248	0	0	1	248	1	248	2.06e-175	493
ELA40819.1	ref|XP_007605012.1|	hypothetical protein VICG_01566, partial [Vittaforma corneae ATCC 50505]	75.646	271	43	1	1	248	1	271	2.62e-127	382
ELA40819.1	ref|XP_007605012.1|	hypothetical protein VICG_01566, partial [Vittaforma corneae ATCC 50505]	47.273	165	87	0	63	227	155	319	3.58e-24	112
ELA40819.1	ref|XP_007605012.1|	hypothetical protein VICG_01566, partial [Vittaforma corneae ATCC 50505]	30.233	172	84	5	39	197	217	365	0.004	51.2
ELA40819.1	ref|XP_007604072.1|	hypothetical protein VICG_00620, partial [Vittaforma corneae ATCC 50505]	77.328	247	56	0	1	247	1	247	1.36e-116	357
ELA40819.1	ref|XP_007604072.1|	hypothetical protein VICG_00620, partial [Vittaforma corneae ATCC 50505]	40.465	215	99	2	42	227	151	365	6.67e-31	132
ELA40819.1	ref|XP_007604072.1|	hypothetical protein VICG_00620, partial [Vittaforma corneae ATCC 50505]	36.986	146	68	2	45	188	275	398	7.90e-11	73.9
ELA40819.1	ref|XP_007604066.1|	hypothetical protein VICG_00614 [Vittaforma corneae ATCC 50505]	66.894	293	51	2	1	247	1	293	3.12e-111	349
ELA40819.1	ref|XP_007604066.1|	hypothetical protein VICG_00614 [Vittaforma corneae ATCC 50505]	51.075	186	91	0	62	247	177	362	2.81e-38	153
ELA40819.1	ref|XP_007604066.1|	hypothetical protein VICG_00614 [Vittaforma corneae ATCC 50505]	47.500	80	42	0	63	142	293	372	6.50e-07	62.4
ELA40819.1	ref|XP_007605458.1|	hypothetical protein VICG_02013 [Vittaforma corneae ATCC 50505]	60.741	270	83	2	1	247	1	270	6.49e-85	281
ELA40819.1	ref|XP_007605458.1|	hypothetical protein VICG_02013 [Vittaforma corneae ATCC 50505]	45.581	215	111	1	39	247	171	385	6.72e-41	160
ELA40819.1	ref|XP_007605458.1|	hypothetical protein VICG_02013 [Vittaforma corneae ATCC 50505]	50.270	185	92	0	63	247	155	339	3.75e-37	150
ELA40819.1	ref|XP_007605458.1|	hypothetical protein VICG_02013 [Vittaforma corneae ATCC 50505]	51.977	177	84	1	63	238	247	423	3.40e-36	147
ELA40819.1	ref|XP_007605458.1|	hypothetical protein VICG_02013 [Vittaforma corneae ATCC 50505]	44.041	193	105	2	45	234	252	444	5.04e-30	129
ELA40819.1	ref|XP_007605547.1|	hypothetical protein VICG_02102 [Vittaforma corneae ATCC 50505]	50.147	339	77	3	1	247	1	339	9.46e-83	264
ELA40819.1	ref|XP_007605547.1|	hypothetical protein VICG_02102 [Vittaforma corneae ATCC 50505]	49.744	195	97	1	45	238	183	377	3.05e-35	140
ELA40819.1	ref|XP_007603736.1|	hypothetical protein VICG_00283, partial [Vittaforma corneae ATCC 50505]	56.680	247	107	0	1	247	1	247	6.87e-80	251
ELA40819.1	ref|XP_007603736.1|	hypothetical protein VICG_00283, partial [Vittaforma corneae ATCC 50505]	38.065	155	90	1	39	187	102	256	7.54e-17	88.6
ELA40819.1	ref|XP_007603736.1|	hypothetical protein VICG_00283, partial [Vittaforma corneae ATCC 50505]	47.009	117	62	0	132	248	63	179	3.78e-16	87.0
ELA40819.1	ref|XP_007604774.1|	hypothetical protein VICG_01328 [Vittaforma corneae ATCC 50505]	58.294	211	88	0	37	247	34	244	5.97e-62	207
ELA40819.1	ref|XP_007604774.1|	hypothetical protein VICG_01328 [Vittaforma corneae ATCC 50505]	51.064	94	46	0	155	248	60	153	3.09e-13	79.7
ELA40819.1	ref|XP_007605535.1|	hypothetical protein VICG_02090, partial [Vittaforma corneae ATCC 50505]	49.817	273	112	2	1	248	1	273	5.91e-58	207
ELA40819.1	ref|XP_007605535.1|	hypothetical protein VICG_02090, partial [Vittaforma corneae ATCC 50505]	49.510	204	103	0	44	247	184	387	4.44e-46	174
ELA40819.1	ref|XP_007605535.1|	hypothetical protein VICG_02090, partial [Vittaforma corneae ATCC 50505]	46.569	204	109	0	44	247	115	318	1.13e-38	154
ELA40819.1	ref|XP_007604395.1|	hypothetical protein VICG_00948 [Vittaforma corneae ATCC 50505]	44.689	273	117	4	1	242	1	270	5.58e-57	193
ELA40820.1	ref|XP_007605588.1|	hypothetical protein VICG_02143 [Vittaforma corneae ATCC 50505]	100.000	344	0	0	1	344	1	344	0.0	695
ELA40820.1	ref|XP_007604063.1|	hypothetical protein VICG_00611 [Vittaforma corneae ATCC 50505]	96.802	344	11	0	1	344	1	344	0.0	676
ELA40820.1	ref|XP_007603878.1|	hypothetical protein VICG_00425 [Vittaforma corneae ATCC 50505]	36.424	302	167	8	47	342	6	288	8.90e-50	179
ELA40820.1	ref|XP_024332328.1|	ubiquitin carboxyl terminal hydrolase [Nosema ceranae]	34.868	304	171	15	50	342	8	295	9.65e-34	137
ELA40820.1	gb|EQB62171.1|	ubiquitin carboxyl terminal hydrolase [Nosema apis BRL 01]	31.126	302	182	12	51	342	9	294	4.76e-30	127
ELA40820.1	gb|KAI5149086.1|	ubiquitin carboxyl-terminal hydrolase 36/42 [Enteropsectra breve]	31.973	294	182	9	52	342	11	289	1.24e-28	123
ELA40820.1	gb|KAI4292529.1|	hypothetical protein PAPHI01_1803 [Pancytospora philotis]	29.703	303	190	11	48	341	7	295	1.33e-26	118
ELA40820.1	gb|KAF9764372.1|	Ubiquitin carboxyl-terminal hydrolase 25 [Nosema granulosis]	29.195	298	192	12	52	342	10	295	1.68e-25	115
ELA40820.1	ref|XP_013164189.1|	PREDICTED: ubiquitin carboxyl-terminal hydrolase 15-like [Papilio xuthus]	29.431	299	190	14	52	342	10	295	3.90e-25	114
ELA40820.1	gb|EOB14477.1|	Ubiquitin carboxyl-terminal hydrolase 21 [Nosema bombycis CQ1]	29.431	299	190	14	52	342	10	295	4.55e-25	114
ELA40821.1	ref|XP_007605587.1|	hypothetical protein VICG_02142, partial [Vittaforma corneae ATCC 50505]	100.000	255	0	0	1	255	1	255	0.0	514
ELA40821.1	ref|XP_007604775.1|	hypothetical protein VICG_01329 [Vittaforma corneae ATCC 50505]	80.399	301	13	2	1	255	1	301	6.74e-158	455
ELA40821.1	ref|XP_007604775.1|	hypothetical protein VICG_01329 [Vittaforma corneae ATCC 50505]	43.617	188	94	4	75	255	208	390	2.88e-18	95.1
ELA40821.1	ref|XP_007604191.1|	hypothetical protein VICG_00740, partial [Vittaforma corneae ATCC 50505]	64.348	230	74	1	34	255	1	230	3.86e-85	264
ELA40821.1	ref|XP_007603744.1|	hypothetical protein VICG_00291 [Vittaforma corneae ATCC 50505]	54.299	221	101	0	34	254	1	221	7.51e-57	195
ELA40821.1	ref|XP_007605458.1|	hypothetical protein VICG_02013 [Vittaforma corneae ATCC 50505]	53.469	245	71	3	34	255	1	225	2.10e-56	204
ELA40821.1	ref|XP_007605458.1|	hypothetical protein VICG_02013 [Vittaforma corneae ATCC 50505]	51.266	158	77	0	97	254	251	408	2.33e-30	131
ELA40821.1	ref|XP_007605458.1|	hypothetical protein VICG_02013 [Vittaforma corneae ATCC 50505]	41.304	230	101	3	55	255	116	340	6.96e-30	129
ELA40821.1	ref|XP_007605458.1|	hypothetical protein VICG_02013 [Vittaforma corneae ATCC 50505]	56.429	140	61	0	116	255	247	386	8.35e-30	129
ELA40821.1	ref|XP_007605458.1|	hypothetical protein VICG_02013 [Vittaforma corneae ATCC 50505]	52.381	147	70	0	109	255	217	363	7.06e-28	124
ELA40821.1	ref|XP_007605458.1|	hypothetical protein VICG_02013 [Vittaforma corneae ATCC 50505]	46.809	141	70	2	116	255	293	429	3.23e-19	99.0
ELA40821.1	ref|XP_007605458.1|	hypothetical protein VICG_02013 [Vittaforma corneae ATCC 50505]	37.500	168	90	5	97	250	320	486	2.89e-13	81.3
ELA40821.1	ref|XP_007605608.1|	hypothetical protein VICG_02163 [Vittaforma corneae ATCC 50505]	52.093	215	102	1	34	247	1	215	3.93e-56	191
ELA40821.1	ref|XP_007604395.1|	hypothetical protein VICG_00948 [Vittaforma corneae ATCC 50505]	51.327	226	99	3	34	251	1	223	1.16e-54	187
ELA40821.1	ref|XP_007605602.1|	hypothetical protein VICG_02157, partial [Vittaforma corneae ATCC 50505]	51.185	211	79	2	32	219	1	210	6.11e-53	181
ELA40821.1	ref|XP_007604774.1|	hypothetical protein VICG_01328 [Vittaforma corneae ATCC 50505]	57.436	195	81	1	62	254	4	198	6.69e-53	184
ELA40821.1	ref|XP_007604774.1|	hypothetical protein VICG_01328 [Vittaforma corneae ATCC 50505]	44.324	185	97	1	77	255	84	268	8.46e-30	124
ELA40821.1	ref|XP_007604774.1|	hypothetical protein VICG_01328 [Vittaforma corneae ATCC 50505]	45.082	122	66	1	109	229	168	289	4.50e-14	82.4
ELA40821.1	ref|XP_007605547.1|	hypothetical protein VICG_02102 [Vittaforma corneae ATCC 50505]	53.846	221	82	2	34	254	1	201	1.77e-52	186
ELA40821.1	ref|XP_007605547.1|	hypothetical protein VICG_02102 [Vittaforma corneae ATCC 50505]	54.110	146	67	0	109	254	148	293	8.12e-29	124
ELA40821.1	ref|XP_007605547.1|	hypothetical protein VICG_02102 [Vittaforma corneae ATCC 50505]	55.634	142	63	0	114	255	222	363	4.24e-28	122
ELA40821.1	ref|XP_007605547.1|	hypothetical protein VICG_02102 [Vittaforma corneae ATCC 50505]	47.287	129	67	1	97	224	251	379	3.03e-15	86.7
ELA40822.1	ref|XP_007605585.1|	hypothetical protein VICG_02140, partial [Vittaforma corneae ATCC 50505]	100.000	165	0	0	1	165	1	165	1.03e-117	340
ELA40822.1	ref|XP_007604479.1|	hypothetical protein VICG_01033 [Vittaforma corneae ATCC 50505]	91.515	165	14	0	1	165	183	347	5.78e-106	317
ELA40822.1	ref|XP_007605649.1|	hypothetical protein VICG_02204 [Vittaforma corneae ATCC 50505]	89.437	142	13	1	24	165	4	143	1.06e-82	251
ELA40822.1	ref|XP_007605662.1|	hypothetical protein VICG_02218 [Vittaforma corneae ATCC 50505]	93.333	120	6	1	46	165	1	118	3.32e-72	223
ELA40822.1	ref|XP_007604644.1|	hypothetical protein VICG_01198 [Vittaforma corneae ATCC 50505]	67.073	164	54	0	2	165	180	343	5.42e-67	218
ELA40822.1	ref|XP_007605546.1|	hypothetical protein VICG_02101 [Vittaforma corneae ATCC 50505]	61.392	158	53	2	1	153	13	167	6.33e-57	186
ELA40822.1	ref|XP_007604304.1|	hypothetical protein VICG_00855 [Vittaforma corneae ATCC 50505]	57.229	166	70	1	1	165	162	327	7.53e-53	181
ELA40822.1	ref|XP_007605387.1|	hypothetical protein VICG_01942 [Vittaforma corneae ATCC 50505]	56.627	166	71	1	1	165	83	248	1.76e-52	177
ELA40822.1	ref|XP_007605534.1|	hypothetical protein VICG_02089 [Vittaforma corneae ATCC 50505]	59.281	167	65	2	2	165	142	308	3.10e-52	179
ELA40822.1	ref|XP_007605637.1|	hypothetical protein VICG_02192, partial [Vittaforma corneae ATCC 50505]	56.962	158	66	2	1	156	52	209	5.45e-50	170
ELA40823.1	ref|XP_007605586.1|	hypothetical protein VICG_02141, partial [Vittaforma corneae ATCC 50505]	100.000	235	0	0	1	235	1	235	5.85e-163	460
ELA40823.1	ref|XP_007604480.1|	hypothetical protein VICG_01034, partial [Vittaforma corneae ATCC 50505]	96.596	235	8	0	1	235	1	235	6.15e-158	447
ELA40823.1	ref|XP_007604775.1|	hypothetical protein VICG_01329 [Vittaforma corneae ATCC 50505]	53.191	235	110	0	1	235	85	319	8.04e-62	209
ELA40823.1	ref|XP_007604775.1|	hypothetical protein VICG_01329 [Vittaforma corneae ATCC 50505]	45.366	205	111	1	18	221	194	398	8.47e-34	136
ELA40823.1	ref|XP_007604191.1|	hypothetical protein VICG_00740, partial [Vittaforma corneae ATCC 50505]	59.322	177	72	0	1	177	60	236	9.50e-59	196
ELA40823.1	ref|XP_007604191.1|	hypothetical protein VICG_00740, partial [Vittaforma corneae ATCC 50505]	50.000	150	75	0	86	235	76	225	2.86e-30	123
ELA40823.1	ref|XP_007604191.1|	hypothetical protein VICG_00740, partial [Vittaforma corneae ATCC 50505]	43.750	128	66	1	108	235	58	179	2.66e-14	81.3
ELA40823.1	ref|XP_007604774.1|	hypothetical protein VICG_01328 [Vittaforma corneae ATCC 50505]	51.064	235	115	0	1	235	29	263	7.35e-55	189
ELA40823.1	ref|XP_007604774.1|	hypothetical protein VICG_01328 [Vittaforma corneae ATCC 50505]	46.207	145	78	0	32	176	129	273	5.50e-24	108
ELA40823.1	ref|XP_007604774.1|	hypothetical protein VICG_01328 [Vittaforma corneae ATCC 50505]	44.516	155	81	3	38	188	158	311	1.06e-22	105
ELA40823.1	ref|XP_007604774.1|	hypothetical protein VICG_01328 [Vittaforma corneae ATCC 50505]	44.444	63	35	0	25	87	214	276	0.005	50.1
ELA40823.1	gb|EPG48279.1|	leucine rich repeat protein [Leptospira kirschneri serovar Cynopteri str. 3522 CT]	47.945	219	114	0	17	235	49	267	9.20e-55	188
ELA40823.1	gb|EPG48279.1|	leucine rich repeat protein [Leptospira kirschneri serovar Cynopteri str. 3522 CT]	47.248	218	115	0	18	235	27	244	5.15e-50	176
ELA40823.1	gb|EPG48279.1|	leucine rich repeat protein [Leptospira kirschneri serovar Cynopteri str. 3522 CT]	46.117	206	109	1	17	222	95	298	4.42e-44	160
ELA40823.1	gb|EPG48279.1|	leucine rich repeat protein [Leptospira kirschneri serovar Cynopteri str. 3522 CT]	48.205	195	101	0	41	235	4	198	3.12e-42	156
ELA40823.1	gb|EPG48279.1|	leucine rich repeat protein [Leptospira kirschneri serovar Cynopteri str. 3522 CT]	49.143	175	89	0	61	235	1	175	3.10e-37	143
ELA40823.1	gb|AGS80645.1|	leucine rich repeat protein [Leptospira phage vB_LnoZ_CZ214-LE1]	46.888	241	105	1	18	235	72	312	8.90e-54	187
ELA40823.1	gb|AGS80645.1|	leucine rich repeat protein [Leptospira phage vB_LnoZ_CZ214-LE1]	49.048	210	107	0	25	234	125	334	2.52e-51	181
ELA40823.1	gb|AGS80645.1|	leucine rich repeat protein [Leptospira phage vB_LnoZ_CZ214-LE1]	47.706	218	114	0	18	235	49	266	2.32e-46	168
ELA40823.1	gb|AGS80645.1|	leucine rich repeat protein [Leptospira phage vB_LnoZ_CZ214-LE1]	46.199	171	92	0	18	188	164	334	1.13e-32	132
ELA40823.1	gb|AGS80645.1|	leucine rich repeat protein [Leptospira phage vB_LnoZ_CZ214-LE1]	46.897	145	77	0	25	169	194	338	3.43e-28	120
ELA40823.1	gb|AGS80645.1|	leucine rich repeat protein [Leptospira phage vB_LnoZ_CZ214-LE1]	47.154	123	55	1	123	235	29	151	1.49e-15	86.3
ELA40823.1	ref|WP_017213232.1|	leucine-rich repeat domain-containing protein [Leptospira noguchii]	46.888	241	105	1	18	235	72	312	1.31e-53	186
ELA40823.1	ref|WP_017213232.1|	leucine-rich repeat domain-containing protein [Leptospira noguchii]	49.048	210	107	0	25	234	125	334	3.71e-51	180
ELA40823.1	ref|WP_017213232.1|	leucine-rich repeat domain-containing protein [Leptospira noguchii]	46.460	226	121	0	10	235	41	266	3.56e-46	167
ELA40823.1	ref|WP_017213232.1|	leucine-rich repeat domain-containing protein [Leptospira noguchii]	46.199	171	92	0	18	188	164	334	1.45e-32	132
ELA40823.1	ref|WP_017213232.1|	leucine-rich repeat domain-containing protein [Leptospira noguchii]	46.897	145	77	0	25	169	194	338	4.18e-28	120
ELA40823.1	ref|WP_017213232.1|	leucine-rich repeat domain-containing protein [Leptospira noguchii]	47.154	123	55	1	123	235	29	151	2.04e-15	85.9
ELA40823.1	ref|WP_223049386.1|	leucine-rich repeat domain-containing protein [Leptothermofonsia sichuanensis]	49.545	220	111	0	16	235	42	261	5.41e-53	184
ELA40823.1	ref|WP_223049386.1|	leucine-rich repeat domain-containing protein [Leptothermofonsia sichuanensis]	47.727	220	115	0	16	235	19	238	6.65e-45	163
ELA40823.1	ref|WP_223049386.1|	leucine-rich repeat domain-containing protein [Leptothermofonsia sichuanensis]	45.000	220	121	0	16	235	65	284	8.46e-44	160
ELA40823.1	ref|WP_223049386.1|	leucine-rich repeat domain-containing protein [Leptothermofonsia sichuanensis]	42.963	135	77	0	13	147	177	311	4.48e-21	100
ELA40823.1	gb|AGS80567.1|	leucine rich repeat protein [Leptospira phage vB_LnoZ_CZ214-LE1]	46.154	221	119	0	10	230	39	259	7.96e-53	181
ELA40823.1	gb|AGS80567.1|	leucine rich repeat protein [Leptospira phage vB_LnoZ_CZ214-LE1]	50.754	199	98	0	32	230	38	236	1.46e-52	181
ELA40823.1	gb|AGS80567.1|	leucine rich repeat protein [Leptospira phage vB_LnoZ_CZ214-LE1]	49.419	172	87	0	64	235	47	218	6.51e-39	146
ELA40824.1	ref|XP_007605582.1|	hypothetical protein VICG_02137 [Vittaforma corneae ATCC 50505]	100.000	212	0	0	1	212	1	212	9.49e-152	429
ELA40824.1	gb|KAI5152865.1|	hypothetical protein ENBRE01_3076 [Enteropsectra breve]	35.160	219	130	4	4	211	8	225	7.23e-26	110
ELA40824.1	gb|EED44363.1|	thioredoxin reductase [Enterocytozoon bieneusi H348]	32.178	202	135	2	11	211	16	216	7.73e-26	110
ELA40824.1	gb|KAI4292658.1|	hypothetical protein PAPHI01_1932 [Pancytospora philotis]	34.715	193	118	1	27	211	40	232	1.46e-24	107
ELA40824.1	gb|OQS54196.1|	hypothetical protein EHP00_839 [Enterocytozoon hepatopenaei]	33.971	209	133	2	6	209	7	215	1.87e-22	101
ELA40824.1	gb|ORD94233.1|	hypothetical protein ECANGB1_994 [Enterospora canceri]	33.498	203	134	1	10	211	15	217	5.19e-21	97.8
ELA40824.1	ref|XP_024330331.1|	thioredoxin reductase [Nosema ceranae]	34.021	194	126	2	17	210	19	210	8.68e-20	94.4
ELA40824.1	gb|EEQ81883.1|	hypothetical protein NCER_101512 [Nosema ceranae BRL01]	34.021	194	126	2	17	210	30	221	1.59e-19	94.0
ELA40824.1	ref|XP_003072448.1|	uncharacterized protein Eint_020900 [Encephalitozoon intestinalis ATCC 50506]	33.679	193	118	5	23	211	24	210	3.49e-19	92.8
ELA40824.1	gb|AGE95592.1|	hypothetical protein ECU02_0950 [Encephalitozoon cuniculi]	30.890	191	127	3	23	211	24	211	5.62e-17	87.0
ELA40825.1	ref|XP_007605583.1|	hypothetical protein VICG_02138 [Vittaforma corneae ATCC 50505]	100.000	124	0	0	1	124	1	124	1.19e-86	258
ELA40825.1	ref|XP_007605510.1|	hypothetical protein VICG_02065 [Vittaforma corneae ATCC 50505]	32.692	104	69	1	13	115	13	116	2.68e-14	75.1
ELA40825.1	gb|KAI4290781.1|	thioredoxin 1 [Pancytospora philotis]	27.778	108	76	2	4	111	8	113	3.01e-06	54.3
ELA40825.1	gb|KAI5168337.1|	thioredoxin 1 [Pancytospora epiphaga]	27.869	122	85	3	4	124	10	129	7.26e-05	50.8
ELA40825.1	gb|KAI5150662.1|	hypothetical protein ENBRE01_1630 [Enteropsectra breve]	23.585	106	78	2	10	115	12	114	9.07e-05	50.4
ELA40825.1	ref|WP_188769302.1|	thioredoxin family protein [Emticicia aquatilis]	30.952	84	53	1	31	114	16	94	8.28e-04	47.4
ELA40826.1	ref|XP_007605584.1|	hypothetical protein VICG_02139 [Vittaforma corneae ATCC 50505]	100.000	88	0	0	1	88	1	88	5.05e-56	177
ELA40826.1	ref|XP_007604588.1|	hypothetical protein VICG_01142 [Vittaforma corneae ATCC 50505]	98.864	88	1	0	1	88	1	88	1.42e-55	176
ELA40826.1	gb|KAI5149819.1|	large subunit ribosomal protein L37e [Enteropsectra breve]	67.045	88	29	0	1	88	1	88	2.55e-36	128
ELA40826.1	gb|KAI5175745.1|	large subunit ribosomal protein L37e [Pancytospora epiphaga]	64.368	87	31	0	1	87	1	87	2.00e-31	115
ELA40826.1	gb|OQS54355.1|	hypothetical protein EHP00_1425 [Enterocytozoon hepatopenaei]	62.791	86	29	1	1	86	1	83	4.02e-30	112
ELA40826.1	gb|ORD93618.1|	ribosomal prt L37 [Enterospora canceri]	62.069	87	30	1	1	87	1	84	4.51e-30	112
ELA40826.1	gb|KAI4292012.1|	large subunit ribosomal protein L37e [Pancytospora philotis]	62.069	87	33	0	1	87	1	87	5.71e-30	112
ELA40826.1	gb|ORD99655.1|	RL37 [Hepatospora eriocheir]	63.953	86	28	1	1	86	1	83	1.08e-28	108
ELA40826.1	gb|ORD95621.1|	RL37 [Hepatospora eriocheir]	63.953	86	28	1	1	86	1	83	2.11e-28	108
ELA40826.1	pdb|6RM3|LJJ	Chain LJJ, eL37 [Vairimorpha necatrix]	61.905	84	32	0	1	84	1	84	4.43e-27	105
ELA40827.1	ref|XP_007605580.1|	hypothetical protein VICG_02135 [Vittaforma corneae ATCC 50505]	100.000	108	0	0	1	108	1	108	4.77e-67	207
ELA40827.1	ref|XP_007604477.1|	hypothetical protein VICG_01030 [Vittaforma corneae ATCC 50505]	95.370	108	5	0	1	108	1	108	4.51e-63	197
ELA40827.1	gb|KAI5170540.1|	hypothetical protein PAEPH01_1520 [Pancytospora epiphaga]	37.500	96	60	0	4	99	2	97	2.96e-08	58.5
ELA40827.1	gb|KAI4292791.1|	hypothetical protein PAPHI01_2065 [Pancytospora philotis]	28.431	102	73	0	2	103	1	102	3.49e-05	50.4
ELA40828.1	ref|XP_007605581.1|	hypothetical protein VICG_02136 [Vittaforma corneae ATCC 50505]	100.000	255	0	0	1	255	1	255	0.0	508
ELA40828.1	ref|XP_007604476.1|	hypothetical protein VICG_01029 [Vittaforma corneae ATCC 50505]	97.647	255	6	0	1	255	1	255	1.03e-177	499
ELA40829.1	ref|XP_007605578.1|	hypothetical protein VICG_02133 [Vittaforma corneae ATCC 50505]	100.000	232	0	0	1	232	1	232	6.22e-172	482
ELA40829.1	ref|XP_007604397.1|	hypothetical protein VICG_00950 [Vittaforma corneae ATCC 50505]	70.093	214	60	1	15	228	44	253	4.20e-100	303
ELA40829.1	ref|XP_007605536.1|	hypothetical protein VICG_02091 [Vittaforma corneae ATCC 50505]	70.093	214	60	1	15	228	71	280	1.83e-98	301
ELA40829.1	ref|XP_007605621.1|	hypothetical protein VICG_02176, partial [Vittaforma corneae ATCC 50505]	64.189	148	49	1	7	154	36	179	6.93e-58	192
ELA40829.1	ref|XP_007605625.1|	hypothetical protein VICG_02180, partial [Vittaforma corneae ATCC 50505]	61.486	148	53	1	7	154	36	179	2.32e-54	182
ELA40829.1	ref|XP_007605257.1|	hypothetical protein VICG_01812, partial [Vittaforma corneae ATCC 50505]	65.909	44	15	0	1	44	1	44	7.42e-08	61.6
ELA40831.1	ref|XP_007605576.1|	hypothetical protein VICG_02131 [Vittaforma corneae ATCC 50505]	100.000	220	0	0	1	220	1	220	1.06e-160	453
ELA40831.1	ref|XP_007605143.1|	hypothetical protein VICG_01698 [Vittaforma corneae ATCC 50505]	96.364	220	8	0	1	220	1	220	5.17e-155	439
ELA40831.1	gb|KAI5149165.1|	hypothetical protein ENBRE01_0739 [Enteropsectra breve]	48.066	181	90	1	42	218	3	183	4.06e-54	182
ELA40831.1	gb|KMV66636.1|	hypothetical protein M970_021140 [Encephalitozoon cuniculi EcunIII-L]	32.903	155	99	2	70	219	45	199	6.25e-27	112
ELA40831.1	ref|NP_584643.1|	hypothetical protein ECU02_1180 [Encephalitozoon cuniculi GB-M1]	32.903	155	99	2	70	219	64	218	1.17e-26	112
ELA40831.1	gb|KAI5173440.1|	hypothetical protein PAEPH01_1980 [Pancytospora epiphaga]	28.889	180	124	1	43	218	4	183	3.67e-26	110
ELA40831.1	gb|KAH9411961.1|	hypothetical protein HK407_02g04080 [Microsporidium sp. FI-F-10]	30.612	196	123	4	38	220	5	200	2.60e-25	108
ELA40831.1	gb|KAG5859561.1|	F/Y-rich N-terminus protein [Encephalitozoon hellem]	30.208	192	122	4	39	218	7	198	4.26e-25	108
ELA40831.1	ref|XP_003886846.1|	hypothetical protein EHEL_021110 [Encephalitozoon hellem ATCC 50504]	30.208	192	122	4	39	218	7	198	4.79e-25	108
ELA40831.1	gb|TBU03769.1|	hypothetical protein CWI37_0236p0010 [Hamiltosporidium tvaerminnensis]	36.496	137	81	3	88	218	64	200	8.38e-25	107
ELA40832.1	ref|XP_007605577.1|	hypothetical protein VICG_02132 [Vittaforma corneae ATCC 50505]	100.000	183	0	0	1	183	1	183	1.35e-127	366
ELA40832.1	ref|XP_007605142.1|	hypothetical protein VICG_01697 [Vittaforma corneae ATCC 50505]	98.907	183	2	0	1	183	1	183	2.71e-126	363
ELA40832.1	gb|KAI4292487.1|	neuronal calcium sensor 1 [Pancytospora philotis]	48.634	183	94	0	1	183	1	183	1.27e-57	189
ELA40832.1	gb|KAI5169214.1|	neuronal calcium sensor 1 [Pancytospora epiphaga]	50.273	183	91	0	1	183	1	183	8.87e-55	182
ELA40832.1	gb|KAF9764869.1|	Neuronal calcium sensor 1 [Nosema granulosis]	44.565	184	101	1	1	183	1	184	1.17e-44	156
ELA40832.1	gb|KAF5140549.1|	hypothetical protein G9O61_00g013540 [Nosema ceranae]	43.478	184	103	1	1	183	1	184	2.60e-44	155
ELA40832.1	gb|EEQ81204.1|	hypothetical protein NCER_102510 [Nosema ceranae BRL01]	43.478	184	103	1	1	183	1	184	5.94e-44	154
ELA40832.1	ref|NP_584764.1|	CALCIUM-BINDING PROTEIN OF THE RECOVERIN SUBFAMILY [Encephalitozoon cuniculi GB-M1]	43.478	184	103	1	1	183	1	184	3.99e-43	152
ELA40832.1	ref|XP_009264340.1|	recoverin-like calcium-binding protein [Encephalitozoon romaleae SJ-2008]	43.503	177	99	1	1	176	1	177	9.22e-43	151
ELA40832.1	ref|XP_013163842.1|	PREDICTED: neuronal calcium sensor 1-like [Papilio xuthus]	42.935	184	104	1	1	183	1	184	1.02e-41	149
ELA40833.1	ref|XP_007605574.1|	hypothetical protein VICG_02129 [Vittaforma corneae ATCC 50505]	100.000	143	0	0	1	143	1	143	2.48e-97	286
ELA40833.1	ref|XP_007605546.1|	hypothetical protein VICG_02101 [Vittaforma corneae ATCC 50505]	87.023	131	17	0	2	132	38	168	6.67e-74	228
ELA40833.1	ref|XP_007605630.1|	hypothetical protein VICG_02185, partial [Vittaforma corneae ATCC 50505]	76.190	126	30	0	7	132	31	156	8.45e-60	192
ELA40833.1	ref|XP_007605534.1|	hypothetical protein VICG_02089 [Vittaforma corneae ATCC 50505]	67.133	143	46	1	2	143	166	308	5.54e-53	180
ELA40833.1	ref|XP_007604890.1|	hypothetical protein VICG_01444 [Vittaforma corneae ATCC 50505]	63.971	136	49	0	2	137	3	138	1.17e-50	169
ELA40833.1	ref|XP_007605550.1|	hypothetical protein VICG_02105, partial [Vittaforma corneae ATCC 50505]	67.442	129	40	2	5	132	73	200	1.70e-47	163
ELA40833.1	ref|XP_007604479.1|	hypothetical protein VICG_01033 [Vittaforma corneae ATCC 50505]	61.379	145	48	2	2	143	208	347	8.80e-47	165
ELA40833.1	ref|XP_007605585.1|	hypothetical protein VICG_02140, partial [Vittaforma corneae ATCC 50505]	59.310	145	51	2	2	143	26	165	9.08e-46	157
ELA40833.1	ref|XP_007605649.1|	hypothetical protein VICG_02204 [Vittaforma corneae ATCC 50505]	60.690	145	47	3	2	143	6	143	6.24e-45	154
ELA40833.1	ref|XP_007604304.1|	hypothetical protein VICG_00855 [Vittaforma corneae ATCC 50505]	56.429	140	58	2	5	143	190	327	7.21e-39	144
ELA40834.1	ref|XP_007605575.1|	hypothetical protein VICG_02130, partial [Vittaforma corneae ATCC 50505]	100.000	162	0	0	1	162	1	162	1.76e-114	331
ELA40834.1	ref|XP_007603737.1|	hypothetical protein VICG_00284, partial [Vittaforma corneae ATCC 50505]	86.420	162	22	0	1	162	1	162	1.25e-96	286
ELA40834.1	ref|XP_007604066.1|	hypothetical protein VICG_00614 [Vittaforma corneae ATCC 50505]	89.506	162	16	1	1	162	675	835	6.55e-93	297
ELA40834.1	ref|XP_007604071.1|	hypothetical protein VICG_00619, partial [Vittaforma corneae ATCC 50505]	88.514	148	17	0	1	148	327	474	7.47e-85	267
ELA40834.1	ref|XP_007605458.1|	hypothetical protein VICG_02013 [Vittaforma corneae ATCC 50505]	88.435	147	17	0	1	147	721	867	1.85e-84	276
ELA40834.1	ref|XP_007605605.1|	hypothetical protein VICG_02160, partial [Vittaforma corneae ATCC 50505]	95.000	40	2	0	1	40	121	160	2.89e-16	82.4
ELA40834.1	ref|XP_007604944.1|	hypothetical protein VICG_01498 [Vittaforma corneae ATCC 50505]	54.054	74	30	2	1	74	1253	1322	3.42e-14	81.3
ELA40834.1	gb|EQB60365.1|	hypothetical protein NAPIS_ORF02069 [Nosema apis BRL 01]	30.935	139	76	4	6	143	8	127	2.42e-11	68.9
ELA40834.1	gb|EQB59852.1|	leucine-rich repeat protein [Nosema apis BRL 01]	31.159	138	75	4	7	143	491	609	3.92e-11	72.0
ELA40834.1	gb|EQB60023.1|	hypothetical protein NAPIS_ORF02404 [Nosema apis BRL 01]	30.657	137	73	4	7	142	229	344	2.69e-10	69.3
ELA40835.1	ref|XP_007605573.1|	hypothetical protein VICG_02128 [Vittaforma corneae ATCC 50505]	100.000	329	0	0	1	329	1	329	0.0	684
ELA40835.1	ref|XP_007605594.1|	hypothetical protein VICG_02149, partial [Vittaforma corneae ATCC 50505]	83.871	310	44	2	25	329	2	310	0.0	527
ELA40835.1	ref|XP_007605534.1|	hypothetical protein VICG_02089 [Vittaforma corneae ATCC 50505]	73.115	305	68	4	24	321	4	301	4.36e-151	437
ELA40835.1	ref|XP_007604070.1|	hypothetical protein VICG_00618 [Vittaforma corneae ATCC 50505]	54.885	348	133	7	1	329	4	346	5.90e-109	331
ELA40835.1	ref|XP_007603742.1|	hypothetical protein VICG_00289 [Vittaforma corneae ATCC 50505]	54.598	348	120	9	1	329	4	332	3.64e-103	316
ELA40835.1	ref|XP_007604479.1|	hypothetical protein VICG_01033 [Vittaforma corneae ATCC 50505]	53.801	342	119	6	1	313	1	332	2.35e-99	307
ELA40835.1	ref|XP_007604304.1|	hypothetical protein VICG_00855 [Vittaforma corneae ATCC 50505]	51.964	331	144	4	1	323	1	324	8.99e-97	300
ELA40835.1	ref|XP_007605387.1|	hypothetical protein VICG_01942 [Vittaforma corneae ATCC 50505]	55.020	249	97	3	82	321	1	243	1.75e-78	250
ELA40835.1	ref|XP_007604644.1|	hypothetical protein VICG_01198 [Vittaforma corneae ATCC 50505]	45.349	344	157	5	1	321	1	336	4.02e-78	253
ELA40835.1	ref|XP_007605637.1|	hypothetical protein VICG_02192, partial [Vittaforma corneae ATCC 50505]	56.054	223	86	4	115	329	1	219	1.67e-69	226
ELA40836.1	ref|XP_007605570.1|	hypothetical protein VICG_02125 [Vittaforma corneae ATCC 50505]	100.000	168	0	0	1	168	1	168	6.92e-117	338
ELA40836.1	ref|XP_007605567.1|	hypothetical protein VICG_02122 [Vittaforma corneae ATCC 50505]	90.476	168	16	0	1	168	1	168	4.13e-104	305
ELA40836.1	ref|XP_007605457.1|	hypothetical protein VICG_02012 [Vittaforma corneae ATCC 50505]	90.419	167	16	0	2	168	149	315	5.82e-103	310
ELA40836.1	ref|XP_007604645.1|	hypothetical protein VICG_01199 [Vittaforma corneae ATCC 50505]	81.548	168	30	1	1	168	236	402	3.34e-88	275
ELA40836.1	ref|XP_007605672.1|	hypothetical protein VICG_02228, partial [Vittaforma corneae ATCC 50505]	91.489	141	12	0	28	168	1	141	3.51e-88	264
ELA40836.1	ref|XP_007604305.1|	hypothetical protein VICG_00856 [Vittaforma corneae ATCC 50505]	75.000	168	38	1	1	168	230	393	8.45e-80	252
ELA40836.1	ref|XP_007605258.1|	hypothetical protein VICG_01813, partial [Vittaforma corneae ATCC 50505]	90.722	97	9	0	1	97	248	344	2.86e-52	180
ELA40836.1	ref|XP_007603735.1|	hypothetical protein VICG_00282 [Vittaforma corneae ATCC 50505]	88.608	79	9	0	90	168	1	79	2.37e-41	145
ELA40836.1	ref|XP_007603734.1|	hypothetical protein VICG_00281 [Vittaforma corneae ATCC 50505]	82.812	64	11	0	2	65	253	316	2.13e-27	115
ELA40837.1	ref|XP_007605571.1|	hypothetical protein VICG_02126 [Vittaforma corneae ATCC 50505]	100.000	125	0	0	1	125	1	125	9.17e-88	261
ELA40837.1	ref|XP_007605566.1|	hypothetical protein VICG_02121 [Vittaforma corneae ATCC 50505]	89.831	118	12	0	8	125	2	119	5.10e-73	226
ELA40837.1	ref|XP_007605561.1|	hypothetical protein VICG_02116, partial [Vittaforma corneae ATCC 50505]	82.222	90	16	0	36	125	72	161	3.47e-47	163
ELA40837.1	ref|XP_007603734.1|	hypothetical protein VICG_00281 [Vittaforma corneae ATCC 50505]	82.222	90	16	0	36	125	72	161	4.30e-47	164
ELA40837.1	ref|XP_007605258.1|	hypothetical protein VICG_01813, partial [Vittaforma corneae ATCC 50505]	78.889	90	19	0	36	125	72	161	8.58e-43	154
ELA40837.1	ref|XP_007604645.1|	hypothetical protein VICG_01199 [Vittaforma corneae ATCC 50505]	77.778	90	18	1	36	125	58	145	3.23e-39	147
ELA40837.1	ref|XP_007604305.1|	hypothetical protein VICG_00856 [Vittaforma corneae ATCC 50505]	55.556	90	32	2	36	125	58	139	3.52e-18	90.1
ELA40839.1	ref|XP_007605569.1|	hypothetical protein VICG_02124, partial [Vittaforma corneae ATCC 50505]	100.000	106	0	0	1	106	1	106	1.09e-71	219
ELA40839.1	ref|XP_007605013.1|	hypothetical protein VICG_01567, partial [Vittaforma corneae ATCC 50505]	96.154	104	4	0	2	105	4	107	3.99e-66	204
ELA40839.1	ref|XP_007604114.1|	hypothetical protein VICG_00662 [Vittaforma corneae ATCC 50505]	60.417	96	38	0	7	102	10	105	5.83e-31	124
ELA40840.1	ref|XP_007605568.1|	hypothetical protein VICG_02123, partial [Vittaforma corneae ATCC 50505]	100.000	877	0	0	1	877	1	877	0.0	1769
ELA40840.1	ref|XP_007603841.1|	hypothetical protein VICG_00388 [Vittaforma corneae ATCC 50505]	97.491	877	22	0	1	877	1	877	0.0	1724
ELA40840.1	gb|KAI4292620.1|	hypothetical protein PAPHI01_1894 [Pancytospora philotis]	26.154	780	437	16	124	844	75	774	4.59e-67	253
ELA40840.1	gb|KAI5150882.1|	hypothetical protein ENBRE01_1762 [Enteropsectra breve]	27.701	509	319	13	158	631	105	599	3.34e-44	185
ELA40840.1	gb|KAI5170441.1|	hypothetical protein PAEPH01_1430, partial [Pancytospora epiphaga]	26.955	486	273	12	371	849	8	418	1.47e-43	179
ELA40840.1	gb|ORD93520.1|	hypothetical protein ECANGB1_2109 [Enterospora canceri]	24.748	497	288	16	167	634	85	524	5.97e-23	118
ELA40840.1	gb|ORE00513.1|	hypothetical protein A0H76_346 [Hepatospora eriocheir]	22.000	750	452	23	126	854	37	674	5.93e-13	86.3
ELA40840.1	gb|ORD96608.1|	hypothetical protein HERIO_1473 [Hepatospora eriocheir]	24.197	529	315	17	126	633	37	500	2.46e-10	77.8
ELA40840.1	gb|KAI5181640.1|	hypothetical protein PAEPH01_2827, partial [Pancytospora epiphaga]	26.531	196	132	4	117	301	49	243	2.07e-09	71.2
ELA40840.1	gb|OQS54000.1|	hypothetical protein EHP00_518 [Enterocytozoon hepatopenaei]	25.191	262	156	5	200	446	134	370	8.21e-08	69.7
ELA40841.1	ref|XP_007605566.1|	hypothetical protein VICG_02121 [Vittaforma corneae ATCC 50505]	100.000	199	0	0	1	199	1	199	2.40e-142	405
ELA40841.1	ref|XP_007605258.1|	hypothetical protein VICG_01813, partial [Vittaforma corneae ATCC 50505]	89.697	165	17	0	30	194	72	236	5.33e-99	300
ELA40841.1	ref|XP_007605561.1|	hypothetical protein VICG_02116, partial [Vittaforma corneae ATCC 50505]	85.799	169	20	1	30	194	72	240	3.86e-95	288
ELA40841.1	ref|XP_007603734.1|	hypothetical protein VICG_00281 [Vittaforma corneae ATCC 50505]	86.982	169	18	1	30	194	72	240	1.22e-91	281
ELA40841.1	ref|XP_007605571.1|	hypothetical protein VICG_02126 [Vittaforma corneae ATCC 50505]	89.831	118	12	0	2	119	8	125	8.12e-73	226
ELA40841.1	ref|XP_007604645.1|	hypothetical protein VICG_01199 [Vittaforma corneae ATCC 50505]	76.923	169	33	3	30	194	58	224	4.99e-69	227
ELA40841.1	ref|XP_007604305.1|	hypothetical protein VICG_00856 [Vittaforma corneae ATCC 50505]	65.089	169	47	4	30	194	58	218	2.27e-43	159
ELA40841.1	ref|XP_007605457.1|	hypothetical protein VICG_02012 [Vittaforma corneae ATCC 50505]	67.376	141	36	5	59	194	1	136	7.31e-38	144
ELA40842.1	ref|XP_007605567.1|	hypothetical protein VICG_02122 [Vittaforma corneae ATCC 50505]	100.000	168	0	0	1	168	1	168	1.06e-116	337
ELA40842.1	ref|XP_007605570.1|	hypothetical protein VICG_02125 [Vittaforma corneae ATCC 50505]	90.476	168	16	0	1	168	1	168	4.13e-104	305
ELA40842.1	ref|XP_007605457.1|	hypothetical protein VICG_02012 [Vittaforma corneae ATCC 50505]	89.820	167	17	0	2	168	149	315	3.49e-101	305
ELA40842.1	ref|XP_007604645.1|	hypothetical protein VICG_01199 [Vittaforma corneae ATCC 50505]	82.143	168	29	1	1	168	236	402	1.08e-88	276
ELA40842.1	ref|XP_007604305.1|	hypothetical protein VICG_00856 [Vittaforma corneae ATCC 50505]	78.571	168	32	1	1	168	230	393	7.62e-84	262
ELA40842.1	ref|XP_007605672.1|	hypothetical protein VICG_02228, partial [Vittaforma corneae ATCC 50505]	87.234	141	18	0	28	168	1	141	1.03e-82	250
ELA40842.1	ref|XP_007605258.1|	hypothetical protein VICG_01813, partial [Vittaforma corneae ATCC 50505]	94.845	97	5	0	1	97	248	344	8.97e-57	192
ELA40842.1	ref|XP_007603735.1|	hypothetical protein VICG_00282 [Vittaforma corneae ATCC 50505]	87.342	79	10	0	90	168	1	79	6.78e-40	141
ELA40842.1	ref|XP_007603734.1|	hypothetical protein VICG_00281 [Vittaforma corneae ATCC 50505]	85.938	64	9	0	2	65	253	316	8.18e-29	119
ELA40843.1	ref|XP_007605565.1|	hypothetical protein VICG_02120 [Vittaforma corneae ATCC 50505]	100.000	454	0	0	1	454	1	454	0.0	925
ELA40843.1	ref|XP_007604647.1|	hypothetical protein VICG_01201 [Vittaforma corneae ATCC 50505]	96.256	454	17	0	1	454	1	454	0.0	887
ELA40843.1	gb|KAI4291257.1|	hexokinase [Pancytospora philotis]	32.326	430	247	20	28	440	51	453	9.47e-39	157
ELA40843.1	gb|KMV65112.1|	hexokinase [Encephalitozoon cuniculi EcunIII-L]	31.151	443	265	18	21	445	14	434	1.91e-38	156
ELA40843.1	gb|AGE94879.1|	hexokinase [Encephalitozoon cuniculi]	31.377	443	264	18	21	445	33	453	2.59e-38	156
ELA40843.1	ref|NP_586460.1|	HEXOKINASE [Encephalitozoon cuniculi GB-M1]	30.700	443	267	19	21	445	33	453	7.37e-38	155
ELA40843.1	ref|XP_003888397.1|	hexokinase [Encephalitozoon hellem ATCC 50504]	31.435	439	264	16	21	443	33	450	1.59e-33	142
ELA40843.1	ref|XP_003074002.1|	hexokinase [Encephalitozoon intestinalis ATCC 50506]	30.693	404	245	16	56	443	64	448	1.66e-32	140
ELA40843.1	gb|KAG5859062.1|	hexokinase [Encephalitozoon hellem]	31.350	437	263	16	23	443	35	450	4.13e-32	139
ELA40843.1	ref|XP_009265621.1|	hexokinase [Encephalitozoon romaleae SJ-2008]	30.000	440	263	17	25	443	37	452	1.79e-27	125
ELA40844.1	ref|XP_007605563.1|	hypothetical protein VICG_02118 [Vittaforma corneae ATCC 50505]	100.000	209	0	0	1	209	1	209	3.67e-149	423
ELA40844.1	gb|KAF9756201.1|	Homeobox protein HD-2 [Nosema granulosis]	37.674	215	113	2	1	209	1	200	1.42e-34	132
ELA40844.1	gb|ORD99298.1|	HD2 [Hepatospora eriocheir]	47.468	158	72	4	50	205	45	193	2.33e-34	131
ELA40844.1	gb|ORD97642.1|	HD2 [Hepatospora eriocheir]	47.468	158	72	4	50	205	45	193	3.33e-34	131
ELA40844.1	gb|KAF7683372.1|	Homeobox protein HD-2 [Thelohania contejeani]	38.916	203	114	4	3	203	2	196	3.44e-34	131
ELA40844.1	gb|OQS53492.1|	transcription factor, TALE/PBX fam [Enterocytozoon hepatopenaei]	46.795	156	64	3	56	209	59	197	3.46e-34	131
ELA40844.1	gb|TBU01437.1|	homeobox KN domain-containing protein [Hamiltosporidium tvaerminnensis]	38.308	201	113	4	10	207	10	202	2.77e-33	129
ELA40844.1	gb|KCZ79763.1|	hypothetical protein H312_02846 [Anncaliia algerae PRA339]	36.598	194	107	2	9	202	15	192	8.24e-33	127
ELA40844.1	gb|KCZ76208.1|	hypothetical protein H311_02800 [Anncaliia algerae PRA109]	36.598	194	107	2	9	202	15	192	8.79e-33	127
ELA40844.1	gb|ORD97643.1|	HD2 [Hepatospora eriocheir]	42.778	180	96	3	29	208	26	198	2.66e-32	126
ELA40845.1	ref|XP_007605564.1|	hypothetical protein VICG_02119 [Vittaforma corneae ATCC 50505]	100.000	624	0	0	1	624	1	624	0.0	1261
ELA40845.1	ref|XP_007604159.1|	hypothetical protein VICG_00708 [Vittaforma corneae ATCC 50505]	30.166	421	269	7	210	617	348	756	5.44e-44	180
ELA40845.1	ref|XP_007605274.1|	hypothetical protein VICG_01829 [Vittaforma corneae ATCC 50505]	26.371	383	250	11	255	617	315	685	7.51e-22	113
ELA40846.1	ref|XP_007605561.1|	hypothetical protein VICG_02116, partial [Vittaforma corneae ATCC 50505]	100.000	267	0	0	1	267	1	267	0.0	545
ELA40846.1	ref|XP_007603734.1|	hypothetical protein VICG_00281 [Vittaforma corneae ATCC 50505]	94.382	267	15	0	1	267	1	267	4.92e-177	500
ELA40846.1	ref|XP_007605258.1|	hypothetical protein VICG_01813, partial [Vittaforma corneae ATCC 50505]	86.891	267	31	1	1	267	1	263	4.59e-166	473
ELA40846.1	ref|XP_007604645.1|	hypothetical protein VICG_01199 [Vittaforma corneae ATCC 50505]	73.408	267	55	4	1	267	1	251	5.91e-119	358
ELA40846.1	ref|XP_007605566.1|	hypothetical protein VICG_02121 [Vittaforma corneae ATCC 50505]	85.799	169	20	1	72	240	30	194	5.17e-95	288
ELA40846.1	ref|XP_007604305.1|	hypothetical protein VICG_00856 [Vittaforma corneae ATCC 50505]	63.670	267	75	5	1	267	1	245	1.88e-88	278
ELA40846.1	ref|XP_007605457.1|	hypothetical protein VICG_02012 [Vittaforma corneae ATCC 50505]	70.659	167	43	4	102	267	2	163	1.84e-57	197
ELA40846.1	ref|XP_007605571.1|	hypothetical protein VICG_02126 [Vittaforma corneae ATCC 50505]	82.222	90	16	0	72	161	36	125	7.39e-47	163
ELA40847.1	ref|XP_007605562.1|	hypothetical protein VICG_02117 [Vittaforma corneae ATCC 50505]	100.000	427	0	0	1	427	1	427	0.0	881
ELA40847.1	ref|XP_007605259.1|	hypothetical protein VICG_01814 [Vittaforma corneae ATCC 50505]	94.145	427	25	0	1	427	1	427	0.0	811
ELA40848.1	ref|XP_007605559.1|	hypothetical protein VICG_02114 [Vittaforma corneae ATCC 50505]	100.000	111	0	0	1	111	1	111	1.90e-74	226
ELA40849.1	ref|XP_007605560.1|	hypothetical protein VICG_02115, partial [Vittaforma corneae ATCC 50505]	100.000	113	0	0	1	113	1	113	2.31e-77	233
ELA40849.1	ref|XP_007605674.1|	hypothetical protein VICG_02230, partial [Vittaforma corneae ATCC 50505]	86.842	114	14	1	1	113	1	114	1.29e-63	199
ELA40849.1	ref|XP_007605573.1|	hypothetical protein VICG_02128 [Vittaforma corneae ATCC 50505]	83.333	114	18	1	1	113	1	114	9.58e-59	194
ELA40849.1	ref|XP_007605626.1|	hypothetical protein VICG_02181, partial [Vittaforma corneae ATCC 50505]	71.304	115	27	2	1	109	1	115	6.15e-48	159
ELA40849.1	ref|XP_007605594.1|	hypothetical protein VICG_02149, partial [Vittaforma corneae ATCC 50505]	85.106	94	9	1	25	113	2	95	9.34e-47	162
ELA40849.1	ref|XP_007603738.1|	hypothetical protein VICG_00285 [Vittaforma corneae ATCC 50505]	69.912	113	27	3	7	113	3	114	1.32e-42	149
ELA40849.1	ref|XP_007604479.1|	hypothetical protein VICG_01033 [Vittaforma corneae ATCC 50505]	64.407	118	35	2	1	113	1	116	5.46e-38	141
ELA40849.1	ref|XP_007605545.1|	hypothetical protein VICG_02100 [Vittaforma corneae ATCC 50505]	59.664	119	40	3	1	113	1	117	3.49e-36	130
ELA40849.1	ref|XP_007605658.1|	hypothetical protein VICG_02214 [Vittaforma corneae ATCC 50505]	59.322	118	35	3	1	113	1	110	1.03e-35	129
ELA40849.1	ref|XP_007603742.1|	hypothetical protein VICG_00289 [Vittaforma corneae ATCC 50505]	61.864	118	31	4	1	113	4	112	1.27e-33	129
ELA40850.1	ref|XP_007605555.1|	hypothetical protein VICG_02110 [Vittaforma corneae ATCC 50505]	100.000	213	0	0	1	213	1	213	6.25e-153	432
ELA40850.1	gb|KAI5149225.1|	hypothetical protein ENBRE01_0775 [Enteropsectra breve]	23.645	203	143	4	1	201	1	193	1.04e-04	53.9
ELA40851.1	ref|XP_007605556.1|	hypothetical protein VICG_02111 [Vittaforma corneae ATCC 50505]	100.000	178	0	0	1	178	1	178	1.19e-126	363
ELA40851.1	gb|KAI5173336.1|	hypothetical protein PAEPH01_1902 [Pancytospora epiphaga]	32.967	182	118	1	1	178	1	182	3.99e-28	114
ELA40851.1	gb|KAI5149226.1|	hypothetical protein ENBRE01_0776 [Enteropsectra breve]	37.363	182	109	2	1	178	1	181	1.12e-26	110
ELA40851.1	ref|XP_003073298.1|	uncharacterized protein Eint_080010 [Encephalitozoon intestinalis ATCC 50506]	31.875	160	109	0	15	174	22	181	1.81e-23	102
ELA40851.1	gb|KAH9410945.1|	hypothetical protein HK407_09g13580 [Microsporidium sp. FI-F-10]	29.193	161	114	0	14	174	21	181	3.94e-23	101
ELA40851.1	ref|XP_003887688.1|	hypothetical protein EHEL_080010 [Encephalitozoon hellem ATCC 50504]	28.481	158	113	0	21	178	28	185	1.95e-22	99.8
ELA40851.1	gb|KAI4292508.1|	hypothetical protein PAPHI01_1782 [Pancytospora philotis]	41.121	107	59	1	1	103	1	107	2.28e-22	97.1
ELA40851.1	gb|KAG5860428.1|	hypothetical protein KMI_01g00620 [Encephalitozoon hellem]	28.481	158	113	0	21	178	28	185	3.51e-22	99.4
ELA40851.1	ref|XP_014563122.1|	hypothetical protein M896_090030 [Ordospora colligata OC4]	29.375	160	113	0	15	174	22	181	1.57e-21	97.4
ELA40851.1	ref|NP_597139.1|	hypothetical protein ECU08_0100 [Encephalitozoon cuniculi GB-M1]	31.169	154	106	0	21	174	28	181	9.73e-18	87.8
ELA40852.1	ref|XP_007605557.1|	hypothetical protein VICG_02112 [Vittaforma corneae ATCC 50505]	100.000	697	0	0	1	697	1	697	0.0	1445
ELA40852.1	gb|KAI4291636.1|	hypothetical protein PAPHI01_0910 [Pancytospora philotis]	20.588	238	157	1	134	339	97	334	4.72e-09	72.8
ELA40852.1	gb|KAI5168681.1|	hypothetical protein PAEPH01_0327 [Pancytospora epiphaga]	22.768	224	148	2	141	339	141	364	1.34e-08	71.2
ELA40852.1	gb|KAI5151394.1|	hypothetical protein ENBRE01_2110 [Enteropsectra breve]	22.593	270	201	4	67	334	67	330	2.24e-08	70.5
ELA40853.1	ref|XP_007605558.1|	hypothetical protein VICG_02113 [Vittaforma corneae ATCC 50505]	100.000	283	0	0	1	283	1	283	0.0	570
ELA40854.1	ref|XP_007605550.1|	hypothetical protein VICG_02105, partial [Vittaforma corneae ATCC 50505]	100.000	212	0	0	1	212	1	212	3.80e-155	438
ELA40854.1	ref|XP_007605546.1|	hypothetical protein VICG_02101 [Vittaforma corneae ATCC 50505]	64.641	181	62	2	33	212	1	180	1.33e-71	226
ELA40854.1	ref|XP_007604304.1|	hypothetical protein VICG_00855 [Vittaforma corneae ATCC 50505]	56.345	197	80	2	2	198	124	314	1.27e-68	223
ELA40854.1	ref|XP_007603742.1|	hypothetical protein VICG_00289 [Vittaforma corneae ATCC 50505]	55.869	213	85	3	4	212	125	332	4.55e-67	219
ELA40854.1	ref|XP_007605534.1|	hypothetical protein VICG_02089 [Vittaforma corneae ATCC 50505]	60.209	191	74	2	12	200	107	297	2.98e-66	216
ELA40854.1	ref|XP_007604070.1|	hypothetical protein VICG_00618 [Vittaforma corneae ATCC 50505]	55.122	205	90	2	9	212	143	346	2.69e-64	213
ELA40854.1	ref|XP_007605637.1|	hypothetical protein VICG_02192, partial [Vittaforma corneae ATCC 50505]	52.830	212	96	3	2	212	11	219	4.54e-62	203
ELA40854.1	ref|XP_007605594.1|	hypothetical protein VICG_02149, partial [Vittaforma corneae ATCC 50505]	54.680	203	88	3	12	212	110	310	7.09e-62	205
ELA40854.1	ref|XP_007605630.1|	hypothetical protein VICG_02185, partial [Vittaforma corneae ATCC 50505]	60.119	168	65	2	46	212	2	168	4.08e-60	196
ELA40854.1	ref|XP_007605573.1|	hypothetical protein VICG_02128 [Vittaforma corneae ATCC 50505]	53.465	202	92	2	12	212	129	329	7.08e-60	201
ELA40855.1	ref|XP_007605551.1|	hypothetical protein VICG_02106, partial [Vittaforma corneae ATCC 50505]	100.000	75	0	0	1	75	1	75	2.04e-44	147
ELA40855.1	ref|XP_007605547.1|	hypothetical protein VICG_02102 [Vittaforma corneae ATCC 50505]	97.333	75	2	0	1	75	344	418	3.09e-40	147
ELA40855.1	ref|XP_007605547.1|	hypothetical protein VICG_02102 [Vittaforma corneae ATCC 50505]	72.222	36	9	1	1	36	275	309	0.005	45.4
ELA40855.1	ref|XP_007605547.1|	hypothetical protein VICG_02102 [Vittaforma corneae ATCC 50505]	63.889	36	12	1	1	36	137	171	0.29	40.4
ELA40855.1	ref|XP_007603743.1|	hypothetical protein VICG_00290 [Vittaforma corneae ATCC 50505]	82.540	63	11	0	1	63	225	287	6.61e-24	101
ELA40855.1	ref|XP_007604306.1|	hypothetical protein VICG_00857 [Vittaforma corneae ATCC 50505]	69.841	63	19	0	1	63	179	241	7.83e-19	87.4
ELA40855.1	ref|XP_007604303.1|	hypothetical protein VICG_00854 [Vittaforma corneae ATCC 50505]	68.254	63	20	0	1	63	91	153	1.52e-16	79.7
ELA40855.1	ref|XP_007605458.1|	hypothetical protein VICG_02013 [Vittaforma corneae ATCC 50505]	58.667	75	29	1	1	73	390	464	1.68e-16	83.6
ELA40855.1	ref|XP_007604774.1|	hypothetical protein VICG_01328 [Vittaforma corneae ATCC 50505]	68.254	63	20	0	1	63	249	311	3.34e-16	81.6
ELA40855.1	ref|XP_007605670.1|	hypothetical protein VICG_02226, partial [Vittaforma corneae ATCC 50505]	69.355	62	19	0	1	62	24	85	4.30e-16	76.6
ELA40855.1	ref|XP_007604072.1|	hypothetical protein VICG_00620, partial [Vittaforma corneae ATCC 50505]	60.000	75	28	1	1	73	344	418	4.44e-16	82.4
ELA40855.1	ref|XP_007604889.1|	hypothetical protein VICG_01443 [Vittaforma corneae ATCC 50505]	76.190	63	14	1	1	62	380	442	5.17e-16	82.0
ELA40856.1	ref|XP_007605552.1|	hypothetical protein VICG_02107, partial [Vittaforma corneae ATCC 50505]	100.000	122	0	0	1	122	1	122	5.42e-82	246
ELA40856.1	ref|XP_007605547.1|	hypothetical protein VICG_02102 [Vittaforma corneae ATCC 50505]	90.984	122	11	0	1	122	1	122	1.94e-70	227
ELA40856.1	ref|XP_007605547.1|	hypothetical protein VICG_02102 [Vittaforma corneae ATCC 50505]	56.897	58	25	0	63	120	201	258	2.73e-04	50.8
ELA40856.1	ref|XP_007605547.1|	hypothetical protein VICG_02102 [Vittaforma corneae ATCC 50505]	39.326	89	31	1	56	121	148	236	5.03e-04	50.1
ELA40856.1	ref|XP_007605547.1|	hypothetical protein VICG_02102 [Vittaforma corneae ATCC 50505]	52.542	59	28	0	63	121	247	305	6.35e-04	50.1
ELA40856.1	ref|XP_007603736.1|	hypothetical protein VICG_00283, partial [Vittaforma corneae ATCC 50505]	70.833	120	35	0	1	120	1	120	3.66e-48	165
ELA40856.1	ref|XP_007603736.1|	hypothetical protein VICG_00283, partial [Vittaforma corneae ATCC 50505]	45.946	74	40	0	49	122	118	191	2.89e-06	56.2
ELA40856.1	ref|XP_007605458.1|	hypothetical protein VICG_02013 [Vittaforma corneae ATCC 50505]	74.167	120	31	0	1	120	1	120	3.51e-46	170
ELA40856.1	ref|XP_007605458.1|	hypothetical protein VICG_02013 [Vittaforma corneae ATCC 50505]	52.308	65	31	0	56	120	171	235	2.36e-06	57.0
ELA40856.1	ref|XP_007605458.1|	hypothetical protein VICG_02013 [Vittaforma corneae ATCC 50505]	54.237	59	27	0	63	121	201	259	7.62e-06	55.5
ELA40856.1	ref|XP_007605458.1|	hypothetical protein VICG_02013 [Vittaforma corneae ATCC 50505]	44.444	72	40	0	51	122	258	329	1.09e-05	55.1
ELA40856.1	ref|XP_007605458.1|	hypothetical protein VICG_02013 [Vittaforma corneae ATCC 50505]	53.333	60	28	0	63	122	293	352	2.46e-05	53.9
ELA40856.1	ref|XP_007605458.1|	hypothetical protein VICG_02013 [Vittaforma corneae ATCC 50505]	45.333	75	40	1	48	121	347	421	4.57e-05	53.1
ELA40856.1	ref|XP_007605458.1|	hypothetical protein VICG_02013 [Vittaforma corneae ATCC 50505]	51.724	58	28	0	63	120	247	304	2.64e-04	51.2
ELA40856.1	ref|XP_007604303.1|	hypothetical protein VICG_00854 [Vittaforma corneae ATCC 50505]	68.595	121	37	1	1	120	1	121	2.48e-45	154
ELA40856.1	ref|XP_007604066.1|	hypothetical protein VICG_00614 [Vittaforma corneae ATCC 50505]	71.667	120	34	0	1	120	1	120	8.77e-44	163
ELA40856.1	ref|XP_007604066.1|	hypothetical protein VICG_00614 [Vittaforma corneae ATCC 50505]	50.769	65	32	0	56	120	240	304	1.44e-04	52.0
ELA40856.1	ref|XP_007604066.1|	hypothetical protein VICG_00614 [Vittaforma corneae ATCC 50505]	40.541	74	44	0	48	121	209	282	3.32e-04	50.8
ELA40856.1	ref|XP_007604066.1|	hypothetical protein VICG_00614 [Vittaforma corneae ATCC 50505]	53.448	58	27	0	63	120	178	235	7.93e-04	49.7
ELA40856.1	ref|XP_007604066.1|	hypothetical protein VICG_00614 [Vittaforma corneae ATCC 50505]	42.188	64	37	0	49	112	302	365	8.90e-04	49.7
ELA40856.1	ref|XP_007605012.1|	hypothetical protein VICG_01566, partial [Vittaforma corneae ATCC 50505]	68.333	120	38	0	1	120	1	120	4.68e-42	156
ELA40856.1	ref|XP_007605012.1|	hypothetical protein VICG_01566, partial [Vittaforma corneae ATCC 50505]	55.932	59	26	0	63	121	178	236	2.34e-08	62.8
ELA40856.1	ref|XP_007605012.1|	hypothetical protein VICG_01566, partial [Vittaforma corneae ATCC 50505]	36.364	88	50	1	39	120	171	258	2.14e-05	54.3
ELA40856.1	ref|XP_007605012.1|	hypothetical protein VICG_01566, partial [Vittaforma corneae ATCC 50505]	37.838	74	46	0	48	121	117	190	3.34e-04	50.8
ELA40856.1	ref|XP_007605589.1|	hypothetical protein VICG_02144, partial [Vittaforma corneae ATCC 50505]	63.934	122	44	0	1	122	1	122	2.74e-41	147
ELA40856.1	ref|XP_007605589.1|	hypothetical protein VICG_02144, partial [Vittaforma corneae ATCC 50505]	54.237	59	27	0	63	121	155	213	5.33e-05	52.8
ELA40856.1	ref|XP_007604072.1|	hypothetical protein VICG_00620, partial [Vittaforma corneae ATCC 50505]	65.289	121	42	0	1	121	1	121	2.16e-39	150
ELA40856.1	ref|XP_007604072.1|	hypothetical protein VICG_00620, partial [Vittaforma corneae ATCC 50505]	50.000	58	29	0	63	120	155	212	5.49e-05	53.1
ELA40856.1	ref|XP_007604191.1|	hypothetical protein VICG_00740, partial [Vittaforma corneae ATCC 50505]	51.351	148	44	1	1	120	1	148	7.42e-35	130
ELA40856.1	ref|XP_007604191.1|	hypothetical protein VICG_00740, partial [Vittaforma corneae ATCC 50505]	44.776	67	37	0	56	122	153	219	1.79e-04	51.2
ELA40857.1	ref|XP_007605553.1|	hypothetical protein VICG_02108 [Vittaforma corneae ATCC 50505]	100.000	184	0	0	1	184	1	184	5.92e-130	372
ELA40857.1	ref|XP_007605548.1|	hypothetical protein VICG_02103 [Vittaforma corneae ATCC 50505]	98.370	184	3	0	1	184	1	184	1.53e-127	366
ELA40858.1	ref|XP_007605554.1|	hypothetical protein VICG_02109, partial [Vittaforma corneae ATCC 50505]	100.000	284	0	0	1	284	1	284	0.0	586
ELA40858.1	ref|XP_007605549.1|	hypothetical protein VICG_02104, partial [Vittaforma corneae ATCC 50505]	96.552	261	9	0	1	261	1	261	0.0	525
ELA40858.1	ref|XP_007604602.1|	hypothetical protein VICG_01156 [Vittaforma corneae ATCC 50505]	30.717	293	176	10	8	278	22	309	1.52e-23	110
ELA40858.1	ref|XP_007605209.1|	hypothetical protein VICG_01764 [Vittaforma corneae ATCC 50505]	34.066	182	109	5	101	271	241	422	9.52e-20	100
ELA40858.1	ref|XP_007605604.1|	hypothetical protein VICG_02159 [Vittaforma corneae ATCC 50505]	29.565	230	146	6	61	274	11	240	8.49e-19	95.1
ELA40858.1	ref|XP_007605603.1|	hypothetical protein VICG_02158, partial [Vittaforma corneae ATCC 50505]	33.871	186	111	5	101	274	132	317	1.39e-18	96.7
ELA40858.1	ref|XP_007605590.1|	hypothetical protein VICG_02145, partial [Vittaforma corneae ATCC 50505]	34.759	187	109	5	101	274	115	301	3.06e-18	95.9
ELA40858.1	ref|XP_007605591.1|	hypothetical protein VICG_02146, partial [Vittaforma corneae ATCC 50505]	32.836	201	118	7	101	284	115	315	1.94e-17	93.6
ELA40858.1	gb|KAI5169994.1|	calcium/calmodulin-dependent protein kinase I [Pancytospora epiphaga]	32.168	143	92	4	144	283	109	249	6.95e-08	65.5
ELA40858.1	ref|XP_047771663.1|	uncharacterized protein NEMAJ01_1868 [Nematocida major]	32.824	131	80	6	155	277	128	258	3.28e-07	63.5
ELA40859.1	ref|XP_007605545.1|	hypothetical protein VICG_02100 [Vittaforma corneae ATCC 50505]	100.000	141	0	0	1	141	1	141	4.19e-100	293
ELA40859.1	ref|XP_007604479.1|	hypothetical protein VICG_01033 [Vittaforma corneae ATCC 50505]	93.617	141	8	1	1	141	1	140	3.55e-80	250
ELA40859.1	ref|XP_007604070.1|	hypothetical protein VICG_00618 [Vittaforma corneae ATCC 50505]	80.851	141	26	1	1	141	4	143	2.16e-64	210
ELA40859.1	ref|XP_007603738.1|	hypothetical protein VICG_00285 [Vittaforma corneae ATCC 50505]	67.153	137	44	1	5	141	3	138	5.09e-55	181
ELA40859.1	ref|XP_007605626.1|	hypothetical protein VICG_02181, partial [Vittaforma corneae ATCC 50505]	71.304	115	31	1	1	113	1	115	1.64e-48	162
ELA40859.1	ref|XP_007605573.1|	hypothetical protein VICG_02128 [Vittaforma corneae ATCC 50505]	65.000	140	42	2	1	138	1	135	1.18e-46	164
ELA40859.1	ref|XP_007605674.1|	hypothetical protein VICG_02230, partial [Vittaforma corneae ATCC 50505]	64.706	119	35	2	1	117	1	114	5.19e-42	145
ELA40859.1	ref|XP_007603742.1|	hypothetical protein VICG_00289 [Vittaforma corneae ATCC 50505]	60.870	138	46	3	1	138	4	133	1.01e-40	149
ELA40859.1	ref|XP_007604068.1|	hypothetical protein VICG_00616 [Vittaforma corneae ATCC 50505]	66.929	127	34	3	1	127	1	119	9.21e-39	138
ELA40859.1	ref|XP_007605560.1|	hypothetical protein VICG_02115, partial [Vittaforma corneae ATCC 50505]	59.664	119	40	3	1	117	1	113	4.36e-36	130
ELA40860.1	ref|XP_007605546.1|	hypothetical protein VICG_02101 [Vittaforma corneae ATCC 50505]	100.000	180	0	0	1	180	1	180	4.39e-127	365
ELA40860.1	ref|XP_007605630.1|	hypothetical protein VICG_02185, partial [Vittaforma corneae ATCC 50505]	81.548	168	31	0	13	180	1	168	8.38e-95	283
ELA40860.1	ref|XP_007605574.1|	hypothetical protein VICG_02129 [Vittaforma corneae ATCC 50505]	87.023	131	17	0	38	168	2	132	8.41e-74	228
ELA40860.1	ref|XP_007605550.1|	hypothetical protein VICG_02105, partial [Vittaforma corneae ATCC 50505]	64.641	181	62	2	1	180	33	212	1.13e-71	226
ELA40860.1	ref|XP_007604479.1|	hypothetical protein VICG_01033 [Vittaforma corneae ATCC 50505]	66.471	170	49	2	1	167	171	335	1.51e-67	220
ELA40860.1	ref|XP_007605534.1|	hypothetical protein VICG_02089 [Vittaforma corneae ATCC 50505]	63.975	161	57	1	9	168	137	297	3.33e-59	197
ELA40860.1	ref|XP_007604070.1|	hypothetical protein VICG_00618 [Vittaforma corneae ATCC 50505]	59.444	180	69	3	3	180	169	346	1.73e-57	194
ELA40860.1	ref|XP_007605585.1|	hypothetical protein VICG_02140, partial [Vittaforma corneae ATCC 50505]	61.392	158	53	2	13	167	1	153	6.91e-57	186
ELA40860.1	ref|XP_007605596.1|	hypothetical protein VICG_02151, partial [Vittaforma corneae ATCC 50505]	54.598	174	75	3	4	176	41	211	1.32e-52	177
ELA40860.1	ref|XP_007605594.1|	hypothetical protein VICG_02149, partial [Vittaforma corneae ATCC 50505]	55.491	173	74	2	9	180	140	310	1.36e-52	180
ELA40861.1	ref|XP_007605547.1|	hypothetical protein VICG_02102 [Vittaforma corneae ATCC 50505]	100.000	418	0	0	1	418	1	418	0.0	797
ELA40861.1	ref|XP_007605458.1|	hypothetical protein VICG_02013 [Vittaforma corneae ATCC 50505]	55.172	464	160	2	1	416	1	464	3.23e-135	419
ELA40861.1	ref|XP_007604072.1|	hypothetical protein VICG_00620, partial [Vittaforma corneae ATCC 50505]	56.938	418	178	1	1	416	1	418	5.66e-129	396
ELA40861.1	ref|XP_007604066.1|	hypothetical protein VICG_00614 [Vittaforma corneae ATCC 50505]	53.515	441	157	3	1	416	1	418	6.84e-119	376
ELA40861.1	ref|XP_007605535.1|	hypothetical protein VICG_02090, partial [Vittaforma corneae ATCC 50505]	52.193	456	170	3	1	408	1	456	3.87e-116	366
ELA40861.1	ref|XP_007605012.1|	hypothetical protein VICG_01566, partial [Vittaforma corneae ATCC 50505]	53.110	418	148	2	1	416	1	372	1.44e-112	352
ELA40861.1	ref|XP_007604889.1|	hypothetical protein VICG_01443 [Vittaforma corneae ATCC 50505]	52.489	442	173	5	1	405	1	442	3.21e-106	332
ELA40861.1	ref|XP_007604775.1|	hypothetical protein VICG_01329 [Vittaforma corneae ATCC 50505]	51.765	425	139	5	1	405	34	412	3.09e-99	313
ELA40861.1	ref|WP_117340628.1|	leucine-rich repeat domain-containing protein [Leptospira mayottensis]	49.072	377	189	3	4	379	5	379	1.73e-88	287
ELA40861.1	ref|WP_117340628.1|	leucine-rich repeat domain-containing protein [Leptospira mayottensis]	47.757	379	168	4	33	386	84	457	2.50e-79	264
ELA40861.1	ref|WP_117340628.1|	leucine-rich repeat domain-containing protein [Leptospira mayottensis]	50.164	305	152	0	49	353	165	469	1.44e-73	249
ELA40861.1	ref|WP_117340628.1|	leucine-rich repeat domain-containing protein [Leptospira mayottensis]	45.504	367	195	2	11	377	108	469	1.62e-71	243
ELA40861.1	ref|WP_117340628.1|	leucine-rich repeat domain-containing protein [Leptospira mayottensis]	46.927	179	95	0	48	226	302	480	1.74e-29	131
ELA40861.1	ref|WP_243820508.1|	leucine-rich repeat domain-containing protein [Leptospira noguchii]	53.134	335	156	1	43	377	41	374	4.62e-87	281
ELA40861.1	ref|WP_243820508.1|	leucine-rich repeat domain-containing protein [Leptospira noguchii]	51.515	330	159	1	48	377	69	397	4.53e-83	271
ELA40861.1	ref|WP_243820508.1|	leucine-rich repeat domain-containing protein [Leptospira noguchii]	53.488	301	140	0	57	357	101	401	3.89e-77	256
ELA40861.1	ref|WP_243820508.1|	leucine-rich repeat domain-containing protein [Leptospira noguchii]	51.971	279	134	0	56	334	123	401	7.99e-68	232
ELA40861.1	ref|WP_243820508.1|	leucine-rich repeat domain-containing protein [Leptospira noguchii]	43.919	148	60	1	48	195	276	400	6.51e-20	103
ELA40861.1	ref|WP_243820508.1|	leucine-rich repeat domain-containing protein [Leptospira noguchii]	43.182	132	66	2	24	150	274	401	8.85e-12	79.3
ELA40862.1	ref|XP_007605548.1|	hypothetical protein VICG_02103 [Vittaforma corneae ATCC 50505]	100.000	184	0	0	1	184	1	184	3.66e-130	373
ELA40862.1	ref|XP_007605553.1|	hypothetical protein VICG_02108 [Vittaforma corneae ATCC 50505]	98.370	184	3	0	1	184	1	184	1.53e-127	366
ELA40863.1	ref|XP_007605549.1|	hypothetical protein VICG_02104, partial [Vittaforma corneae ATCC 50505]	100.000	261	0	0	1	261	1	261	0.0	540
ELA40863.1	ref|XP_007605554.1|	hypothetical protein VICG_02109, partial [Vittaforma corneae ATCC 50505]	96.552	261	9	0	1	261	1	261	0.0	525
ELA40863.1	ref|XP_007605209.1|	hypothetical protein VICG_01764 [Vittaforma corneae ATCC 50505]	34.545	165	101	4	101	258	241	405	3.52e-18	95.9
ELA40863.1	ref|XP_007604602.1|	hypothetical protein VICG_01156 [Vittaforma corneae ATCC 50505]	31.731	208	127	7	62	259	88	290	2.06e-16	90.1
ELA40863.1	ref|XP_007605603.1|	hypothetical protein VICG_02158, partial [Vittaforma corneae ATCC 50505]	33.742	163	100	4	101	255	132	294	1.68e-14	84.3
ELA40863.1	ref|XP_007605604.1|	hypothetical protein VICG_02159 [Vittaforma corneae ATCC 50505]	34.161	161	100	4	101	255	57	217	3.43e-14	82.0
ELA40863.1	ref|XP_007605591.1|	hypothetical protein VICG_02146, partial [Vittaforma corneae ATCC 50505]	28.205	234	143	7	47	255	45	278	2.59e-13	81.3
ELA40863.1	ref|XP_007605590.1|	hypothetical protein VICG_02145, partial [Vittaforma corneae ATCC 50505]	34.132	167	101	4	101	258	115	281	3.78e-13	80.5
ELA40864.1	ref|XP_007605544.1|	hypothetical protein VICG_02099 [Vittaforma corneae ATCC 50505]	100.000	100	0	0	1	100	1	100	2.90e-66	204
ELA40865.1	ref|XP_007605543.1|	hypothetical protein VICG_02098 [Vittaforma corneae ATCC 50505]	100.000	227	0	0	1	227	1	227	1.20e-159	451
ELA40865.1	ref|XP_007605524.1|	hypothetical protein VICG_02079 [Vittaforma corneae ATCC 50505]	92.070	227	18	0	1	227	1	227	1.09e-145	416
ELA40866.1	ref|XP_007605540.1|	hypothetical protein VICG_02095, partial [Vittaforma corneae ATCC 50505]	100.000	236	0	0	1	236	1	236	8.14e-135	389
ELA40866.1	ref|XP_007605656.1|	hypothetical protein VICG_02212, partial [Vittaforma corneae ATCC 50505]	80.000	55	8	1	113	167	70	121	4.87e-13	75.1
ELA40867.1	ref|XP_007605541.1|	hypothetical protein VICG_02096, partial [Vittaforma corneae ATCC 50505]	100.000	281	0	0	1	281	1	281	1.71e-163	465
ELA40867.1	ref|XP_007605636.1|	hypothetical protein VICG_02191, partial [Vittaforma corneae ATCC 50505]	87.029	239	2	2	5	214	26	264	2.15e-98	300
ELA40867.1	ref|XP_007605643.1|	hypothetical protein VICG_02198, partial [Vittaforma corneae ATCC 50505]	93.548	155	8	2	5	158	19	172	2.88e-57	194
ELA40868.1	ref|XP_007605542.1|	hypothetical protein VICG_02097 [Vittaforma corneae ATCC 50505]	100.000	60	0	0	1	60	1	60	7.84e-36	124
ELA40868.1	ref|XP_007603739.1|	hypothetical protein VICG_00286, partial [Vittaforma corneae ATCC 50505]	93.617	47	3	0	1	47	295	341	1.54e-21	95.5
ELA40868.1	gb|UZV39726.1|	hypothetical protein APT65_00123 [Aeromonas phage APT65]	50.000	50	23	1	1	50	294	341	5.30e-08	58.9
ELA40868.1	gb|EEQ82925.1|	hypothetical protein NCER_100291 [Nosema ceranae BRL01]	51.020	49	24	0	2	50	301	349	6.37e-07	55.8
ELA40868.1	ref|XP_024331535.1|	hypothetical protein AAJ76_1200048732 [Nosema ceranae]	51.020	49	24	0	2	50	301	349	6.56e-07	55.8
ELA40868.1	gb|UYL04771.1|	hypothetical protein EBOKLHFM_00156 [Klebsiella phage KP13-26]	44.000	50	28	0	1	50	304	353	7.20e-06	52.8
ELA40868.1	tpg|DAY73646.1|	MAG TPA: protein of unknown function (DUF2828) [Myoviridae sp.]	42.000	50	29	0	1	50	304	353	9.11e-06	52.4
ELA40868.1	ref|YP_009847141.1|	hypothetical protein HWC29_gp067 [Aeromonas phage 4_4572]	41.379	58	31	2	2	58	292	347	2.95e-05	50.8
ELA40868.1	ref|YP_009847300.1|	putative protein of unknown function DUF2828 [Aeromonas phage LAh_6]	41.379	58	31	2	2	58	324	379	2.95e-05	50.8
ELA40868.1	ref|YP_009847524.1|	putative protein of unknown function DUF2828 [Aeromonas phage LAh_9]	41.379	58	31	2	2	58	327	382	3.36e-05	50.8
ELA40870.1	ref|XP_007605538.1|	hypothetical protein VICG_02093, partial [Vittaforma corneae ATCC 50505]	100.000	104	0	0	1	104	1	104	2.55e-68	210
ELA40871.1	ref|XP_007605539.1|	hypothetical protein VICG_02094 [Vittaforma corneae ATCC 50505]	100.000	113	0	0	1	113	1	113	4.59e-75	228
ELA40872.1	ref|XP_007605531.1|	hypothetical protein VICG_02086, partial [Vittaforma corneae ATCC 50505]	100.000	205	0	0	1	205	1	205	9.76e-106	313
ELA40873.1	ref|XP_007605532.1|	hypothetical protein VICG_02087 [Vittaforma corneae ATCC 50505]	100.000	167	0	0	1	167	1	167	7.22e-94	280
ELA40874.1	ref|XP_007605533.1|	hypothetical protein VICG_02088 [Vittaforma corneae ATCC 50505]	100.000	140	0	0	1	140	1	140	2.51e-89	266
ELA40874.1	ref|XP_007605659.1|	hypothetical protein VICG_02215, partial [Vittaforma corneae ATCC 50505]	75.362	69	15	2	26	94	72	138	1.13e-22	97.4
ELA40874.1	ref|XP_007604309.1|	hypothetical protein VICG_00860 [Vittaforma corneae ATCC 50505]	77.586	58	13	0	41	98	42	99	3.60e-21	94.0
ELA40875.1	ref|XP_007605534.1|	hypothetical protein VICG_02089 [Vittaforma corneae ATCC 50505]	100.000	308	0	0	1	308	1	308	0.0	641
ELA40875.1	ref|XP_007605594.1|	hypothetical protein VICG_02149, partial [Vittaforma corneae ATCC 50505]	76.221	307	63	3	5	305	2	304	1.79e-160	460
ELA40875.1	ref|XP_007605573.1|	hypothetical protein VICG_02128 [Vittaforma corneae ATCC 50505]	73.115	305	68	4	4	301	24	321	4.08e-151	437
ELA40875.1	ref|XP_007603742.1|	hypothetical protein VICG_00289 [Vittaforma corneae ATCC 50505]	57.329	307	115	5	4	301	25	324	4.60e-105	320
ELA40875.1	ref|XP_007604479.1|	hypothetical protein VICG_01033 [Vittaforma corneae ATCC 50505]	52.836	335	119	5	4	308	22	347	3.84e-96	298
ELA40875.1	ref|XP_007604070.1|	hypothetical protein VICG_00618 [Vittaforma corneae ATCC 50505]	53.185	314	123	6	4	297	25	334	3.28e-91	285
ELA40875.1	ref|XP_007604304.1|	hypothetical protein VICG_00855 [Vittaforma corneae ATCC 50505]	47.588	311	148	4	5	308	25	327	1.36e-77	250
ELA40875.1	ref|XP_007604644.1|	hypothetical protein VICG_01198 [Vittaforma corneae ATCC 50505]	46.951	328	141	6	5	308	25	343	4.57e-76	246
ELA40875.1	ref|XP_007605387.1|	hypothetical protein VICG_01942 [Vittaforma corneae ATCC 50505]	52.734	256	106	3	60	308	1	248	1.40e-70	229
ELA40875.1	ref|XP_007605550.1|	hypothetical protein VICG_02105, partial [Vittaforma corneae ATCC 50505]	60.209	191	74	2	107	297	12	200	4.33e-66	216
ELA40876.1	ref|XP_007605535.1|	hypothetical protein VICG_02090, partial [Vittaforma corneae ATCC 50505]	100.000	728	0	0	1	728	1	728	0.0	1456
ELA40876.1	ref|XP_007605458.1|	hypothetical protein VICG_02013 [Vittaforma corneae ATCC 50505]	69.643	728	219	1	1	728	1	726	0.0	954
ELA40876.1	ref|XP_007604066.1|	hypothetical protein VICG_00614 [Vittaforma corneae ATCC 50505]	65.934	728	200	3	1	728	1	680	0.0	890
ELA40876.1	ref|XP_007604072.1|	hypothetical protein VICG_00620, partial [Vittaforma corneae ATCC 50505]	64.023	681	197	3	1	681	1	633	0.0	798
ELA40876.1	ref|XP_007605012.1|	hypothetical protein VICG_01566, partial [Vittaforma corneae ATCC 50505]	57.991	657	182	2	1	657	1	563	0.0	676
ELA40876.1	ref|XP_007605622.1|	hypothetical protein VICG_02177, partial [Vittaforma corneae ATCC 50505]	88.673	309	35	0	420	728	1	309	0.0	569
ELA40876.1	ref|XP_007604071.1|	hypothetical protein VICG_00619, partial [Vittaforma corneae ATCC 50505]	84.639	332	51	0	397	728	1	332	0.0	558
ELA40876.1	ref|XP_007605547.1|	hypothetical protein VICG_02102 [Vittaforma corneae ATCC 50505]	51.096	456	175	2	1	456	1	408	2.27e-111	354
ELA40876.1	ref|XP_007605654.1|	hypothetical protein VICG_02210, partial [Vittaforma corneae ATCC 50505]	83.945	218	35	0	378	595	6	223	2.78e-111	347
ELA40876.1	ref|XP_007605654.1|	hypothetical protein VICG_02210, partial [Vittaforma corneae ATCC 50505]	67.442	43	14	0	281	323	1	43	2.63e-04	55.5
ELA40876.1	ref|XP_007605606.1|	hypothetical protein VICG_02161, partial [Vittaforma corneae ATCC 50505]	82.870	216	37	0	378	593	6	221	8.21e-108	337
ELA40876.1	ref|XP_007605606.1|	hypothetical protein VICG_02161, partial [Vittaforma corneae ATCC 50505]	69.767	43	13	0	281	323	1	43	2.91e-05	58.5
ELA40877.1	ref|XP_007605536.1|	hypothetical protein VICG_02091 [Vittaforma corneae ATCC 50505]	100.000	361	0	0	1	361	1	361	0.0	755
ELA40877.1	ref|XP_007604397.1|	hypothetical protein VICG_00950 [Vittaforma corneae ATCC 50505]	89.226	297	32	0	28	324	1	297	0.0	559
ELA40877.1	ref|XP_007605625.1|	hypothetical protein VICG_02180, partial [Vittaforma corneae ATCC 50505]	88.827	179	20	0	28	206	1	179	1.80e-113	338
ELA40877.1	ref|XP_007605621.1|	hypothetical protein VICG_02176, partial [Vittaforma corneae ATCC 50505]	89.385	179	19	0	28	206	1	179	3.32e-113	337
ELA40877.1	ref|XP_007605578.1|	hypothetical protein VICG_02133 [Vittaforma corneae ATCC 50505]	70.093	214	60	1	71	280	15	228	2.82e-98	301
ELA40878.1	ref|XP_007605529.1|	hypothetical protein VICG_02084, partial [Vittaforma corneae ATCC 50505]	100.000	101	0	0	1	101	1	101	2.85e-67	207
ELA40878.1	ref|XP_007605157.1|	hypothetical protein VICG_01712 [Vittaforma corneae ATCC 50505]	95.294	85	4	0	17	101	3	87	3.01e-50	173
ELA40878.1	gb|KAI5179409.1|	signal recognition particle subunit SRP54, partial [Pancytospora epiphaga]	65.657	99	34	0	3	101	54	152	2.35e-37	138
ELA40878.1	gb|TBT96916.1|	signal recognition particle GTPase Srp54, partial [Hamiltosporidium tvaerminnensis]	59.000	100	41	0	2	101	53	152	2.60e-36	132
ELA40878.1	gb|EOB14542.1|	Signal recognition particle 54 kDa protein [Nosema bombycis CQ1]	75.294	85	21	0	17	101	68	152	7.96e-36	137
ELA40878.1	gb|EOB12141.1|	Signal recognition particle 54 kDa protein [Nosema bombycis CQ1]	75.294	85	21	0	17	101	68	152	8.21e-36	137
ELA40878.1	gb|ORD98087.1|	SRP54 [Hepatospora eriocheir]	64.583	96	34	0	6	101	57	152	1.31e-35	137
ELA40878.1	gb|KAI4291827.1|	signal recognition particle subunit SRP54 [Pancytospora philotis]	62.626	99	37	0	3	101	54	152	3.40e-35	135
ELA40878.1	ref|XP_003072744.1|	signal recognition particle protein Srp54 [Encephalitozoon intestinalis ATCC 50506]	61.000	100	39	0	2	101	53	152	8.04e-35	134
ELA40878.1	gb|TBU16115.1|	signal recognition particle GTPase [Ordospora colligata]	62.000	100	38	0	2	101	53	152	1.28e-34	134
ELA40879.1	ref|XP_007605530.1|	hypothetical protein VICG_02085 [Vittaforma corneae ATCC 50505]	100.000	269	0	0	1	269	1	269	0.0	537
ELA40879.1	ref|XP_007605528.1|	hypothetical protein VICG_02083 [Vittaforma corneae ATCC 50505]	93.952	248	15	0	1	248	1	248	6.06e-156	444
ELA40879.1	ref|XP_007604250.1|	hypothetical protein VICG_00801 [Vittaforma corneae ATCC 50505]	58.845	277	97	6	9	269	5	280	2.07e-79	251
ELA40879.1	ref|XP_007604252.1|	hypothetical protein VICG_00803 [Vittaforma corneae ATCC 50505]	56.322	261	99	5	9	254	5	265	5.12e-77	245
ELA40879.1	ref|XP_007604251.1|	hypothetical protein VICG_00802, partial [Vittaforma corneae ATCC 50505]	57.563	238	84	6	48	269	1	237	1.52e-59	199
ELA40879.1	ref|XP_007604685.1|	hypothetical protein VICG_01239 [Vittaforma corneae ATCC 50505]	55.263	228	98	3	1	224	1	228	6.49e-56	190
ELA40879.1	ref|XP_007605155.1|	hypothetical protein VICG_01710 [Vittaforma corneae ATCC 50505]	47.059	221	108	5	9	221	5	224	1.34e-40	151
ELA40880.1	ref|XP_007605526.1|	hypothetical protein VICG_02081, partial [Vittaforma corneae ATCC 50505]	100.000	167	0	0	1	167	1	167	2.57e-118	341
ELA40881.1	ref|XP_007605527.1|	hypothetical protein VICG_02082 [Vittaforma corneae ATCC 50505]	100.000	104	0	0	1	104	1	104	8.72e-68	209
ELA40881.1	ref|XP_007604253.1|	hypothetical protein VICG_00804 [Vittaforma corneae ATCC 50505]	100.000	77	0	0	28	104	1	77	3.40e-46	153
ELA40881.1	gb|KAI5182019.1|	transcription initiation factor TFIID subunit 13 [Pancytospora epiphaga]	65.306	98	34	0	1	98	1	98	1.45e-40	140
ELA40881.1	gb|KAI4291822.1|	transcription initiation factor TFIID subunit 13 [Pancytospora philotis]	67.021	94	31	0	2	95	8	101	3.07e-39	137
ELA40881.1	gb|KAF9763229.1|	Transcription initiation factor TFIID subunit 13 [Nosema granulosis]	65.263	95	32	1	1	94	1	95	1.40e-37	132
ELA40881.1	ref|XP_013181863.1|	PREDICTED: transcription initiation factor TFIID subunit 13-like [Papilio xuthus]	66.316	95	31	1	1	94	1	95	1.96e-37	132
ELA40881.1	ref|XP_013181723.1|	PREDICTED: transcription initiation factor TFIID subunit 13-like [Papilio xuthus]	66.316	95	31	1	1	94	1	95	2.50e-37	132
ELA40881.1	ref|XP_003887118.1|	transcription initiation factor TFIID subunit TAF13 [Encephalitozoon hellem ATCC 50504]	62.921	89	33	0	1	89	1	89	4.48e-37	131
ELA40881.1	gb|OQS54793.1|	TAF13 [Enterocytozoon hepatopenaei]	59.615	104	42	0	1	104	1	104	8.88e-37	130
ELA40881.1	ref|XP_003072741.1|	transcription initiation factor TFIID subunit TAF13 [Encephalitozoon intestinalis ATCC 50506]	61.798	89	34	0	1	89	1	89	1.05e-36	130
ELA40882.1	ref|XP_007605528.1|	hypothetical protein VICG_02083 [Vittaforma corneae ATCC 50505]	100.000	255	0	0	1	255	1	255	0.0	512
ELA40882.1	ref|XP_007605530.1|	hypothetical protein VICG_02085 [Vittaforma corneae ATCC 50505]	93.952	248	15	0	1	248	1	248	6.00e-156	444
ELA40882.1	ref|XP_007604252.1|	hypothetical protein VICG_00803 [Vittaforma corneae ATCC 50505]	53.725	255	103	5	9	248	5	259	4.82e-70	227
ELA40882.1	ref|XP_007604250.1|	hypothetical protein VICG_00801 [Vittaforma corneae ATCC 50505]	57.422	256	92	6	9	248	5	259	9.43e-68	221
ELA40882.1	ref|XP_007604685.1|	hypothetical protein VICG_01239 [Vittaforma corneae ATCC 50505]	55.263	228	98	3	1	224	1	228	7.81e-59	197
ELA40882.1	ref|XP_007604251.1|	hypothetical protein VICG_00802, partial [Vittaforma corneae ATCC 50505]	54.839	217	81	6	48	248	1	216	2.78e-47	167
ELA40882.1	ref|XP_007605155.1|	hypothetical protein VICG_01710 [Vittaforma corneae ATCC 50505]	44.796	221	113	5	9	221	5	224	1.18e-37	143
ELA40883.1	ref|XP_007605524.1|	hypothetical protein VICG_02079 [Vittaforma corneae ATCC 50505]	100.000	227	0	0	1	227	1	227	7.99e-159	449
ELA40883.1	ref|XP_007605543.1|	hypothetical protein VICG_02098 [Vittaforma corneae ATCC 50505]	92.070	227	18	0	1	227	1	227	1.09e-145	416
ELA40884.1	ref|XP_007605525.1|	hypothetical protein VICG_02080, partial [Vittaforma corneae ATCC 50505]	100.000	119	0	0	1	119	1	119	1.66e-79	239
ELA40884.1	ref|XP_007604946.1|	hypothetical protein VICG_01500 [Vittaforma corneae ATCC 50505]	30.435	115	75	2	1	112	1	113	5.90e-09	62.4
ELA40885.1	ref|XP_007605510.1|	hypothetical protein VICG_02065 [Vittaforma corneae ATCC 50505]	100.000	121	0	0	1	121	1	121	1.04e-83	250
ELA40885.1	ref|XP_007605583.1|	hypothetical protein VICG_02138 [Vittaforma corneae ATCC 50505]	33.654	104	68	1	13	116	13	115	9.97e-16	78.6
ELA40885.1	gb|KAI5168337.1|	thioredoxin 1 [Pancytospora epiphaga]	34.234	111	72	1	10	120	16	125	1.57e-13	73.2
ELA40885.1	gb|KAI5150662.1|	hypothetical protein ENBRE01_1630 [Enteropsectra breve]	28.302	106	72	2	16	121	18	119	2.14e-07	57.0
ELA40885.1	gb|KAI4290781.1|	thioredoxin 1 [Pancytospora philotis]	27.027	111	78	2	10	120	14	121	2.16e-07	57.0
ELA40885.1	gb|MBE2241300.1|	tetratricopeptide repeat protein [Burkholderiaceae bacterium]	32.000	100	62	2	22	119	14	109	8.54e-07	57.8
ELA40885.1	ref|WP_267265674.1|	TlpA disulfide reductase family protein [Chryseobacterium formosus]	29.508	122	64	5	19	118	11	132	8.57e-07	55.8
ELA40885.1	ref|WP_157271969.1|	tetratricopeptide repeat protein [Azohydromonas aeria]	29.000	100	65	2	22	119	14	109	3.55e-06	56.2
ELA40885.1	ref|WP_267279784.1|	TlpA disulfide reductase family protein [Chryseobacterium sp. KC 927]	27.869	122	66	4	19	118	243	364	4.16e-06	56.2
ELA40885.1	gb|MBD3370598.1|	thioredoxin [Candidatus Fermentibacteria bacterium]	26.316	114	77	2	1	114	1	107	5.04e-06	53.5
ELA40886.1	ref|XP_007605511.1|	hypothetical protein VICG_02066 [Vittaforma corneae ATCC 50505]	100.000	659	0	0	1	659	1	659	0.0	1345
ELA40886.1	gb|KAF7684175.1|	Trehalase [Thelohania contejeani]	40.964	581	261	11	81	651	145	653	4.05e-133	417
ELA40886.1	gb|TBU00440.1|	trehalase [Hamiltosporidium tvaerminnensis]	39.691	582	307	10	76	651	80	623	1.00e-129	407
ELA40886.1	gb|KAG0441577.1|	Trehalase [Dictyocoela muelleri]	42.193	538	238	7	114	647	108	576	1.45e-129	405
ELA40886.1	gb|ELQ73846.1|	Neutral trehalase [Trachipleistophora hominis]	39.671	547	261	6	112	657	160	638	1.47e-129	407
ELA40886.1	gb|EJW02592.1|	hypothetical protein EDEG_03004 [Edhazardia aedis USNM 41457]	39.693	587	275	9	80	659	102	616	4.72e-129	405
ELA40886.1	gb|TBU02366.1|	trehalase [Hamiltosporidium magnivora]	39.691	582	307	10	76	651	80	623	1.00e-128	407
ELA40886.1	ref|XP_008073980.1|	hypothetical protein VCUG_00959 [Vavraia culicis subsp. floridensis]	39.247	558	270	6	95	651	144	633	1.44e-128	405
ELA40886.1	gb|KCZ81862.1|	hypothetical protein H312_00761 [Anncaliia algerae PRA339]	39.967	603	275	12	56	651	88	610	4.16e-128	403
ELA40886.1	gb|TBU13173.1|	trehalase [Hamiltosporidium tvaerminnensis]	39.930	571	298	10	84	648	89	620	7.82e-127	408
ELA40887.1	ref|XP_007605512.1|	hypothetical protein VICG_02067 [Vittaforma corneae ATCC 50505]	100.000	146	0	0	1	146	1	146	2.89e-100	294
ELA40887.1	gb|TBT99971.1|	hypothetical protein CWI36_1787p0020 [Hamiltosporidium magnivora]	28.667	150	99	3	4	145	8	157	1.56e-11	69.3
ELA40887.1	gb|ELQ75584.1|	hypothetical protein THOM_1447 [Trachipleistophora hominis]	31.469	143	91	2	8	143	12	154	9.79e-11	67.4
ELA40887.1	gb|TBT97459.1|	hypothetical protein CWI39_2936p0010 [Hamiltosporidium magnivora]	28.188	149	99	3	5	145	9	157	1.35e-10	67.0
ELA40887.1	gb|KRH91837.1|	hypothetical protein M153_2239900064 [Pseudoloma neurophilia]	36.036	111	47	3	5	103	12	110	1.61e-09	64.7
ELA40887.1	gb|KAF7683348.1|	hypothetical protein TCON_1440 [Thelohania contejeani]	28.966	145	92	4	9	142	14	158	1.17e-08	62.0
ELA40887.1	gb|EJW01811.1|	hypothetical protein EDEG_03701 [Edhazardia aedis USNM 41457]	30.769	156	86	5	8	146	13	163	1.76e-08	62.0
ELA40887.1	ref|XP_008073065.1|	hypothetical protein VCUG_00044 [Vavraia culicis subsp. floridensis]	28.472	144	96	2	7	143	11	154	2.01e-08	61.2
ELA40887.1	gb|EOB14596.1|	hypothetical protein NBO_23g0004 [Nosema bombycis CQ1]	30.065	153	95	4	5	145	4	156	1.78e-06	56.2
ELA40887.1	gb|KAF9763485.1|	hypothetical protein NGRA_1227 [Nosema granulosis]	31.707	123	76	3	9	123	8	130	7.41e-06	54.7
ELA40888.1	ref|XP_007605513.1|	hypothetical protein VICG_02068 [Vittaforma corneae ATCC 50505]	100.000	743	0	0	1	743	1	743	0.0	1531
ELA40888.1	gb|KAI4291851.1|	dolichyl-phosphate-mannose-protein mannosyltransferase [Pancytospora philotis]	45.368	734	363	10	12	741	10	709	0.0	625
ELA40888.1	gb|ORE00397.1|	PMT3 [Hepatospora eriocheir]	41.337	733	372	13	14	743	11	688	1.09e-174	527
ELA40888.1	gb|KAF9762818.1|	Dolichyl-phosphate-mannose--protein mannosyltransferase 6 [Nosema granulosis]	49.647	566	255	9	14	570	14	558	3.78e-174	525
ELA40888.1	gb|KAF9762818.1|	Dolichyl-phosphate-mannose--protein mannosyltransferase 6 [Nosema granulosis]	39.815	108	62	1	639	743	555	662	3.10e-17	99.4
ELA40888.1	ref|XP_003886858.1|	dolichyl-phosphate-mannose-protein mannosyltransferase [Encephalitozoon hellem ATCC 50504]	48.537	581	271	10	1	571	1	563	2.19e-172	521
ELA40888.1	ref|XP_003886858.1|	dolichyl-phosphate-mannose-protein mannosyltransferase [Encephalitozoon hellem ATCC 50504]	44.444	108	58	2	638	743	560	667	5.65e-15	92.0
ELA40888.1	gb|KAG5859573.1|	dolichyl-phosphate-mannose-protein mannosyltransferase [Encephalitozoon hellem]	48.537	581	271	10	1	571	1	563	6.19e-172	520
ELA40888.1	gb|KAG5859573.1|	dolichyl-phosphate-mannose-protein mannosyltransferase [Encephalitozoon hellem]	44.444	108	58	2	638	743	560	667	1.26e-18	103
ELA40888.1	ref|XP_009264093.1|	dolichyl-phosphate-mannose-protein O-mannosyl transferase [Encephalitozoon romaleae SJ-2008]	49.206	567	261	8	14	571	16	564	1.41e-171	519
ELA40888.1	ref|XP_009264093.1|	dolichyl-phosphate-mannose-protein O-mannosyl transferase [Encephalitozoon romaleae SJ-2008]	44.444	108	58	2	638	743	561	668	1.98e-18	103
ELA40888.1	ref|NP_584655.1|	DOLICHOL-PHOSPHATE MANNOSE PROTEIN MANNOSYLTRANSFERASE [Encephalitozoon cuniculi GB-M1]	47.193	570	272	9	12	571	14	564	8.43e-170	514
ELA40888.1	ref|NP_584655.1|	DOLICHOL-PHOSPHATE MANNOSE PROTEIN MANNOSYLTRANSFERASE [Encephalitozoon cuniculi GB-M1]	45.918	98	52	1	647	743	571	668	1.71e-18	103
ELA40888.1	gb|KMV66648.1|	dolichyl-phosphate-mannose-proteinmannosyltransf erase [Encephalitozoon cuniculi EcunIII-L]	47.193	570	272	9	12	571	13	563	1.06e-169	514
ELA40888.1	gb|KMV66648.1|	dolichyl-phosphate-mannose-proteinmannosyltransf erase [Encephalitozoon cuniculi EcunIII-L]	45.918	98	52	1	647	743	570	667	1.77e-18	103
ELA40888.1	ref|XP_003072483.1|	dolichyl-phosphate-mannose-protein O-mannosyl transferase [Encephalitozoon intestinalis ATCC 50506]	47.368	570	271	9	12	571	13	563	4.78e-167	507
ELA40888.1	ref|XP_003072483.1|	dolichyl-phosphate-mannose-protein O-mannosyl transferase [Encephalitozoon intestinalis ATCC 50506]	44.444	108	58	2	638	743	560	667	2.59e-14	90.1
ELA40889.1	ref|XP_007605514.1|	hypothetical protein VICG_02069 [Vittaforma corneae ATCC 50505]	100.000	578	0	0	1	578	1	578	0.0	1192
ELA40889.1	gb|KAI4291863.1|	hypothetical protein PAPHI01_1137 [Pancytospora philotis]	32.927	246	148	5	338	577	234	468	1.19e-33	145
ELA40889.1	gb|ORD93426.1|	hypothetical protein ECANGB1_2265 [Enterospora canceri]	28.070	285	195	5	301	577	173	455	3.26e-31	138
ELA40889.1	gb|OQS55217.1|	hypothetical protein EHP00_1585 [Enterocytozoon hepatopenaei]	27.491	291	192	6	306	577	219	509	7.11e-28	129
ELA40889.1	gb|RVD91068.1|	hypothetical protein TUBRATIS_24890 [Tubulinosema ratisbonensis]	26.761	284	182	6	302	568	142	416	1.55e-20	106
ELA40889.1	gb|EPR79612.1|	hypothetical protein SLOPH_710 [Spraguea lophii 42_110]	26.736	288	195	5	303	577	49	333	1.28e-18	99.8
ELA40889.1	ref|XP_008075356.1|	hypothetical protein VCUG_02347 [Vavraia culicis subsp. floridensis]	23.841	302	199	7	299	577	57	350	1.48e-17	97.1
ELA40889.1	gb|ELQ74433.1|	hypothetical protein THOM_2667 [Trachipleistophora hominis]	22.472	356	235	9	250	577	8	350	3.89e-17	95.5
ELA40889.1	gb|KCZ75544.1|	hypothetical protein H311_03477, partial [Anncaliia algerae PRA109]	26.923	260	176	7	299	551	18	270	6.19e-17	94.0
ELA40889.1	gb|KCZ82461.1|	hypothetical protein H312_00119, partial [Anncaliia algerae PRA339]	26.923	260	176	7	299	551	36	288	7.27e-17	94.4
ELA40890.1	ref|XP_007605515.1|	hypothetical protein VICG_02070 [Vittaforma corneae ATCC 50505]	100.000	141	0	0	1	141	1	141	1.14e-98	290
ELA40890.1	gb|KAI5148872.1|	hypothetical protein ENBRE01_0584 [Enteropsectra breve]	40.441	136	74	1	3	138	5	133	2.32e-23	99.4
ELA40890.1	gb|KAI5168397.1|	hypothetical protein PAEPH01_0094 [Pancytospora epiphaga]	38.235	136	72	5	3	138	5	128	1.13e-16	82.0
ELA40890.1	gb|KAI4291220.1|	hypothetical protein PAPHI01_0494 [Pancytospora philotis]	31.973	147	81	5	1	141	1	134	2.37e-13	73.6
ELA40890.1	gb|KAG5858573.1|	hypothetical protein KMI_14g19570 [Encephalitozoon hellem]	29.104	134	83	3	4	136	6	128	3.98e-05	52.0
ELA40890.1	ref|XP_003888021.1|	hypothetical protein EHEL_091460 [Encephalitozoon hellem ATCC 50504]	29.104	134	83	3	4	136	6	128	5.12e-05	51.6
ELA40890.1	ref|XP_014564361.1|	hypothetical protein M896_021580 [Ordospora colligata OC4]	28.571	133	83	4	1	130	3	126	6.25e-05	51.6
ELA40890.1	gb|KAH9412004.1|	hypothetical protein HK407_02g04520 [Microsporidium sp. FI-F-10]	27.206	136	87	4	1	133	3	129	7.49e-04	48.9
ELA40891.1	ref|XP_007605516.1|	hypothetical protein VICG_02071 [Vittaforma corneae ATCC 50505]	100.000	225	0	0	1	225	1	225	5.06e-163	459
ELA40891.1	ref|XP_007604861.1|	hypothetical protein VICG_01415 [Vittaforma corneae ATCC 50505]	31.902	163	103	4	18	176	10	168	1.79e-13	78.2
ELA40891.1	gb|RNA10173.1|	Fanconi complementation group D2 [Brachionus plicatilis]	27.136	199	124	5	19	206	5	193	1.21e-12	76.3
ELA40891.1	ref|XP_034388172.1|	testis-expressed protein 264 [Cyclopterus lumpus]	29.442	197	110	9	19	205	5	182	1.50e-07	63.2
ELA40891.1	ref|XP_001310286.1|	testis-expressed protein 264 family [Trichomonas vaginalis G3]	28.235	170	102	8	18	175	1	162	1.05e-06	59.3
ELA40891.1	ref|XP_028303864.1|	testis-expressed protein 264-like [Gouania willdenowi]	27.215	158	104	6	24	176	17	168	1.01e-05	56.6
ELA40891.1	ref|XP_037627015.1|	testis-expressed protein 264 [Sebastes umbrosus]	32.335	167	98	8	18	176	5	164	1.04e-05	57.8
ELA40891.1	ref|XP_044027704.1|	testis-expressed protein 264 homolog [Siniperca chuatsi]	31.515	165	96	8	22	176	9	166	1.37e-05	57.4
ELA40891.1	ref|XP_044203708.1|	testis-expressed protein 264 homolog [Thunnus albacares]	28.235	170	107	7	15	176	4	166	8.61e-05	55.1
ELA40891.1	ref|XP_042258469.1|	testis-expressed protein 264 homolog [Thunnus maccoyii]	28.235	170	107	7	15	176	4	166	8.77e-05	55.1
ELA40892.1	ref|XP_007605517.1|	hypothetical protein VICG_02072 [Vittaforma corneae ATCC 50505]	100.000	187	0	0	1	187	1	187	1.56e-137	392
ELA40892.1	gb|KAI4291391.1|	hypothetical protein PAPHI01_0665 [Pancytospora philotis]	56.383	94	41	0	24	117	6	99	1.52e-33	133
ELA40892.1	gb|OQS53420.1|	leucyl-tRNA synthetase [Enterocytozoon hepatopenaei]	55.882	102	44	1	27	128	15	115	3.12e-33	128
ELA40892.1	gb|OQS55053.1|	ZC3H11A [Enterocytozoon hepatopenaei]	55.882	102	44	1	27	128	15	115	3.33e-33	128
ELA40892.1	gb|KRH92486.1|	putative Zinc finger CCCH domain-containing protein [Pseudoloma neurophilia]	42.775	173	78	5	27	183	1	168	2.95e-32	124
ELA40892.1	gb|ORD95577.1|	ZC11A [Hepatospora eriocheir]	51.923	104	49	1	21	124	6	108	6.36e-31	123
ELA40892.1	gb|ORD99964.1|	ZC11A [Hepatospora eriocheir]	51.923	104	49	1	21	124	6	108	6.50e-31	123
ELA40892.1	gb|KAI5148105.1|	hypothetical protein ENBRE01_0119 [Enteropsectra breve]	56.383	94	41	0	24	117	2	95	1.45e-30	128
ELA40892.1	ref|XP_013168381.1|	PREDICTED: uncharacterized protein LOC106118295 [Papilio xuthus]	39.645	169	84	4	27	180	1	166	1.69e-30	120
ELA40892.1	gb|ORD93709.1|	ZC11A [Enterospora canceri]	56.044	91	39	1	27	117	17	106	4.53e-30	120
ELA40893.1	ref|XP_007605518.1|	hypothetical protein VICG_02073 [Vittaforma corneae ATCC 50505]	100.000	391	0	0	1	391	1	391	0.0	812
ELA40893.1	gb|KAI5168593.1|	uncharacterized protein PAEPH01_0259 [Pancytospora epiphaga]	45.736	387	204	2	3	383	2	388	1.30e-121	368
ELA40893.1	gb|KAI4292514.1|	uncharacterized protein PAPHI01_1788 [Pancytospora philotis]	42.857	385	214	2	3	381	2	386	1.65e-111	342
ELA40893.1	gb|KAI5149229.1|	uncharacterized protein ENBRE01_0779 [Enteropsectra breve]	42.105	380	213	3	3	376	2	380	1.79e-108	334
ELA40893.1	ref|NP_585810.1|	putative SKT5-like protein [Encephalitozoon cuniculi GB-M1]	41.085	387	220	4	3	382	1	386	1.04e-101	317
ELA40893.1	gb|AGE95693.1|	putative skt5-like protein [Encephalitozoon cuniculi]	40.827	387	221	4	3	382	1	386	2.81e-101	316
ELA40893.1	ref|XP_003073014.1|	putative Skt5-like protein [Encephalitozoon intestinalis ATCC 50506]	40.103	389	225	4	3	384	1	388	3.17e-101	316
ELA40893.1	gb|KMV65950.1|	TPR repeat-containing protein [Encephalitozoon cuniculi EcunIII-L]	40.827	387	221	4	3	382	1	386	3.85e-101	315
ELA40893.1	gb|EDQ31259.1|	protein with TPR repeat, SEL1 subfamily [Enterocytozoon bieneusi H348]	40.000	385	225	2	3	381	2	386	4.82e-101	315
ELA40893.1	gb|OQS53374.1|	chr3 [Enterocytozoon hepatopenaei]	41.131	389	223	2	3	385	2	390	5.32e-101	315
ELA40894.1	ref|XP_007605519.1|	hypothetical protein VICG_02074 [Vittaforma corneae ATCC 50505]	100.000	159	0	0	1	159	1	159	4.59e-113	327
ELA40894.1	ref|XP_009265166.1|	hypothetical protein EROM_090520 [Encephalitozoon romaleae SJ-2008]	38.406	138	63	5	22	158	1	117	2.10e-12	71.2
ELA40894.1	gb|KAI4291867.1|	hypothetical protein PAPHI01_1141 [Pancytospora philotis]	30.345	145	93	2	22	159	1	144	4.59e-12	70.9
ELA40894.1	gb|KAI5152760.1|	hypothetical protein ENBRE01_2985 [Enteropsectra breve]	32.704	159	81	4	22	158	1	155	2.93e-11	69.3
ELA40894.1	ref|XP_003887927.1|	hypothetical protein EHEL_090510 [Encephalitozoon hellem ATCC 50504]	34.058	138	65	5	22	158	1	113	5.60e-09	62.0
ELA40894.1	gb|KAG5858777.1|	DUF2439 domain-containing protein [Encephalitozoon hellem]	34.058	138	65	6	22	158	1	113	7.62e-09	61.6
ELA40894.1	ref|XP_014563901.1|	hypothetical protein M896_040520 [Ordospora colligata OC4]	30.168	179	81	6	22	158	1	177	8.72e-08	60.5
ELA40894.1	gb|KAH9411689.1|	hypothetical protein HK407_04g07990 [Microsporidium sp. FI-F-10]	32.075	159	83	7	22	158	1	156	1.06e-07	59.7
ELA40894.1	ref|XP_003073541.1|	uncharacterized protein Eint_090520 [Encephalitozoon intestinalis ATCC 50506]	32.374	139	66	5	22	157	1	114	6.59e-07	56.6
ELA40894.1	gb|TBU05267.1|	hypothetical protein CWI37_0029p0050 [Hamiltosporidium tvaerminnensis]	38.554	83	40	3	22	103	1	73	2.38e-06	57.0
ELA40895.1	ref|XP_007605520.1|	hypothetical protein VICG_02075 [Vittaforma corneae ATCC 50505]	100.000	332	0	0	1	332	1	332	0.0	688
ELA40896.1	ref|XP_007605521.1|	hypothetical protein VICG_02076 [Vittaforma corneae ATCC 50505]	100.000	119	0	0	1	119	1	119	1.03e-79	240
ELA40896.1	ref|XP_007605662.1|	hypothetical protein VICG_02218 [Vittaforma corneae ATCC 50505]	63.866	119	42	1	1	119	1	118	9.68e-42	144
ELA40896.1	ref|XP_007605649.1|	hypothetical protein VICG_02204 [Vittaforma corneae ATCC 50505]	64.407	118	41	1	2	119	27	143	2.16e-41	144
ELA40896.1	ref|XP_007605585.1|	hypothetical protein VICG_02140, partial [Vittaforma corneae ATCC 50505]	61.157	121	44	2	1	119	46	165	1.69e-37	135
ELA40896.1	ref|XP_007604479.1|	hypothetical protein VICG_01033 [Vittaforma corneae ATCC 50505]	60.331	121	45	2	1	119	228	347	1.11e-34	132
ELA40896.1	ref|XP_007604644.1|	hypothetical protein VICG_01198 [Vittaforma corneae ATCC 50505]	58.678	121	47	2	1	119	224	343	3.88e-31	123
ELA40896.1	ref|XP_007605387.1|	hypothetical protein VICG_01942 [Vittaforma corneae ATCC 50505]	54.545	121	53	1	1	119	128	248	1.29e-27	112
ELA40896.1	ref|XP_007604304.1|	hypothetical protein VICG_00855 [Vittaforma corneae ATCC 50505]	51.724	116	56	0	2	117	208	323	3.72e-27	112
ELA40896.1	ref|XP_007604890.1|	hypothetical protein VICG_01444 [Vittaforma corneae ATCC 50505]	50.427	117	55	2	2	116	24	139	1.58e-24	101
ELA40896.1	ref|XP_007604070.1|	hypothetical protein VICG_00618 [Vittaforma corneae ATCC 50505]	49.565	115	58	0	2	116	226	340	1.90e-24	106
ELA40897.1	ref|XP_007605522.1|	hypothetical protein VICG_02077 [Vittaforma corneae ATCC 50505]	100.000	239	0	0	1	239	1	239	1.08e-178	500
ELA40897.1	gb|UCM92163.1|	MAG: YukJ family protein [Rickettsia endosymbiont of Cimex lectularius]	50.230	217	107	1	21	236	1	217	4.47e-73	232
ELA40897.1	gb|MCC8371642.1|	YukJ family protein [Rickettsia endosymbiont of Pseudomimeciton antennatum]	49.309	217	107	2	21	236	1	215	5.98e-68	219
ELA40897.1	gb|MCC8482985.1|	YukJ family protein [Rickettsia endosymbiont of Labidopullus appendiculatus]	47.511	221	112	2	21	239	1	219	2.91e-62	204
ELA40897.1	ref|WP_094648627.1|	DUF2278 family protein [Rickettsia endosymbiont of Culicoides newsteadi]	47.706	218	110	3	21	236	1	216	5.32e-61	201
ELA40897.1	tpg|HJD56679.1|	YukJ family protein [Rickettsia endosymbiont of Sericostoma sp. HW-2014]	47.059	221	113	2	21	239	1	219	1.13e-60	200
ELA40897.1	tpg|HJD64405.1|	YukJ family protein [Rickettsia endosymbiont of Sericostoma sp.]	47.059	221	113	2	21	239	1	219	1.61e-60	200
ELA40897.1	gb|UCM85223.1|	MAG: YukJ family protein [Rickettsia endosymbiont of Culicoides impunctatus]	46.789	218	112	2	21	236	1	216	2.61e-60	199
ELA40897.1	gb|MCC8399867.1|	YukJ family protein [Rickettsia endosymbiont of Platyusa sonomae]	46.789	218	112	2	21	236	1	216	3.32e-60	199
ELA40897.1	gb|MCC8416278.1|	YukJ family protein [Rickettsia endosymbiont of Gnoriste bilineata]	46.330	218	113	2	21	236	1	216	8.01e-60	198
ELA40898.1	ref|XP_007605523.1|	hypothetical protein VICG_02078 [Vittaforma corneae ATCC 50505]	100.000	115	0	0	1	115	1	115	1.65e-78	236
ELA40898.1	ref|XP_007605633.1|	hypothetical protein VICG_02188, partial [Vittaforma corneae ATCC 50505]	90.991	111	10	0	1	111	7	117	2.20e-65	204
ELA40898.1	ref|XP_007605673.1|	hypothetical protein VICG_02229, partial [Vittaforma corneae ATCC 50505]	90.816	98	9	0	1	98	7	104	4.54e-57	182
ELA40898.1	ref|XP_007604660.1|	trehalose-phosphatase [Vittaforma corneae ATCC 50505]	78.378	111	24	0	1	111	7	117	1.14e-48	175
ELA40898.1	gb|KAI5152487.1|	trehalose 6-phosphate synthase/phosphatase [Enteropsectra breve]	33.981	103	68	0	9	111	42	144	2.98e-12	73.6
ELA40898.1	gb|KAI4290797.1|	trehalose 6-phosphate synthase/phosphatase [Pancytospora philotis]	30.275	109	76	0	3	111	9	117	3.45e-07	58.9
ELA40898.1	gb|KAI5168324.1|	trehalose 6-phosphate synthase/phosphatase [Pancytospora epiphaga]	28.440	109	78	0	3	111	9	117	2.23e-06	56.6
ELA40899.1	ref|XP_007605484.1|	hypothetical protein VICG_02039 [Vittaforma corneae ATCC 50505]	100.000	258	0	0	1	258	1	258	0.0	518
ELA40899.1	gb|KAI4291785.1|	26S proteasome regulatory subunit N9 [Pancytospora philotis]	30.797	276	169	5	1	254	1	276	4.31e-27	118
ELA40899.1	ref|XP_003888439.1|	hypothetical protein EHEL_111850 [Encephalitozoon hellem ATCC 50504]	24.291	247	180	4	5	249	4	245	9.74e-19	95.5
ELA40899.1	gb|KAG5859106.1|	hypothetical protein KMI_09g15340 [Encephalitozoon hellem]	23.810	252	185	4	5	254	4	250	1.32e-18	95.1
ELA40899.1	gb|KAI5169657.1|	26S proteasome regulatory subunit N9 [Pancytospora epiphaga]	26.296	270	179	5	1	251	1	269	1.77e-17	92.4
ELA40899.1	ref|XP_003074045.1|	uncharacterized protein Eint_111860 [Encephalitozoon intestinalis ATCC 50506]	24.603	252	182	5	7	255	6	252	1.82e-16	89.4
ELA40899.1	ref|XP_009265663.1|	hypothetical protein EROM_111850 [Encephalitozoon romaleae SJ-2008]	23.506	251	184	5	1	249	1	245	7.42e-15	84.7
ELA40899.1	ref|XP_014563003.1|	hypothetical protein M896_121840 [Ordospora colligata OC4]	21.825	252	190	3	5	254	4	250	1.12e-14	84.3
ELA40899.1	gb|KAF5141712.1|	hypothetical protein G9O61_00g002540 [Nosema ceranae]	24.609	256	182	4	5	254	10	260	1.86e-13	80.9
ELA40899.1	ref|XP_024332453.1|	26s proteasome non-atpase regulatory subunit 13 [Nosema ceranae]	24.609	256	182	4	5	254	22	272	2.11e-13	80.9
ELA40900.1	ref|XP_007605485.1|	hypothetical protein VICG_02040 [Vittaforma corneae ATCC 50505]	100.000	330	0	0	1	330	1	330	0.0	681
ELA40900.1	gb|KAI5148785.1|	septin 4 [Enteropsectra breve]	43.902	328	160	2	3	306	2	329	5.65e-93	296
ELA40900.1	sp|Q8SQR3.2|	RecName: Full=Cell division control protein 10 [Encephalitozoon cuniculi GB-M1]	43.925	321	164	3	5	309	4	324	9.94e-87	275
ELA40900.1	gb|KAH9410726.1|	septin [Microsporidium sp. FI-F-10]	44.272	323	164	5	4	310	3	325	2.97e-86	274
ELA40900.1	ref|NP_586501.1|	SEPTIN HOMOLOG (CDC10 HOMOLOG) C10H_MOUSE [Encephalitozoon cuniculi GB-M1]	43.925	321	164	3	5	309	47	367	4.83e-86	275
ELA40900.1	ref|XP_014563002.1|	septin-like protein [Ordospora colligata OC4]	43.963	323	165	5	4	310	3	325	2.66e-85	271
ELA40900.1	ref|XP_003888438.1|	septin-like protein [Encephalitozoon hellem ATCC 50504]	44.164	317	161	4	5	305	4	320	3.72e-85	271
ELA40900.1	ref|XP_009265662.1|	septin-like protein [Encephalitozoon romaleae SJ-2008]	44.479	317	160	4	5	305	4	320	8.04e-85	270
ELA40900.1	gb|KAG5859105.1|	septin-like protein [Encephalitozoon hellem]	43.849	317	162	4	5	305	4	320	1.15e-84	270
ELA40900.1	gb|UTX44468.1|	septin-like protein [Encephalitozoon hellem]	43.849	317	162	4	5	305	4	320	2.20e-84	269
ELA40901.1	ref|XP_007605486.1|	hypothetical protein VICG_02041 [Vittaforma corneae ATCC 50505]	100.000	248	0	0	1	248	1	248	0.0	512
ELA40901.1	gb|TBU03584.1|	NADH-cytochrome b5 reductase [Hamiltosporidium magnivora]	34.979	243	146	5	10	248	7	241	7.31e-49	171
ELA40901.1	gb|TBU02420.1|	NADH-cytochrome b5 reductase [Hamiltosporidium magnivora]	34.979	243	146	5	10	248	7	241	1.54e-48	171
ELA40901.1	gb|TBU00387.1|	NADH-cytochrome b5 reductase [Hamiltosporidium tvaerminnensis]	34.568	243	147	5	10	248	7	241	6.23e-47	166
ELA40901.1	gb|KAF7682952.1|	NADH-cytochrome b5 reductase 2 [Thelohania contejeani]	36.250	240	142	5	13	248	7	239	5.13e-44	159
ELA40901.1	gb|KAI4291594.1|	cytochrome-b5 reductase [Pancytospora philotis]	34.874	238	152	3	13	248	6	242	3.00e-43	157
ELA40901.1	gb|ORD99290.1|	MCR1 [Hepatospora eriocheir]	35.537	242	147	5	9	248	6	240	9.19e-43	155
ELA40901.1	gb|ORD98150.1|	MCR1 [Hepatospora eriocheir]	35.124	242	148	5	9	248	6	240	1.33e-42	155
ELA40901.1	gb|RVD92673.1|	NADH-cytochrome b5 reductase 2-like [Tubulinosema ratisbonensis]	37.037	243	135	7	6	248	1	225	2.62e-41	151
ELA40901.1	ref|XP_024332314.1|	nadh-cytochrome b5 reductase 2 [Nosema ceranae]	33.730	252	141	8	12	248	9	249	6.55e-41	151
ELA40903.1	ref|XP_007605488.1|	hypothetical protein VICG_02043 [Vittaforma corneae ATCC 50505]	100.000	187	0	0	1	187	1	187	5.48e-136	388
ELA40903.1	gb|KAI5148786.1|	ribosome production factor 1 [Enteropsectra breve]	54.645	183	78	1	5	187	4	181	1.09e-64	207
ELA40903.1	gb|KAI4291782.1|	ribosome production factor 1 [Pancytospora philotis]	54.595	185	76	2	4	187	3	180	1.21e-64	207
ELA40903.1	gb|KAI5169655.1|	hypothetical protein PAEPH01_0890 [Pancytospora epiphaga]	55.882	170	69	1	18	187	17	180	3.62e-61	198
ELA40903.1	gb|MCA9750354.1|	hypothetical protein [Romboutsia sp.]	53.005	183	77	3	6	187	57	231	4.38e-58	192
ELA40903.1	ref|XP_009265661.1|	U3 small nucleolar ribonucleoprotein [Encephalitozoon romaleae SJ-2008]	41.989	181	101	3	8	187	5	182	3.75e-49	168
ELA40903.1	gb|KMV65152.1|	brix domain-containing protein [Encephalitozoon cuniculi EcunIII-L]	43.478	184	98	3	6	187	3	182	2.31e-48	166
ELA40903.1	ref|NP_586500.1|	hypothetical protein ECU11_1940 [Encephalitozoon cuniculi GB-M1]	43.478	184	98	3	6	187	18	197	2.94e-48	166
ELA40903.1	gb|KAG5859104.1|	hypothetical protein KMI_09g15320 [Encephalitozoon hellem]	43.646	181	98	2	8	187	5	182	9.85e-48	164
ELA40903.1	ref|XP_003888437.1|	brix domain-containing protein [Encephalitozoon hellem ATCC 50504]	43.094	181	99	2	8	187	5	182	6.56e-47	162
ELA40904.1	ref|XP_007605489.1|	hypothetical protein VICG_02044 [Vittaforma corneae ATCC 50505]	100.000	584	0	0	1	584	1	584	0.0	1175
ELA40904.1	gb|KAI5148787.1|	transcription elongation factor SPT5 [Enteropsectra breve]	43.101	645	299	10	1	582	1	640	2.25e-173	516
ELA40904.1	gb|KAI4291783.1|	transcription elongation factor SPT5 [Pancytospora philotis]	43.594	640	297	10	4	582	3	639	4.61e-167	500
ELA40904.1	gb|KAI5169654.1|	transcription elongation factor SPT5 [Pancytospora epiphaga]	43.354	632	304	9	4	583	3	632	8.79e-167	499
ELA40904.1	ref|XP_003074042.1|	transcription elongation factor Spt5 [Encephalitozoon intestinalis ATCC 50506]	41.039	597	317	13	1	582	1	577	4.28e-132	408
ELA40904.1	gb|KAG5859102.1|	Spt5-like transcription elongation protein [Encephalitozoon hellem]	40.504	595	322	12	1	582	1	576	1.47e-131	407
ELA40904.1	ref|XP_003888436.1|	SPT5-like transcription initiation protein [Encephalitozoon hellem ATCC 50504]	40.504	595	322	12	1	582	1	576	6.16e-131	405
ELA40904.1	gb|ORD94553.1|	SPT5 [Enterospora canceri]	40.642	561	313	9	12	564	1	549	4.98e-128	397
ELA40904.1	ref|NP_586499.1|	similarity to putative transcription factor SPT5 [Encephalitozoon cuniculi GB-M1]	40.304	593	319	12	1	582	1	569	2.84e-127	396
ELA40904.1	gb|AGE94863.1|	putative transcription factor spt5 [Encephalitozoon cuniculi]	40.304	593	319	12	1	582	1	569	3.97e-127	395
ELA40905.1	ref|XP_007605490.1|	hypothetical protein VICG_02045 [Vittaforma corneae ATCC 50505]	100.000	925	0	0	1	925	1	925	0.0	1875
ELA40905.1	gb|KAI5149562.1|	hypothetical protein ENBRE01_0984 [Enteropsectra breve]	33.374	827	484	16	112	922	451	1226	1.63e-122	412
ELA40905.1	gb|KAI4292930.1|	hypothetical protein PAPHI01_2204 [Pancytospora philotis]	29.019	958	540	16	1	922	434	1287	3.09e-116	396
ELA40905.1	gb|EEQ81978.1|	hypothetical protein NCER_101395 [Nosema ceranae BRL01]	27.597	953	563	33	3	918	331	1193	3.53e-66	254
ELA40905.1	ref|XP_024331466.1|	microtubule associated protein [Nosema ceranae]	27.539	955	561	33	3	918	331	1193	3.28e-65	251
ELA40905.1	gb|KAI5168476.1|	hypothetical protein PAEPH01_0164 [Pancytospora epiphaga]	42.478	339	172	6	589	922	892	1212	1.15e-63	246
ELA40905.1	gb|KAI5168476.1|	hypothetical protein PAEPH01_0164 [Pancytospora epiphaga]	30.189	477	279	8	1	468	356	787	2.73e-51	209
ELA40905.1	gb|KAF9763007.1|	Protein mini spindle [Nosema granulosis]	33.333	258	148	8	674	918	968	1214	5.94e-23	119
ELA40905.1	gb|KAF9763007.1|	Protein mini spindle [Nosema granulosis]	34.641	153	88	2	360	500	727	879	6.96e-12	83.2
ELA40905.1	ref|XP_003074039.1|	uncharacterized protein Eint_111800 [Encephalitozoon intestinalis ATCC 50506]	33.333	243	141	3	687	908	745	987	3.25e-21	113
ELA40905.1	ref|XP_003074039.1|	uncharacterized protein Eint_111800 [Encephalitozoon intestinalis ATCC 50506]	29.940	167	105	3	346	500	481	647	2.31e-11	81.6
ELA40905.1	gb|EQB61200.1|	hypothetical protein NAPIS_ORF01180 [Nosema apis BRL 01]	31.858	226	149	4	694	918	176	397	1.93e-20	107
ELA40905.1	gb|KAG5859099.1|	hypothetical protein KMI_09g15270 [Encephalitozoon hellem]	34.348	230	130	3	687	895	741	970	3.87e-20	109
ELA40905.1	gb|KAG5859099.1|	hypothetical protein KMI_09g15270 [Encephalitozoon hellem]	29.412	153	96	3	360	500	492	644	4.76e-09	73.9
ELA40906.1	ref|XP_007605491.1|	hypothetical protein VICG_02046 [Vittaforma corneae ATCC 50505]	100.000	346	0	0	1	346	1	346	0.0	703
ELA40906.1	gb|KAI5168476.1|	hypothetical protein PAEPH01_0164 [Pancytospora epiphaga]	40.854	328	179	5	21	342	27	345	5.08e-72	254
ELA40906.1	gb|KAI5149562.1|	hypothetical protein ENBRE01_0984 [Enteropsectra breve]	38.710	341	192	3	3	338	4	332	1.35e-68	244
ELA40906.1	gb|KAI4292930.1|	hypothetical protein PAPHI01_2204 [Pancytospora philotis]	36.578	339	207	3	3	338	81	414	1.57e-64	233
ELA40906.1	gb|KAG5859099.1|	hypothetical protein KMI_09g15270 [Encephalitozoon hellem]	28.947	342	204	7	17	336	11	335	2.17e-27	125
ELA40906.1	ref|XP_003888433.1|	hypothetical protein EHEL_111790 [Encephalitozoon hellem ATCC 50504]	28.613	346	200	8	17	336	11	335	5.96e-27	124
ELA40906.1	ref|XP_013175552.1|	PREDICTED: uncharacterized protein LOC106123686 [Papilio xuthus]	28.947	342	208	10	16	336	5	332	6.28e-27	124
ELA40906.1	gb|KAF9763007.1|	Protein mini spindle [Nosema granulosis]	26.923	338	218	8	18	338	1	326	7.59e-27	124
ELA40906.1	ref|XP_013168568.1|	PREDICTED: uncharacterized protein LOC106118449 [Papilio xuthus]	28.280	343	209	10	16	336	5	332	1.36e-25	120
ELA40906.1	gb|EOB15543.1|	Spindle pole body component alp14 [Nosema bombycis CQ1]	28.655	342	209	10	16	336	5	332	3.08e-25	119
ELA40907.1	ref|XP_007605492.1|	hypothetical protein VICG_02047 [Vittaforma corneae ATCC 50505]	100.000	211	0	0	1	211	1	211	1.03e-153	434
ELA40907.1	gb|KAI5168477.1|	U3 small nucleolar ribonucleoprotein IMP4 [Pancytospora epiphaga]	60.952	210	80	1	1	210	1	208	6.42e-93	283
ELA40907.1	gb|KAI5149561.1|	U3 small nucleolar ribonucleoprotein IMP4 [Enteropsectra breve]	64.286	210	74	1	1	210	1	209	2.21e-92	281
ELA40907.1	gb|KAI4293160.1|	U3 small nucleolar ribonucleoprotein IMP4 [Pancytospora philotis]	61.429	210	80	1	1	210	1	209	3.30e-90	276
ELA40907.1	gb|ORD94549.1|	IMP4 [Enterospora canceri]	50.472	212	88	3	6	211	9	209	3.95e-55	187
ELA40907.1	ref|XP_003074040.1|	U3 small nucleolar ribonucleoprotein [Encephalitozoon intestinalis ATCC 50506]	43.396	212	116	2	2	210	1	211	2.64e-51	177
ELA40907.1	ref|NP_586497.1|	IMP4-LIKE U3 SMALL NUCLEOLAR RIBONUCLEOPROTEIN (snoRNP) [Encephalitozoon cuniculi GB-M1]	43.396	212	116	2	2	210	1	211	2.12e-50	175
ELA40907.1	ref|XP_003888434.1|	brix domain-containing protein [Encephalitozoon hellem ATCC 50504]	42.453	212	118	2	2	210	1	211	1.85e-49	172
ELA40907.1	gb|KAG5859100.1|	brix domain-containing protein [Encephalitozoon hellem]	42.453	212	118	2	2	210	1	211	1.97e-49	172
ELA40907.1	gb|EED44226.1|	U3 small nucleolar ribonucleoprotein protein IMP4 [Enterocytozoon bieneusi H348]	43.781	201	104	3	16	210	8	205	2.05e-49	172
ELA40908.1	ref|XP_007605493.1|	hypothetical protein VICG_02048 [Vittaforma corneae ATCC 50505]	100.000	473	0	0	1	473	1	473	0.0	967
ELA40908.1	gb|KAI5168478.1|	hypothetical protein PAEPH01_0166 [Pancytospora epiphaga]	48.608	467	238	2	1	466	1	466	6.80e-164	481
ELA40908.1	gb|KAI4293161.1|	hypothetical protein PAPHI01_2435 [Pancytospora philotis]	44.667	450	247	2	1	449	1	449	5.39e-136	410
ELA40908.1	gb|KAI5149533.1|	hypothetical protein ENBRE01_0967 [Enteropsectra breve]	44.889	450	245	3	1	448	1	449	3.47e-127	388
ELA40908.1	gb|KAF9763006.1|	hypothetical protein NGRA_1587 [Nosema granulosis]	38.655	476	277	8	4	467	3	475	4.47e-108	339
ELA40908.1	ref|XP_013168597.1|	PREDICTED: uncharacterized protein LOC106118479 [Papilio xuthus]	36.152	473	287	6	3	463	2	471	2.12e-101	322
ELA40908.1	ref|XP_024331465.1|	nucleoside transporter [Nosema ceranae]	39.177	462	260	7	1	446	1	457	2.37e-101	322
ELA40908.1	gb|KAG0441175.1|	hypothetical protein DMUE_1250 [Dictyocoela muelleri]	39.121	478	271	8	1	464	1	472	2.55e-101	322
ELA40908.1	gb|RVD92208.1|	nucleoside transporter [Tubulinosema ratisbonensis]	37.060	483	284	8	4	472	3	479	8.04e-101	321
ELA40908.1	gb|KCZ81886.1|	hypothetical protein H312_00645 [Anncaliia algerae PRA339]	37.113	485	285	8	3	472	2	481	3.68e-98	314
ELA40909.1	ref|XP_007605494.1|	hypothetical protein VICG_02049 [Vittaforma corneae ATCC 50505]	100.000	266	0	0	1	266	1	266	0.0	551
ELA40909.1	gb|KAI5149534.1|	DNA primase small subunit [Enteropsectra breve]	56.015	266	115	1	1	264	1	266	2.00e-106	320
ELA40909.1	gb|KAI5168479.1|	DNA primase small subunit [Pancytospora epiphaga]	55.263	266	117	1	1	264	1	266	4.79e-103	311
ELA40909.1	gb|KAI4293162.1|	DNA primase small subunit [Pancytospora philotis]	52.632	266	124	1	1	264	24	289	2.83e-100	305
ELA40909.1	gb|OQS53911.1|	Prim1 [Enterocytozoon hepatopenaei]	47.490	259	130	3	10	263	17	274	4.62e-83	261
ELA40909.1	ref|XP_003073352.1|	DNA primase small subunit [Encephalitozoon intestinalis ATCC 50506]	47.810	274	130	4	4	264	5	278	1.76e-82	259
ELA40909.1	gb|EOB14894.1|	DNA primase small subunit [Nosema bombycis CQ1]	45.965	285	132	4	1	263	1	285	7.57e-82	258
ELA40909.1	ref|XP_013182643.1|	PREDICTED: uncharacterized protein LOC106128731 [Papilio xuthus]	46.931	277	127	3	7	263	9	285	8.53e-82	258
ELA40909.1	emb|CAD26368.2|	DNA POLYMERASE ALPHA COMPLEX [Encephalitozoon cuniculi GB-M1]	46.863	271	131	3	7	264	8	278	2.60e-81	256
ELA40909.1	ref|XP_013171857.1|	PREDICTED: uncharacterized protein LOC106120931 [Papilio xuthus]	46.570	277	128	3	7	263	9	285	2.65e-81	256
ELA40910.1	ref|XP_007605495.1|	hypothetical protein VICG_02050, partial [Vittaforma corneae ATCC 50505]	100.000	254	0	0	1	254	1	254	0.0	520
ELA40910.1	gb|KAI5149535.1|	hypothetical protein ENBRE01_0969 [Enteropsectra breve]	39.431	246	148	1	5	249	223	468	5.15e-56	197
ELA40910.1	gb|KAI5168480.1|	hypothetical protein PAEPH01_0168 [Pancytospora epiphaga]	39.095	243	147	1	8	249	260	502	4.19e-53	190
ELA40910.1	gb|ORD94548.1|	hypothetical protein ECANGB1_537 [Enterospora canceri]	32.271	251	169	1	1	250	165	415	3.89e-45	167
ELA40910.1	gb|KAI4293163.1|	hypothetical protein PAPHI01_2437 [Pancytospora philotis]	35.223	247	158	2	1	245	275	521	3.69e-44	167
ELA40910.1	gb|EED44233.1|	UDP-glucose pyrophosphorylase [Enterocytozoon bieneusi H348]	33.051	236	157	1	8	242	181	416	3.79e-44	165
ELA40910.1	gb|KAG5859088.1|	hypothetical protein KMI_09g15160 [Encephalitozoon hellem]	33.202	253	162	6	2	249	265	515	8.89e-40	155
ELA40910.1	ref|XP_003888422.1|	Man1-Src1p-C-terminal domain-containing protein [Encephalitozoon hellem ATCC 50504]	33.202	253	162	6	2	249	265	515	1.81e-39	154
ELA40910.1	gb|OQS55358.1|	hypothetical protein EHP00_1653 [Enterocytozoon hepatopenaei]	33.725	255	166	3	2	254	171	424	1.41e-38	150
ELA40910.1	ref|NP_586485.1|	similarity to histones H1 [Encephalitozoon cuniculi GB-M1]	33.730	252	160	6	3	249	264	513	2.08e-36	145
ELA40911.1	ref|XP_007605496.1|	hypothetical protein VICG_02051 [Vittaforma corneae ATCC 50505]	100.000	168	0	0	1	168	1	168	3.17e-117	338
ELA40911.1	gb|KAI5149535.1|	hypothetical protein ENBRE01_0969 [Enteropsectra breve]	46.528	144	65	5	5	142	4	141	3.89e-22	103
ELA40911.1	gb|KAI5168480.1|	hypothetical protein PAEPH01_0168 [Pancytospora epiphaga]	64.384	73	26	0	3	75	2	74	4.46e-21	100
ELA40911.1	gb|AGE94873.1|	histones h1 [Encephalitozoon cuniculi]	58.904	73	27	1	6	75	5	77	2.37e-17	90.1
ELA40911.1	ref|NP_586485.1|	similarity to histones H1 [Encephalitozoon cuniculi GB-M1]	58.904	73	27	1	6	75	5	77	2.71e-17	90.1
ELA40911.1	ref|XP_009265646.1|	hypothetical protein EROM_111680 [Encephalitozoon romaleae SJ-2008]	62.500	72	24	1	6	74	5	76	4.13e-17	89.4
ELA40911.1	ref|XP_003888422.1|	Man1-Src1p-C-terminal domain-containing protein [Encephalitozoon hellem ATCC 50504]	58.333	72	27	1	6	74	5	76	1.08e-16	88.2
ELA40911.1	ref|XP_003074028.1|	uncharacterized protein Eint_111690 [Encephalitozoon intestinalis ATCC 50506]	62.319	69	23	1	9	74	8	76	1.17e-16	88.2
ELA40911.1	gb|KAG5859088.1|	hypothetical protein KMI_09g15160 [Encephalitozoon hellem]	56.944	72	28	1	6	74	5	76	1.92e-16	87.4
ELA40911.1	gb|KAG0440491.1|	Inner nuclear membrane protein SRC1 [Dictyocoela muelleri]	46.739	92	36	1	3	81	2	93	1.35e-15	85.1
ELA40912.1	ref|XP_007605497.1|	hypothetical protein VICG_02052 [Vittaforma corneae ATCC 50505]	100.000	377	0	0	1	377	1	377	0.0	749
ELA40912.1	gb|KAI5168482.1|	hypothetical protein PAEPH01_0170 [Pancytospora epiphaga]	46.914	162	82	1	215	376	421	578	6.12e-47	179
ELA40912.1	gb|KAI4293165.1|	hypothetical protein PAPHI01_2439 [Pancytospora philotis]	42.308	182	101	1	193	374	280	457	1.79e-46	176
ELA40912.1	gb|KAI5149538.1|	hypothetical protein ENBRE01_0972 [Enteropsectra breve]	44.231	156	83	2	219	374	244	395	2.02e-41	160
ELA40912.1	gb|EED44235.1|	geranylgeranyl pyrophosphate synthase [Enterocytozoon bieneusi H348]	46.667	150	78	1	221	370	23	170	6.97e-41	153
ELA40912.1	gb|ORD94546.1|	hypothetical protein ECANGB1_535 [Enterospora canceri]	34.328	268	123	9	105	370	4	220	4.06e-38	147
ELA40912.1	gb|OQS55356.1|	hypothetical protein EHP00_1655 [Enterocytozoon hepatopenaei]	40.230	174	96	2	206	371	110	283	2.96e-34	139
ELA40912.1	gb|ORD96338.1|	hypothetical protein HERIO_1718 [Hepatospora eriocheir]	43.590	156	87	1	221	376	240	394	1.55e-32	137
ELA40912.1	ref|XP_003888425.1|	hypothetical protein EHEL_111710 [Encephalitozoon hellem ATCC 50504]	36.869	198	116	4	181	370	261	457	2.74e-31	135
ELA40912.1	ref|XP_003074031.2|	uncharacterized protein Eint_111720 [Encephalitozoon intestinalis ATCC 50506]	31.367	373	221	12	22	372	100	459	1.00e-30	133
ELA40913.1	ref|XP_007605498.1|	hypothetical protein VICG_02053 [Vittaforma corneae ATCC 50505]	100.000	675	0	0	1	675	1	675	0.0	1365
ELA40913.1	gb|KAI5150024.1|	hypothetical protein ENBRE01_1252 [Enteropsectra breve]	36.310	683	394	11	1	674	1	651	2.44e-138	431
ELA40913.1	gb|KAI5168491.1|	molecular chaperone DnaK [Pancytospora epiphaga]	37.097	682	401	11	1	671	1	665	1.18e-136	427
ELA40913.1	gb|KAI4293008.1|	hypothetical protein PAPHI01_2282 [Pancytospora philotis]	34.061	687	422	13	1	671	1	672	8.97e-115	370
ELA40913.1	gb|ORD94545.1|	HSP7F [Enterospora canceri]	34.444	630	386	10	3	615	4	623	6.81e-106	347
ELA40913.1	ref|XP_014562990.1|	putative heat shock protein [Ordospora colligata OC4]	32.449	641	415	9	3	638	4	631	2.17e-100	332
ELA40913.1	ref|XP_003074032.1|	DnaK-like protein [Encephalitozoon intestinalis ATCC 50506]	32.045	621	400	7	3	618	4	607	1.09e-98	328
ELA40913.1	gb|KAH9410713.1|	putative heatshock protein [Microsporidium sp. FI-F-10]	31.731	624	410	7	3	621	38	650	3.63e-98	327
ELA40913.1	gb|KAF9760903.1|	Heat shock like protein SSE1 [Nosema granulosis]	33.956	642	391	10	3	636	4	620	2.98e-96	321
ELA40913.1	ref|XP_003888426.1|	putative heat shock protein [Encephalitozoon hellem ATCC 50504]	31.029	622	405	8	3	618	4	607	1.48e-93	314
ELA40914.1	ref|XP_007605499.1|	hypothetical protein VICG_02054 [Vittaforma corneae ATCC 50505]	100.000	274	0	0	1	274	1	274	0.0	546
ELA40915.1	ref|XP_007605500.1|	hypothetical protein VICG_02055 [Vittaforma corneae ATCC 50505]	100.000	137	0	0	1	137	1	137	7.53e-95	280
ELA40915.1	ref|XP_013941494.1|	Ca2+ transporter [Trichoderma atroviride IMI 206040]	27.273	110	66	3	25	120	96	205	1.4	40.8
ELA40915.1	gb|UKZ60208.1|	hypothetical protein TrAtP1_001494 [Trichoderma atroviride]	27.273	110	66	3	25	120	78	187	1.5	40.8
ELA40915.1	ref|WP_007031653.1|	carotenoid oxygenase family protein [Amycolatopsis decaplanina]	32.143	84	43	2	14	96	174	244	8.4	38.5
ELA40916.1	ref|XP_007605501.1|	hypothetical protein VICG_02056 [Vittaforma corneae ATCC 50505]	100.000	121	0	0	1	121	1	121	7.75e-76	230
ELA40916.1	ref|WP_208979462.1|	protein phosphatase CheZ [Pseudovibrio axinellae]	36.250	80	48	1	27	106	274	350	0.99	40.8
ELA40916.1	ref|XP_038069737.1|	phospholipid-transporting ATPase ABCA1-like isoform X1 [Patiria miniata]	31.915	94	51	4	28	119	1519	1601	1.5	40.4
ELA40916.1	ref|XP_038069738.1|	phospholipid-transporting ATPase ABCA1-like isoform X2 [Patiria miniata]	31.915	94	51	4	28	119	1519	1601	1.6	40.4
ELA40916.1	gb|PHH60967.1|	hypothetical protein CDD81_982 [Ophiocordyceps australis]	28.723	94	53	3	22	102	1524	1616	4.4	38.9
ELA40917.1	ref|XP_007605502.1|	hypothetical protein VICG_02057 [Vittaforma corneae ATCC 50505]	100.000	166	0	0	1	166	1	166	9.19e-113	327
ELA40917.1	gb|KAI4293010.1|	hypothetical protein PAPHI01_2284 [Pancytospora philotis]	41.618	173	94	1	1	166	1	173	1.16e-40	145
ELA40917.1	gb|KAI5150026.1|	hypothetical protein ENBRE01_1254 [Enteropsectra breve]	40.719	167	98	1	1	166	1	167	2.43e-34	129
ELA40917.1	gb|KAI5168488.1|	hypothetical protein PAEPH01_0176 [Pancytospora epiphaga]	39.412	170	95	1	5	166	8	177	7.16e-33	125
ELA40917.1	gb|KAH9410716.1|	hypothetical protein HK407_12g18480 [Microsporidium sp. FI-F-10]	38.650	163	97	2	1	162	1	161	5.54e-28	112
ELA40917.1	ref|XP_014562993.1|	hypothetical protein M896_121740 [Ordospora colligata OC4]	34.969	163	103	2	1	162	1	161	6.62e-26	107
ELA40917.1	ref|XP_009265653.1|	hypothetical protein EROM_111750 [Encephalitozoon romaleae SJ-2008]	35.583	163	102	2	1	162	1	161	1.35e-24	103
ELA40917.1	ref|XP_003888429.1|	hypothetical protein EHEL_111750 [Encephalitozoon hellem ATCC 50504]	33.742	163	105	2	1	162	1	161	2.66e-24	103
ELA40917.1	ref|NP_586492.1|	hypothetical protein ECU11_1860 [Encephalitozoon cuniculi GB-M1]	34.969	163	103	2	1	162	1	161	5.09e-24	102
ELA40917.1	ref|XP_003074035.1|	uncharacterized protein Eint_111760 [Encephalitozoon intestinalis ATCC 50506]	36.196	163	101	2	1	162	1	161	1.12e-22	99.4
ELA40918.1	ref|XP_007605503.1|	hypothetical protein VICG_02058 [Vittaforma corneae ATCC 50505]	100.000	138	0	0	1	138	1	138	1.27e-96	284
ELA40918.1	gb|KAI5168490.1|	hypothetical protein PAEPH01_0178 [Pancytospora epiphaga]	32.090	134	86	1	1	134	1	129	1.61e-19	89.0
ELA40918.1	gb|KAI5150029.1|	hypothetical protein ENBRE01_1257 [Enteropsectra breve]	39.516	124	70	2	8	131	10	128	9.07e-19	87.4
ELA40918.1	gb|ORD94273.1|	MLRV [Enterospora canceri]	33.858	127	80	2	10	134	10	134	8.58e-15	77.4
ELA40918.1	gb|KAI4293012.1|	calmodulin [Pancytospora philotis]	30.159	126	83	1	9	134	9	129	9.42e-14	74.3
ELA40918.1	gb|KAH9412003.1|	hypothetical protein HK407_02g04510 [Microsporidium sp. FI-F-10]	29.545	132	88	2	8	134	7	138	1.36e-13	73.9
ELA40918.1	ref|XP_955673.1|	calmodulin [Encephalitozoon cuniculi GB-M1]	31.343	134	83	4	8	134	7	138	1.04e-12	72.0
ELA40918.1	gb|AGE96533.1|	calmodulin [Encephalitozoon cuniculi]	31.343	134	83	4	8	134	7	138	1.17e-12	71.6
ELA40918.1	gb|EED43562.1|	hypothetical protein EBI_27659 [Enterocytozoon bieneusi H348]	27.907	129	89	2	10	136	10	136	1.79e-12	71.2
ELA40918.1	ref|XP_014564360.1|	Ca2+-binding protein [Ordospora colligata OC4]	28.030	132	90	2	8	134	7	138	3.98e-12	70.5
ELA40919.1	ref|XP_007605504.1|	hypothetical protein VICG_02059 [Vittaforma corneae ATCC 50505]	100.000	513	0	0	1	513	1	513	0.0	1053
ELA40919.1	gb|KAI5168486.1|	hypothetical protein PAEPH01_0174 [Pancytospora epiphaga]	49.705	509	248	3	10	511	10	517	0.0	540
ELA40919.1	gb|KAI4293013.1|	importin subunit alpha-6/7 [Pancytospora philotis]	47.961	515	255	3	10	512	10	523	4.46e-178	521
ELA40919.1	gb|KAI5150025.1|	importin subunit alpha-6/7 [Enteropsectra breve]	46.947	524	256	3	9	511	9	531	8.12e-173	508
ELA40919.1	gb|AGE94868.1|	importin alpha subunit [Encephalitozoon cuniculi]	46.768	526	252	4	10	508	10	534	9.96e-163	483
ELA40919.1	ref|NP_586482.1|	IMPORTIN ALPHA SUBUNIT (KARYOPHERIN) [Encephalitozoon cuniculi GB-M1]	46.768	526	252	4	10	508	10	534	2.80e-162	481
ELA40919.1	ref|XP_003888419.1|	importin beta binding domain-containing protein [Encephalitozoon hellem ATCC 50504]	46.578	526	253	4	10	508	10	534	5.93e-162	481
ELA40919.1	ref|XP_009265643.1|	karyopherin alpha [Encephalitozoon romaleae SJ-2008]	46.578	526	253	4	10	508	10	534	9.78e-162	480
ELA40919.1	ref|XP_003074025.1|	karyopherin alpha [Encephalitozoon intestinalis ATCC 50506]	46.388	526	254	5	10	508	10	534	6.18e-159	473
ELA40919.1	ref|XP_014562984.1|	importin beta binding domain-containing protein [Ordospora colligata OC4]	44.677	526	263	4	10	508	10	534	1.32e-153	459
ELA40920.1	ref|XP_007605505.1|	hypothetical protein VICG_02060 [Vittaforma corneae ATCC 50505]	100.000	301	0	0	1	301	1	301	0.0	630
ELA40920.1	gb|KAI5168485.1|	serine/threonine-protein phosphatase 2A catalytic subunit [Pancytospora epiphaga]	76.744	301	70	0	1	301	1	301	0.0	516
ELA40920.1	gb|KAI5150030.1|	serine/threonine-protein phosphatase 2A catalytic subunit [Enteropsectra breve]	74.419	301	77	0	1	301	1	301	2.17e-176	499
ELA40920.1	ref|XP_024331730.1|	ser thr protein phosphatase 2-a [Nosema ceranae]	73.090	301	81	0	1	301	1	301	4.89e-176	498
ELA40920.1	gb|EQB60448.1|	hypothetical protein NAPIS_ORF01992 [Nosema apis BRL 01]	73.090	301	81	0	1	301	1	301	1.78e-173	492
ELA40920.1	gb|KAI4293015.1|	serine/threonine-protein phosphatase 2A catalytic subunit [Pancytospora philotis]	76.412	301	71	0	1	301	1	301	2.58e-172	489
ELA40920.1	gb|KAF9764958.1|	Serine/threonine-protein phosphatase PP2A catalytic subunit [Nosema granulosis]	73.754	301	79	0	1	301	1	301	7.89e-172	488
ELA40920.1	ref|XP_003887092.1|	PP2A-like phosphoprotein phosphatase [Encephalitozoon hellem ATCC 50504]	72.757	301	82	0	1	301	1	301	4.75e-170	483
ELA40920.1	gb|EOB13635.1|	Serine/threonine-protein phosphatase PP2A-2 catalytic subunit [Nosema bombycis CQ1]	72.093	301	84	0	1	301	1	301	1.07e-169	483
ELA40920.1	gb|KAH9411629.1|	serine/threonine-protein phosphatase [Microsporidium sp. FI-F-10]	71.429	301	86	0	1	301	1	301	1.75e-169	482
ELA40921.1	ref|XP_007605506.1|	hypothetical protein VICG_02061 [Vittaforma corneae ATCC 50505]	100.000	571	0	0	1	571	1	571	0.0	1162
ELA40921.1	gb|KAI5173072.1|	ATP-binding cassette, subfamily B, heavy metal transporter [Pancytospora epiphaga]	42.346	503	280	3	68	570	72	564	2.89e-125	390
ELA40921.1	gb|KAI4291192.1|	ATP-binding cassette, subfamily B, heavy metal transporter [Pancytospora philotis]	39.796	490	286	2	78	567	81	561	1.45e-124	388
ELA40921.1	gb|KAI4292005.1|	ATP-binding cassette, subfamily B, heavy metal transporter [Pancytospora philotis]	37.652	494	299	2	74	567	76	560	5.68e-119	374
ELA40921.1	gb|KAI5148147.1|	hypothetical protein ENBRE01_0135 [Enteropsectra breve]	38.309	556	322	4	13	558	12	556	1.01e-117	371
ELA40921.1	gb|KAI4292154.1|	ATP-binding cassette, subfamily B, heavy metal transporter [Pancytospora philotis]	38.259	494	296	3	74	567	76	560	1.37e-116	367
ELA40921.1	ref|NP_586238.1|	ABC TRANSPORTER [Encephalitozoon cuniculi GB-M1]	34.542	524	313	13	62	571	63	570	1.85e-84	285
ELA40921.1	gb|KMV65275.1|	mitochondrial ABC transporter [Encephalitozoon cuniculi EcunIII-L]	34.542	524	313	13	62	571	63	570	4.23e-84	283
ELA40921.1	ref|XP_003888198.1|	mitochondrial ABC transporter [Encephalitozoon hellem ATCC 50504]	35.260	519	319	8	56	567	57	565	8.50e-84	283
ELA40921.1	gb|KAG5860288.1|	ABC transporter [Encephalitozoon hellem]	34.951	515	318	8	60	567	61	565	1.04e-81	277
ELA40922.1	ref|XP_007605507.1|	hypothetical protein VICG_02062 [Vittaforma corneae ATCC 50505]	100.000	165	0	0	1	165	1	165	4.93e-117	338
ELA40922.1	gb|KAI5150034.1|	hypothetical protein ENBRE01_1262 [Enteropsectra breve]	50.303	165	81	1	1	165	1	164	8.20e-56	183
ELA40922.1	gb|KAI4293014.1|	hypothetical protein PAPHI01_2288 [Pancytospora philotis]	41.040	173	93	2	1	164	1	173	2.92e-36	134
ELA40922.1	gb|KAI5168484.1|	hypothetical protein PAEPH01_0172 [Pancytospora epiphaga]	39.884	173	95	2	1	164	1	173	2.28e-34	129
ELA40922.1	ref|XP_024332026.1|	hypothetical protein AAJ76_5000122810 [Nosema ceranae]	30.460	174	106	5	1	165	1	168	7.68e-19	89.4
ELA40922.1	gb|EEQ82975.1|	hypothetical protein NCER_100240 [Nosema ceranae BRL01]	30.460	174	106	5	1	165	1	168	1.51e-18	88.6
ELA40922.1	gb|KAH9412115.1|	hypothetical protein HK407_01g00060 [Microsporidium sp. FI-F-10]	31.429	175	103	3	1	165	1	168	4.13e-17	84.7
ELA40922.1	ref|XP_014564402.1|	hypothetical protein M896_010110 [Ordospora colligata OC4]	30.286	175	105	3	1	165	1	168	1.19e-15	81.3
ELA40922.1	ref|XP_965860.1|	hypothetical protein ECU01_0250 [Encephalitozoon cuniculi GB-M1]	31.034	174	102	3	1	162	1	168	1.97e-15	80.5
ELA40922.1	gb|KMV66679.1|	hypothetical protein M970_010070 [Encephalitozoon cuniculi EcunIII-L]	31.034	174	102	3	1	162	1	168	2.86e-15	80.1
ELA40923.1	ref|XP_007605508.1|	hypothetical protein VICG_02063 [Vittaforma corneae ATCC 50505]	100.000	283	0	0	1	283	1	283	0.0	588
ELA40924.1	ref|XP_007605509.1|	hypothetical protein VICG_02064 [Vittaforma corneae ATCC 50505]	100.000	239	0	0	1	239	1	239	6.32e-179	501
ELA40924.1	gb|KCZ79838.1|	hypothetical protein H312_02751 [Anncaliia algerae PRA339]	53.556	239	111	0	1	239	2	240	4.60e-94	286
ELA40924.1	gb|MBX9890489.1|	hypothetical protein [Amoebophilaceae bacterium]	75.758	165	40	0	75	239	1	165	4.83e-90	273
ELA40924.1	gb|KCZ74501.1|	hypothetical protein H311_04533, partial [Anncaliia algerae PRA109]	55.882	204	90	0	36	239	2	205	8.32e-80	248
ELA40924.1	emb|CAF4919384.1|	unnamed protein product [Rotaria sp. Silwood1]	44.068	236	130	2	5	239	53	287	1.93e-62	207
ELA40924.1	emb|CAF1482698.1|	unnamed protein product [Rotaria sordida]	42.797	236	133	2	5	239	52	286	1.51e-59	200
ELA40924.1	emb|CAF1073780.1|	unnamed protein product [Rotaria sordida]	42.797	236	133	2	5	239	55	289	1.73e-59	200
ELA40924.1	emb|CAF4135321.1|	unnamed protein product [Rotaria sordida]	42.797	236	133	2	5	239	65	299	2.96e-59	199
ELA40924.1	emb|CAF1642854.1|	unnamed protein product, partial [Rotaria sp. Silwood1]	44.068	236	130	2	5	239	357	591	1.17e-58	206
ELA40924.1	emb|CAF1486645.1|	unnamed protein product, partial [Rotaria sordida]	42.797	236	133	2	5	239	111	345	1.34e-58	199
ELA40925.1	ref|XP_007605459.1|	hypothetical protein VICG_02014 [Vittaforma corneae ATCC 50505]	100.000	202	0	0	1	202	1	202	6.12e-145	412
ELA40925.1	gb|KAI5172477.1|	hypothetical protein PAEPH01_1753 [Pancytospora epiphaga]	49.268	205	91	5	1	201	1	196	2.86e-57	189
ELA40925.1	gb|KAI4291708.1|	hypothetical protein PAPHI01_0982 [Pancytospora philotis]	43.781	201	102	1	1	201	1	190	8.61e-51	173
ELA40925.1	gb|KAF9762393.1|	hypothetical protein NGRA_2049 [Nosema granulosis]	44.776	201	77	3	1	199	1	169	7.12e-41	147
ELA40925.1	gb|KAI5149311.1|	hypothetical protein ENBRE01_0828 [Enteropsectra breve]	37.850	214	119	3	1	200	1	214	1.17e-37	140
ELA40925.1	ref|XP_009265592.1|	hypothetical protein EROM_111130 [Encephalitozoon romaleae SJ-2008]	37.000	200	93	2	1	199	1	168	1.87e-32	125
ELA40925.1	ref|XP_014562932.1|	hypothetical protein M896_121120 [Ordospora colligata OC4]	36.816	201	96	2	1	200	1	171	1.86e-30	120
ELA40925.1	gb|TBU13924.1|	hypothetical protein CWI40_121120 [Ordospora colligata]	36.816	201	96	2	1	200	1	171	2.18e-30	120
ELA40925.1	ref|XP_003888368.1|	hypothetical protein EHEL_111130 [Encephalitozoon hellem ATCC 50504]	35.468	203	92	3	1	199	1	168	9.55e-30	118
ELA40925.1	gb|EED44487.1|	ABC-type multidrug transport system, ATPase and permease component [Enterocytozoon bieneusi H348]	35.678	199	102	4	1	199	6	178	3.04e-28	115
ELA40926.1	ref|XP_007605460.1|	hypothetical protein VICG_02015 [Vittaforma corneae ATCC 50505]	100.000	267	0	0	1	267	1	267	0.0	553
ELA40926.1	gb|ORD95181.1|	hypothetical protein ECANGB1_2681 [Enterospora canceri]	40.000	240	143	1	24	262	19	258	4.80e-59	199
ELA40926.1	gb|EED44486.1|	ABC-type multidrug transport system, ATPase and permease component [Enterocytozoon bieneusi H348]	40.598	234	135	2	29	258	1	234	1.03e-56	192
ELA40926.1	gb|OQS55031.1|	SWP7 [Enterocytozoon hepatopenaei]	42.478	226	129	1	27	251	24	249	3.70e-55	188
ELA40926.1	gb|ORD97919.1|	SWP7 [Hepatospora eriocheir]	41.509	212	123	1	27	238	42	252	1.24e-45	165
ELA40926.1	gb|ORD99956.1|	SWP7 [Hepatospora eriocheir]	41.509	212	123	1	27	238	42	252	1.54e-45	165
ELA40926.1	gb|KAI5179051.1|	hypothetical protein PAEPH01_2591 [Pancytospora epiphaga]	34.071	226	144	2	27	249	74	297	8.09e-45	164
ELA40926.1	gb|TBU04832.1|	hypothetical protein CWI36_0708p0020 [Hamiltosporidium magnivora]	36.161	224	132	3	27	249	32	245	6.23e-41	152
ELA40926.1	gb|TBU05428.1|	hypothetical protein CWI37_0013p0040 [Hamiltosporidium tvaerminnensis]	36.161	224	132	3	27	249	30	243	6.44e-41	152
ELA40926.1	gb|KAF7683706.1|	Spore wall protein 7 [Thelohania contejeani]	36.087	230	132	4	28	254	29	246	1.18e-38	146
ELA40928.1	ref|XP_007605462.1|	hypothetical protein VICG_02017 [Vittaforma corneae ATCC 50505]	100.000	1108	0	0	1	1108	1	1108	0.0	2283
ELA40928.1	gb|KAI4291315.1|	DNA-directed RNA polymerase III subunit RPC2 [Pancytospora philotis]	70.334	1109	325	1	3	1107	5	1113	0.0	1710
ELA40928.1	gb|KAI5148312.1|	DNA-directed RNA polymerase III subunit RPC2 [Enteropsectra breve]	68.925	1107	342	1	1	1107	1	1105	0.0	1643
ELA40928.1	ref|XP_003073881.1|	DNA-directed RNA polymerase III subunit 2 [Encephalitozoon intestinalis ATCC 50506]	63.978	1116	381	6	5	1108	4	1110	0.0	1513
ELA40928.1	gb|KAG5858654.1|	RNA polymerase subunit beta [Encephalitozoon hellem]	63.889	1116	382	5	5	1108	4	1110	0.0	1513
ELA40928.1	ref|XP_003888277.1|	RNA polymerase subunit beta [Encephalitozoon hellem ATCC 50504]	63.978	1116	381	5	5	1108	4	1110	0.0	1513
ELA40928.1	ref|NP_586343.1|	DNA-DIRECTED RNA POLYMERASE III SUBUNIT 2 (130kDa SUBUNIT) [Encephalitozoon cuniculi GB-M1]	63.539	1119	381	6	5	1108	4	1110	0.0	1506
ELA40928.1	gb|AGE94839.1|	DNA-directed RNA polymerase III subunit 2 130kDa subunit [Encephalitozoon cuniculi]	63.450	1119	382	6	5	1108	4	1110	0.0	1506
ELA40928.1	ref|XP_009265500.1|	DNA-directed RNA polymerase III subunit 2 [Encephalitozoon romaleae SJ-2008]	63.441	1116	387	5	5	1108	4	1110	0.0	1501
ELA40928.1	gb|KAH9410559.1|	RNA polymerase Rpb2, domain 6 [Microsporidium sp. FI-F-10]	63.718	1119	386	7	5	1108	24	1137	0.0	1497
ELA40930.1	ref|XP_007605464.1|	hypothetical protein VICG_02019 [Vittaforma corneae ATCC 50505]	100.000	567	0	0	1	567	1	567	0.0	1156
ELA40930.1	gb|KAI5171456.1|	ATP-binding cassette, subfamily B (MDR/TAP), member 7 [Pancytospora epiphaga]	44.662	562	296	5	5	556	5	561	3.43e-172	510
ELA40930.1	gb|KAI4291314.1|	ATP-binding cassette, subfamily B (MDR/TAP), member 7 [Pancytospora philotis]	44.144	555	304	5	1	552	1	552	1.77e-169	503
ELA40930.1	gb|ORD97913.1|	ATM1 [Hepatospora eriocheir]	39.817	545	327	1	9	552	8	552	5.19e-128	397
ELA40930.1	gb|RVD93025.1|	mitochondrial ABC transporter [Tubulinosema ratisbonensis]	38.489	556	338	4	9	560	8	563	2.16e-126	393
ELA40930.1	gb|ORE00242.1|	ATM1 [Hepatospora eriocheir]	39.266	545	330	1	9	552	8	552	4.11e-126	392
ELA40930.1	gb|KAI5148289.1|	hypothetical protein ENBRE01_0222 [Enteropsectra breve]	38.669	556	335	5	5	555	2	556	1.83e-125	390
ELA40930.1	gb|OQS55029.1|	ABCB24 [Enterocytozoon hepatopenaei]	36.347	553	351	1	1	553	1	552	8.20e-124	386
ELA40930.1	gb|ORD95188.1|	hypothetical protein ECANGB1_2769 [Enterospora canceri]	34.545	550	357	3	3	552	91	637	7.63e-118	373
ELA40930.1	gb|KAF9763334.1|	ATP-binding cassette sub-family B member 7, mitochondrial [Nosema granulosis]	38.278	546	333	3	7	549	6	550	3.97e-117	369
ELA40931.1	ref|XP_007605465.1|	hypothetical protein VICG_02020 [Vittaforma corneae ATCC 50505]	100.000	359	0	0	1	359	1	359	0.0	739
ELA40931.1	gb|KAI5151202.1|	serine/threonine-protein phosphatase 2A regulatory subunit B [Enteropsectra breve]	39.244	344	208	1	11	354	10	352	9.49e-82	263
ELA40931.1	gb|KAI5169755.1|	serine/threonine-protein phosphatase 2A regulatory subunit B [Pancytospora epiphaga]	36.686	338	212	2	9	344	8	345	2.25e-71	237
ELA40931.1	gb|KAI4293078.1|	serine/threonine-protein phosphatase 2A regulatory subunit B [Pancytospora philotis]	33.623	345	227	2	3	345	2	346	1.99e-64	219
ELA40931.1	ref|XP_003072891.1|	Ser/Thr protein phosphatase PP2-A regulatory subunit B [Encephalitozoon intestinalis ATCC 50506]	34.402	343	211	4	22	355	28	365	3.48e-60	208
ELA40931.1	gb|KAH9412274.1|	hypothetical protein HK407_01g01680 [Microsporidium sp. FI-F-10]	34.036	332	214	2	31	358	32	362	5.19e-60	207
ELA40931.1	ref|XP_014564559.1|	serine/threonine protein phosphatase 2A-like protein [Ordospora colligata OC4]	34.139	331	213	3	32	358	33	362	7.39e-60	207
ELA40931.1	ref|XP_013174556.1|	PREDICTED: LOW QUALITY PROTEIN: protein phosphatase PP2A regulatory subunit B-like [Papilio xuthus]	35.736	333	205	3	17	345	45	372	8.20e-60	208
ELA40931.1	gb|EOB13480.1|	Protein phosphatase PP2A 55 kDa regulatory subunit [Nosema bombycis CQ1]	35.435	333	206	3	17	345	17	344	1.12e-59	207
ELA40931.1	ref|XP_013173528.1|	PREDICTED: LOW QUALITY PROTEIN: protein phosphatase PP2A regulatory subunit B-like [Papilio xuthus]	35.135	333	207	3	17	345	45	372	9.79e-59	205
ELA40932.1	ref|XP_007605466.1|	hypothetical protein VICG_02021 [Vittaforma corneae ATCC 50505]	100.000	230	0	0	1	230	1	230	3.58e-161	455
ELA40932.1	gb|KAI5169553.1|	hypothetical protein PAEPH01_0807 [Pancytospora epiphaga]	39.815	216	130	0	7	222	221	436	5.34e-44	164
ELA40932.1	gb|KAI5149303.1|	hypothetical protein ENBRE01_0820 [Enteropsectra breve]	40.351	228	118	4	1	221	240	456	2.78e-40	154
ELA40932.1	gb|KAI4291452.1|	hypothetical protein PAPHI01_0726 [Pancytospora philotis]	37.727	220	136	1	1	220	257	475	4.03e-40	154
ELA40932.1	gb|OQS55044.1|	hypothetical protein EHP00_1812 [Enterocytozoon hepatopenaei]	40.000	120	67	1	107	221	393	512	1.33e-12	78.6
ELA40932.1	gb|KAG5859016.1|	hypothetical protein KMI_09g14430 [Encephalitozoon hellem]	30.270	185	120	2	36	220	243	418	2.77e-10	71.6
ELA40932.1	gb|KAF9763333.1|	hypothetical protein NGRA_1342 [Nosema granulosis]	37.008	127	80	0	91	217	295	421	3.26e-10	71.2
ELA40932.1	ref|XP_003888354.1|	hypothetical protein EHEL_110990 [Encephalitozoon hellem ATCC 50504]	30.270	185	120	2	36	220	243	418	3.29e-10	71.2
ELA40932.1	gb|KAF7683498.1|	hypothetical protein TCON_1298 [Thelohania contejeani]	33.333	120	80	0	108	227	224	343	3.51e-10	70.9
ELA40932.1	ref|XP_003073959.1|	uncharacterized protein Eint_110990 [Encephalitozoon intestinalis ATCC 50506]	33.613	119	79	0	102	220	298	416	7.86e-09	67.4
ELA40933.1	ref|XP_007605467.1|	hypothetical protein VICG_02022 [Vittaforma corneae ATCC 50505]	100.000	189	0	0	1	189	1	189	1.16e-137	392
ELA40934.1	ref|XP_007605468.1|	hypothetical protein VICG_02023 [Vittaforma corneae ATCC 50505]	100.000	574	0	0	1	574	1	574	0.0	1158
ELA40934.1	gb|KAI5169875.1|	ATP-binding cassette, subfamily B (MDR/TAP), member 7, partial [Pancytospora epiphaga]	42.962	547	308	2	6	549	11	556	4.56e-160	479
ELA40934.1	gb|KAI5169897.1|	hypothetical protein PAEPH01_1085, partial [Pancytospora epiphaga]	45.173	549	289	4	9	549	9	553	1.33e-158	475
ELA40934.1	gb|OQS55855.1|	fes-4 [Enterocytozoon hepatopenaei]	35.372	605	349	5	3	568	14	615	2.63e-126	394
ELA40934.1	gb|EED43780.1|	multidrug resistance ABC transporter ATP-binding and permease protein [Enterocytozoon bieneusi H348]	40.323	558	312	5	27	568	23	575	4.18e-126	392
ELA40934.1	gb|KAI5150327.1|	hypothetical protein ENBRE01_1428 [Enteropsectra breve]	40.326	491	284	4	84	568	85	572	1.54e-120	378
ELA40934.1	gb|KAI5149779.1|	ATP-binding cassette, subfamily B, bacterial IrtB/YbtQ, partial [Enteropsectra breve]	47.351	302	156	1	269	570	13	311	2.48e-87	283
ELA40934.1	ref|XP_007603628.1|	hypothetical protein VICG_00175 [Vittaforma corneae ATCC 50505]	32.337	569	369	6	12	573	9	568	6.13e-81	275
ELA40934.1	gb|KAI5169884.1|	hypothetical protein PAEPH01_1073, partial [Pancytospora epiphaga]	57.488	207	88	0	363	569	1	207	1.53e-79	259
ELA40934.1	gb|KAI5169937.1|	hypothetical protein PAEPH01_1115, partial [Pancytospora epiphaga]	57.561	205	87	0	363	567	1	205	4.57e-78	256
ELA40935.1	ref|XP_007605469.1|	hypothetical protein VICG_02024 [Vittaforma corneae ATCC 50505]	100.000	639	0	0	1	639	1	639	0.0	1291
ELA40935.1	gb|KAI5169876.1|	hypothetical protein PAEPH01_1065 [Pancytospora epiphaga]	26.269	670	335	20	1	636	1	545	2.36e-27	129
ELA40935.1	gb|KAI4293330.1|	hypothetical protein PAPHI01_2604 [Pancytospora philotis]	29.508	427	218	10	220	636	233	586	3.06e-26	126
ELA40935.1	gb|KAI5149778.1|	hypothetical protein ENBRE01_1118 [Enteropsectra breve]	29.947	374	191	12	304	636	262	605	1.59e-22	115
ELA40936.1	ref|XP_007605470.1|	hypothetical protein VICG_02025 [Vittaforma corneae ATCC 50505]	100.000	159	0	0	1	159	1	159	2.84e-112	325
ELA40936.1	gb|KAI4293329.1|	hypothetical protein PAPHI01_2603 [Pancytospora philotis]	45.161	155	84	1	1	155	37	190	2.77e-43	152
ELA40936.1	gb|KAI5169896.1|	hypothetical protein PAEPH01_1084 [Pancytospora epiphaga]	47.260	146	76	1	11	156	12	156	9.65e-41	144
ELA40936.1	gb|KAI5149777.1|	hypothetical protein ENBRE01_1117 [Enteropsectra breve]	49.367	158	75	4	4	158	5	160	2.11e-39	141
ELA40936.1	gb|EED43784.1|	hypothetical protein EBI_25275 [Enterocytozoon bieneusi H348]	40.714	140	77	3	14	148	88	226	9.44e-20	93.6
ELA40936.1	gb|OQS55829.1|	hypothetical protein EHP00_371 [Enterocytozoon hepatopenaei]	40.000	120	63	2	14	130	98	211	1.36e-18	90.9
ELA40936.1	gb|ORD95217.1|	hypothetical protein HERIO_2626 [Hepatospora eriocheir]	34.351	131	85	1	13	143	4	133	1.16e-17	85.9
ELA40936.1	gb|ORD99479.1|	hypothetical protein A0H76_786 [Hepatospora eriocheir]	34.351	131	85	1	13	143	97	226	8.40e-17	85.9
ELA40936.1	ref|XP_009265011.1|	hypothetical protein EROM_080990 [Encephalitozoon romaleae SJ-2008]	32.374	139	84	3	13	141	84	222	1.60e-11	71.6
ELA40936.1	gb|AGE95117.1|	hypothetical protein ECU08_0980 [Encephalitozoon cuniculi]	31.429	140	84	6	13	141	84	222	2.79e-10	68.2
ELA40937.1	ref|XP_007605471.1|	hypothetical protein VICG_02026 [Vittaforma corneae ATCC 50505]	100.000	161	0	0	1	161	1	161	6.85e-109	317
ELA40937.1	gb|KAI5169893.1|	hypothetical protein PAEPH01_1081 [Pancytospora epiphaga]	51.875	160	75	2	3	161	141	299	3.54e-43	155
ELA40937.1	gb|KAG5860552.1|	WD40 domain-containing protein [Encephalitozoon hellem]	49.068	161	82	0	1	161	561	721	6.71e-41	156
ELA40937.1	ref|XP_003887806.1|	WD40 domain-containing protein [Encephalitozoon hellem ATCC 50504]	49.068	161	82	0	1	161	561	721	1.16e-40	155
ELA40937.1	ref|XP_009265040.1|	coatomer subunit beta prime [Encephalitozoon romaleae SJ-2008]	48.447	161	83	0	1	161	561	721	2.08e-39	152
ELA40937.1	gb|KMV65655.1|	WD40 domain-containing protein [Encephalitozoon cuniculi EcunIII-L]	46.875	160	85	0	2	161	562	721	2.06e-37	147
ELA40937.1	emb|CAD26431.2|	COATOMER BETA PRIME SUBUNIT [Encephalitozoon cuniculi GB-M1]	46.875	160	85	0	2	161	562	721	2.06e-37	147
ELA40937.1	ref|NP_597255.1|	COATOMER BETA PRIME SUBUNIT [Encephalitozoon cuniculi GB-M1]	46.875	160	85	0	2	161	600	759	3.18e-37	146
ELA40937.1	gb|AGE95022.1|	coatomer beta prime subunit [Encephalitozoon cuniculi]	46.875	160	85	0	2	161	600	759	3.18e-37	146
ELA40937.1	gb|ORD96071.1|	COPB2 [Hepatospora eriocheir]	45.455	165	83	1	2	159	581	745	4.73e-37	146
ELA40938.1	ref|XP_007605472.1|	hypothetical protein VICG_02027 [Vittaforma corneae ATCC 50505]	100.000	423	0	0	1	423	1	423	0.0	869
ELA40938.1	gb|KAI4292602.1|	coatomer subunit beta', partial [Pancytospora philotis]	37.019	416	238	4	7	399	131	545	3.04e-85	283
ELA40938.1	gb|KAI5169892.1|	coatomer subunit beta' [Pancytospora epiphaga]	46.643	283	138	2	7	277	130	411	3.58e-80	264
ELA40938.1	gb|KAI5149776.1|	coatomer subunit beta' [Enteropsectra breve]	33.494	415	252	4	8	398	131	545	1.53e-71	249
ELA40938.1	gb|KMV65655.1|	WD40 domain-containing protein [Encephalitozoon cuniculi EcunIII-L]	36.386	415	234	12	13	399	136	548	5.79e-70	245
ELA40938.1	emb|CAD26431.2|	COATOMER BETA PRIME SUBUNIT [Encephalitozoon cuniculi GB-M1]	36.145	415	235	12	13	399	136	548	8.59e-70	244
ELA40938.1	gb|AGE95022.1|	coatomer beta prime subunit [Encephalitozoon cuniculi]	36.386	415	234	12	13	399	174	586	1.06e-69	245
ELA40938.1	ref|NP_597255.1|	COATOMER BETA PRIME SUBUNIT [Encephalitozoon cuniculi GB-M1]	36.145	415	235	12	13	399	174	586	1.82e-69	244
ELA40938.1	ref|XP_014563241.1|	WD40 domain-containing protein [Ordospora colligata OC4]	34.824	425	243	11	5	399	128	548	1.70e-66	236
ELA40938.1	gb|TBU18039.1|	WD40 domain-containing protein [Ordospora colligata]	34.824	425	243	11	5	399	128	548	5.89e-66	234
ELA40939.1	ref|XP_007605473.1|	hypothetical protein VICG_02028 [Vittaforma corneae ATCC 50505]	100.000	129	0	0	1	129	1	129	2.93e-88	262
ELA40939.1	gb|KAI4292602.1|	coatomer subunit beta', partial [Pancytospora philotis]	61.905	126	48	0	1	126	1	126	1.63e-46	169
ELA40939.1	gb|KAI5169892.1|	coatomer subunit beta' [Pancytospora epiphaga]	59.524	126	51	0	1	126	1	126	6.38e-45	162
ELA40939.1	gb|KAI5149776.1|	coatomer subunit beta' [Enteropsectra breve]	52.000	125	60	0	1	125	1	125	7.47e-36	141
ELA40939.1	gb|EEQ82358.1|	hypothetical protein NCER_100944 [Nosema ceranae BRL01]	37.302	126	79	0	1	126	1	126	4.20e-21	99.4
ELA40939.1	gb|EEQ82358.1|	hypothetical protein NCER_100944 [Nosema ceranae BRL01]	27.068	133	84	3	3	128	130	256	1.1	40.8
ELA40939.1	ref|XP_024332289.1|	coatomer subunit beta [Nosema ceranae]	36.508	126	80	0	1	126	1	126	6.44e-21	99.0
ELA40939.1	ref|XP_024332289.1|	coatomer subunit beta [Nosema ceranae]	27.068	133	84	3	3	128	130	256	1.2	40.8
ELA40939.1	emb|CAF4483530.1|	unnamed protein product, partial [Rotaria socialis]	37.097	124	78	0	1	124	3	126	1.49e-20	97.8
ELA40939.1	emb|CAF3330904.1|	unnamed protein product [Rotaria socialis]	37.097	124	78	0	1	124	3	126	2.01e-20	97.4
ELA40939.1	emb|CAF3672143.1|	unnamed protein product [Rotaria socialis]	37.097	124	78	0	1	124	3	126	2.11e-20	97.4
ELA40939.1	gb|KAF6197467.1|	hypothetical protein [Apolygus lucorum]	35.200	125	81	0	1	125	3	127	4.38e-20	96.7
ELA40940.1	ref|XP_007605474.1|	hypothetical protein VICG_02029 [Vittaforma corneae ATCC 50505]	100.000	260	0	0	1	260	1	260	0.0	538
ELA40940.1	gb|KAI4292600.1|	serine/threonine-protein phosphatase 2B catalytic subunit [Pancytospora philotis]	61.947	226	86	0	24	249	35	260	1.34e-93	296
ELA40940.1	gb|KAI5169890.1|	serine/threonine-protein phosphatase 2B catalytic subunit [Pancytospora epiphaga]	60.581	241	90	2	9	249	29	264	2.23e-89	285
ELA40940.1	gb|EED43787.1|	calcineurin catalytic subunit [Enterocytozoon bieneusi H348]	53.390	236	106	1	26	257	29	264	1.84e-84	270
ELA40940.1	gb|KCZ76649.1|	hypothetical protein H311_02348, partial [Anncaliia algerae PRA109]	54.185	227	104	0	25	251	8	234	1.36e-81	256
ELA40940.1	gb|KCZ76801.1|	hypothetical protein H311_02195, partial [Anncaliia algerae PRA109]	54.185	227	104	0	25	251	8	234	9.30e-80	254
ELA40940.1	gb|KAF7683921.1|	Serine/threonine-protein phosphatase 2B catalytic subunit alpha isoform [Thelohania contejeani]	50.781	256	124	2	1	255	1	255	4.56e-79	258
ELA40940.1	gb|KCZ80706.1|	hypothetical protein H312_01868 [Anncaliia algerae PRA339]	54.185	227	104	0	25	251	8	234	1.05e-78	257
ELA40940.1	gb|RVD92659.1|	Serine-threonine phosphatase catalytic subunit [Tubulinosema ratisbonensis]	52.609	230	109	0	23	252	6	235	6.10e-76	249
ELA40940.1	gb|ORD96211.1|	PP2BA [Hepatospora eriocheir]	55.357	224	98	1	25	246	29	252	5.56e-75	249
ELA40941.1	ref|XP_007605475.1|	hypothetical protein VICG_02030 [Vittaforma corneae ATCC 50505]	100.000	263	0	0	1	263	1	263	0.0	540
ELA40941.1	gb|KAI5169890.1|	serine/threonine-protein phosphatase 2B catalytic subunit [Pancytospora epiphaga]	39.146	281	143	5	5	257	271	551	7.93e-56	198
ELA40941.1	gb|KAI4292600.1|	serine/threonine-protein phosphatase 2B catalytic subunit [Pancytospora philotis]	33.557	298	148	7	2	257	264	553	8.38e-46	172
ELA40941.1	gb|KRH94262.1|	Serine-threonine phosphatase 2B, catalytic subunit [Pseudoloma neurophilia]	37.184	277	144	7	5	260	283	550	4.25e-45	170
ELA40941.1	gb|TBU08301.1|	subunit A of calcineurin [Hamiltosporidium magnivora]	37.548	261	139	5	7	251	263	515	1.35e-43	166
ELA40941.1	gb|TBU10955.1|	subunit A of calcineurin [Hamiltosporidium tvaerminnensis]	37.548	261	139	5	7	251	263	515	1.64e-43	165
ELA40941.1	gb|TBT99184.1|	subunit A of calcineurin [Hamiltosporidium tvaerminnensis]	37.548	261	139	5	7	251	263	515	1.66e-43	165
ELA40941.1	ref|XP_008074780.1|	hypothetical protein VCUG_01762 [Vavraia culicis subsp. floridensis]	36.466	266	149	5	8	257	285	546	8.38e-42	161
ELA40941.1	gb|ELQ74818.1|	Serine-threonine phosphatase 2B, catalytic subunit [Trachipleistophora hominis]	36.803	269	144	6	8	257	285	546	1.13e-41	160
ELA40941.1	gb|EPR80057.1|	Calcineurin-like phosphoesterase [Spraguea lophii 42_110]	36.397	272	148	6	5	257	290	555	3.71e-41	159
ELA40942.1	ref|XP_007605476.1|	hypothetical protein VICG_02031 [Vittaforma corneae ATCC 50505]	100.000	146	0	0	1	146	1	146	1.86e-104	305
ELA40942.1	gb|KAI4292599.1|	small subunit ribosomal protein S13e [Pancytospora philotis]	61.972	142	54	0	1	142	1	142	9.84e-61	194
ELA40942.1	gb|KAI5149771.1|	small subunit ribosomal protein S13e [Enteropsectra breve]	61.429	140	54	0	1	140	1	140	3.40e-56	182
ELA40942.1	gb|OQS55832.1|	RPS13 [Enterocytozoon hepatopenaei]	56.738	141	61	0	1	141	1	141	1.29e-54	179
ELA40942.1	ref|XP_003073397.1|	40S ribosomal protein S13 [Encephalitozoon intestinalis ATCC 50506]	55.319	141	63	0	1	141	1	141	2.25e-50	168
ELA40942.1	ref|XP_009265020.1|	40S ribosomal protein S13 [Encephalitozoon romaleae SJ-2008]	54.610	141	64	0	1	141	1	141	3.13e-50	167
ELA40942.1	ref|XP_003887786.1|	40S ribosomal protein S13 [Encephalitozoon hellem ATCC 50504]	53.901	141	65	0	1	141	1	141	3.16e-50	167
ELA40942.1	ref|NP_597236.1|	40S RIBOSOMAL PROTEIN S13 [Encephalitozoon cuniculi GB-M1]	52.482	141	67	0	1	141	1	141	7.54e-49	164
ELA40942.1	gb|KAI5169889.1|	small subunit ribosomal protein S13e [Pancytospora epiphaga]	61.983	121	46	0	22	142	1	121	1.04e-47	160
ELA40942.1	gb|ORD93091.1|	RS13 [Enterospora canceri]	47.518	141	74	0	1	141	1	141	2.73e-43	150
ELA40943.1	ref|XP_007605477.1|	hypothetical protein VICG_02032 [Vittaforma corneae ATCC 50505]	100.000	209	0	0	1	209	1	209	2.94e-144	410
ELA40943.1	gb|EED43843.1|	hypothetical protein EBI_26695 [Enterocytozoon bieneusi H348]	31.687	243	115	5	1	209	1	226	3.52e-22	100
ELA40943.1	gb|KAI5149769.1|	hypothetical protein ENBRE01_1109 [Enteropsectra breve]	45.370	108	53	2	1	107	5	107	5.42e-19	93.2
ELA40943.1	gb|KAI4292596.1|	hypothetical protein PAPHI01_1870 [Pancytospora philotis]	29.710	276	121	9	1	209	1	270	5.89e-19	93.6
ELA40943.1	gb|ORD93092.1|	hypothetical protein ECANGB1_1324, partial [Enterospora canceri]	55.769	52	23	0	1	52	1	52	7.06e-10	63.9
ELA40943.1	gb|KAF9764694.1|	hypothetical protein NGRA_0344, partial [Nosema granulosis]	35.833	120	72	4	1	117	1	118	2.83e-06	57.8
ELA40944.1	ref|XP_007605478.1|	hypothetical protein VICG_02033 [Vittaforma corneae ATCC 50505]	100.000	508	0	0	1	508	1	508	0.0	1055
ELA40944.1	gb|KAI5169888.1|	ATP-dependent RNA helicase DDX5/DBP2 [Pancytospora epiphaga]	64.497	507	163	5	6	508	4	497	0.0	651
ELA40944.1	gb|KAI5149768.1|	ATP-dependent RNA helicase DDX5/DBP2 [Enteropsectra breve]	65.532	470	148	4	11	466	2	471	0.0	631
ELA40944.1	gb|KAI4292597.1|	ATP-dependent RNA helicase DDX5/DBP2 [Pancytospora philotis]	68.213	431	137	0	36	466	41	471	0.0	629
ELA40944.1	emb|CAF0817626.1|	unnamed protein product [Brachionus calyciflorus]	64.000	450	157	1	23	472	17	461	0.0	608
ELA40944.1	ref|NP_597238.1|	P68-LIKE PROTEIN (DEAD BOX FAMILY OF RNA HELICASES) [Encephalitozoon cuniculi GB-M1]	57.685	501	188	6	1	493	2	486	0.0	555
ELA40944.1	ref|XP_003073400.1|	DEAD box RNA helicase-like protein [Encephalitozoon intestinalis ATCC 50506]	59.821	448	177	1	44	488	40	487	0.0	553
ELA40944.1	gb|KMV65637.1|	ATP-dependent RNA helicase [Encephalitozoon cuniculi EcunIII-L]	57.485	501	189	6	1	493	1	485	0.0	553
ELA40944.1	ref|XP_009265022.1|	DEAD box RNA helicase-like protein [Encephalitozoon romaleae SJ-2008]	60.398	452	173	2	49	497	45	493	0.0	552
ELA40944.1	gb|KAG5860533.1|	ATP-dependent RNA helicase [Encephalitozoon hellem]	60.491	448	174	1	44	488	40	487	0.0	552
ELA40946.1	ref|XP_007605480.1|	hypothetical protein VICG_02035 [Vittaforma corneae ATCC 50505]	100.000	586	0	0	1	586	1	586	0.0	1198
ELA40946.1	gb|KAI5173466.1|	hypothetical protein PAEPH01_2002 [Pancytospora epiphaga]	32.907	547	286	11	44	577	10	488	1.58e-82	278
ELA40946.1	gb|KAI4292065.1|	hypothetical protein PAPHI01_1339 [Pancytospora philotis]	26.629	537	256	12	130	574	132	622	7.98e-52	199
ELA40946.1	ref|XP_009264776.1|	separase [Encephalitozoon romaleae SJ-2008]	27.841	528	295	16	68	576	313	773	2.53e-46	186
ELA40946.1	gb|KAG5858612.1|	Peptidase C50-like protein [Encephalitozoon hellem]	27.778	522	294	19	79	576	316	778	4.75e-42	174
ELA40946.1	gb|AGE96351.1|	hypothetical protein ECU07_0350 [Encephalitozoon cuniculi]	27.311	476	283	13	114	576	350	775	6.57e-42	173
ELA40946.1	ref|NP_585963.1|	REQUIRED FOR NUCLEAR DIVISION (SPINDLE POLE BODY DUPLICATION) CUT1_SCHPO [Encephalitozoon cuniculi GB-M1]	27.311	476	283	13	114	576	350	775	6.96e-42	173
ELA40946.1	ref|XP_003887539.1|	separase [Encephalitozoon hellem ATCC 50504]	27.132	516	305	14	79	576	309	771	8.25e-41	170
ELA40946.1	gb|TBU18404.1|	separase [Ordospora colligata]	27.515	487	281	13	117	581	352	788	3.37e-40	168
ELA40946.1	ref|XP_014563333.1|	separase [Ordospora colligata OC4]	27.310	487	282	12	117	581	352	788	3.46e-40	168
ELA40947.1	ref|XP_007605481.1|	hypothetical protein VICG_02036 [Vittaforma corneae ATCC 50505]	100.000	165	0	0	1	165	1	165	1.24e-113	329
ELA40947.1	gb|KAI5149765.1|	hypothetical protein ENBRE01_1105 [Enteropsectra breve]	31.250	160	102	3	1	152	1	160	6.19e-08	63.2
ELA40948.1	ref|XP_007605482.1|	hypothetical protein VICG_02037 [Vittaforma corneae ATCC 50505]	100.000	1102	0	0	1	1102	1	1102	0.0	2261
ELA40948.1	gb|KAI5173212.1|	hypothetical protein PAEPH01_1868, partial [Pancytospora epiphaga]	42.974	491	257	6	15	494	7	485	6.10e-128	414
ELA40948.1	gb|KAI4292593.1|	hypothetical protein PAPHI01_1867 [Pancytospora philotis]	37.276	727	368	21	15	704	17	692	1.22e-125	421
ELA40948.1	gb|KAI5149764.1|	hypothetical protein ENBRE01_1104 [Enteropsectra breve]	33.244	746	378	18	32	686	61	777	2.88e-96	344
ELA40948.1	ref|XP_009265032.1|	putative WD40 domain-containing protein [Encephalitozoon romaleae SJ-2008]	32.833	600	307	16	48	637	55	568	6.46e-88	315
ELA40948.1	ref|XP_003887798.1|	hypothetical protein EHEL_081170 [Encephalitozoon hellem ATCC 50504]	33.166	597	294	17	66	644	73	582	1.94e-86	311
ELA40948.1	gb|KAG5860544.1|	hypothetical protein KMI_01g01850 [Encephalitozoon hellem]	32.998	597	295	17	66	644	73	582	2.77e-86	311
ELA40948.1	gb|KMV65647.1|	hypothetical protein M970_081220 [Encephalitozoon cuniculi EcunIII-L]	31.703	634	321	17	52	675	59	590	7.37e-85	307
ELA40948.1	emb|CAD26424.2|	hypothetical protein [Encephalitozoon cuniculi GB-M1]	31.703	634	321	17	52	675	59	590	7.44e-85	307
ELA40948.1	ref|XP_003073410.1|	putative WD40 domain-containing protein [Encephalitozoon intestinalis ATCC 50506]	31.826	619	326	15	77	682	86	621	9.79e-85	306
ELA40949.1	ref|XP_007605483.1|	hypothetical protein VICG_02038 [Vittaforma corneae ATCC 50505]	100.000	236	0	0	1	236	1	236	1.97e-173	486
ELA40949.1	gb|KAI4292591.1|	transcription initiation factor TFIIF subunit beta [Pancytospora philotis]	52.564	234	101	3	1	234	1	224	1.13e-82	256
ELA40949.1	gb|KAI5149762.1|	transcription initiation factor TFIIF subunit beta [Enteropsectra breve]	50.427	234	107	3	1	234	12	236	6.20e-79	247
ELA40949.1	gb|KAI5173211.1|	transcription initiation factor TFIIF subunit beta [Pancytospora epiphaga]	49.362	235	108	3	1	234	1	225	4.01e-76	240
ELA40949.1	ref|XP_009264042.1|	transcription initiation factor TFIIF subunit beta [Encephalitozoon romaleae SJ-2008]	50.000	234	110	1	1	234	1	227	1.29e-74	236
ELA40949.1	ref|XP_003886807.1|	transcription initiation factor IIF small subunit [Encephalitozoon hellem ATCC 50504]	49.145	234	112	1	1	234	1	227	1.17e-73	234
ELA40949.1	gb|KAG5859519.1|	transciption initiation factor IIF [Encephalitozoon hellem]	49.145	234	112	1	1	234	1	227	1.17e-73	234
ELA40949.1	ref|XP_003072432.1|	transcription initiation factor TFIIF subunit beta [Encephalitozoon intestinalis ATCC 50506]	47.863	234	115	1	1	234	1	227	1.30e-73	233
ELA40949.1	ref|XP_014564220.1|	beta subunit of transcription initiation factor IIF [Ordospora colligata OC4]	47.436	234	116	1	1	234	1	227	2.15e-72	230
ELA40949.1	gb|AGE95584.1|	transcription initiation factor tfIIf beta subunit [Encephalitozoon cuniculi]	49.145	234	112	1	1	234	1	227	7.37e-72	229
ELA40950.1	ref|XP_007605425.1|	hypothetical protein VICG_01980 [Vittaforma corneae ATCC 50505]	100.000	238	0	0	1	238	1	238	7.15e-170	478
ELA40950.1	gb|AHW68377.1|	hypothetical protein NP_04F06 [Nosema pernyi]	35.238	105	60	3	134	238	114	210	3.19e-04	52.8
ELA40950.1	gb|EOB15593.1|	hypothetical protein NBO_2g0084 [Nosema bombycis CQ1]	35.088	114	62	4	123	236	123	224	4.63e-04	52.8
ELA40951.1	ref|XP_007605426.1|	hypothetical protein VICG_01981 [Vittaforma corneae ATCC 50505]	100.000	107	0	0	1	107	1	107	4.33e-71	217
ELA40951.1	gb|KAI5154339.1|	large subunit ribosomal protein L35Ae [Enteropsectra breve]	61.165	103	40	0	1	103	1	103	2.42e-36	129
ELA40951.1	gb|KAI5170262.1|	large subunit ribosomal protein L35Ae [Pancytospora epiphaga]	59.615	104	42	0	4	107	5	108	1.36e-34	125
ELA40951.1	gb|OQS53642.1|	rpl35a [Enterocytozoon hepatopenaei]	58.416	101	42	0	3	103	4	104	1.18e-33	122
ELA40951.1	gb|KAI4292669.1|	large subunit ribosomal protein L35Ae [Pancytospora philotis]	59.406	101	41	0	4	104	5	105	3.74e-33	121
ELA40951.1	gb|KAG5859533.1|	ribosomal protein L35Ae [Encephalitozoon hellem]	54.717	106	48	0	2	107	8	113	2.63e-31	117
ELA40951.1	gb|ORD94598.1|	ribosomal prt L35A [Enterospora canceri]	53.398	103	48	0	1	103	1	103	1.38e-30	115
ELA40951.1	ref|XP_003886818.1|	ribosomal protein L35Ae [Encephalitozoon hellem ATCC 50504]	53.774	106	49	0	2	107	8	113	1.40e-30	115
ELA40951.1	ref|XP_009264053.1|	60S ribosomal protein L35A [Encephalitozoon romaleae SJ-2008]	55.882	102	45	0	2	103	8	109	2.82e-30	114
ELA40951.1	ref|XP_003072443.1|	60S ribosomal protein L35A [Encephalitozoon intestinalis ATCC 50506]	54.717	106	48	0	2	107	8	113	3.26e-30	114
ELA40952.1	ref|XP_007605427.1|	hypothetical protein VICG_01982 [Vittaforma corneae ATCC 50505]	100.000	243	0	0	1	243	1	243	7.59e-176	493
ELA40953.1	ref|XP_007605428.1|	hypothetical protein VICG_01983 [Vittaforma corneae ATCC 50505]	100.000	238	0	0	1	238	1	238	3.03e-165	466
ELA40954.1	ref|XP_007605429.1|	hypothetical protein VICG_01984 [Vittaforma corneae ATCC 50505]	100.000	209	0	0	1	209	1	209	1.77e-147	419
ELA40954.1	ref|XP_007605431.1|	hypothetical protein VICG_01986 [Vittaforma corneae ATCC 50505]	49.738	191	95	1	16	205	31	221	1.26e-51	176
ELA40954.1	gb|KAI5151037.1|	hypothetical protein ENBRE01_1856 [Enteropsectra breve]	34.483	87	55	1	103	189	95	179	5.16e-05	54.3
ELA40954.1	gb|MBC8238108.1|	adenosylcobinamide-GDP ribazoletransferase [Helicobacteraceae bacterium]	32.283	127	76	5	11	129	98	222	0.10	45.4
ELA40954.1	gb|KAI5151038.1|	hypothetical protein ENBRE01_1857 [Enteropsectra breve]	26.214	103	73	1	100	202	111	210	5.2	40.0
ELA40955.1	ref|XP_007605430.1|	hypothetical protein VICG_01985 [Vittaforma corneae ATCC 50505]	100.000	604	0	0	1	604	1	604	0.0	1199
ELA40956.1	ref|XP_007605431.1|	hypothetical protein VICG_01986 [Vittaforma corneae ATCC 50505]	100.000	226	0	0	1	226	1	226	2.33e-162	457
ELA40956.1	ref|XP_007605429.1|	hypothetical protein VICG_01984 [Vittaforma corneae ATCC 50505]	49.738	191	95	1	31	221	16	205	6.19e-57	190
ELA40957.1	ref|XP_007605432.1|	hypothetical protein VICG_01987 [Vittaforma corneae ATCC 50505]	100.000	291	0	0	1	291	1	291	0.0	595
ELA40957.1	gb|KAI5168318.1|	hypothetical protein PAEPH01_0031 [Pancytospora epiphaga]	32.515	163	95	5	118	276	82	233	7.81e-18	92.4
ELA40957.1	gb|KAI5151186.1|	hypothetical protein ENBRE01_1957 [Enteropsectra breve]	32.515	163	95	5	118	276	114	265	2.19e-15	86.3
ELA40957.1	gb|KAI4290800.1|	hypothetical protein PAPHI01_0074 [Pancytospora philotis]	24.138	174	114	4	118	289	82	239	4.87e-10	70.5
ELA40957.1	gb|OQS55850.1|	hypothetical protein EHP00_392 [Enterocytozoon hepatopenaei]	33.884	121	72	4	116	235	14	127	1.75e-04	53.9
ELA40959.1	ref|XP_007605434.1|	hypothetical protein VICG_01989 [Vittaforma corneae ATCC 50505]	100.000	103	0	0	1	103	1	103	7.71e-70	214
ELA40959.1	gb|KAG5859170.1|	hypothetical protein KMI_08g13060 [Encephalitozoon hellem]	46.753	77	36	3	22	93	1	77	6.19e-12	67.0
ELA40959.1	gb|KAI5151033.1|	DnaJ-like protein subfamily C member 19 [Enteropsectra breve]	42.391	92	35	4	22	96	1	91	3.65e-11	65.5
ELA40959.1	gb|AHL28948.1|	hypothetical protein EHEL_070835 [Encephalitozoon hellem ATCC 50504]	45.455	77	37	3	22	93	1	77	7.89e-11	64.3
ELA40959.1	gb|KAI4291355.1|	DnaJ-like protein subfamily C member 19 [Pancytospora philotis]	40.580	69	40	1	22	89	2	70	1.50e-10	63.2
ELA40959.1	gb|KAI5170255.1|	DnaJ-like protein subfamily C member 19 [Pancytospora epiphaga]	44.928	69	37	1	22	89	2	70	2.26e-10	62.8
ELA40959.1	ref|XP_009161871.1|	uncharacterized protein Eint_070805 [Encephalitozoon intestinalis ATCC 50506]	45.205	73	35	3	22	89	1	73	1.12e-09	61.2
ELA40959.1	emb|CCI73953.1|	ECU07_0865 [Encephalitozoon cuniculi GB-M1]	46.753	77	36	3	22	93	1	77	1.17e-09	61.2
ELA40959.1	gb|EOB11887.1|	DnaJ of subfamily C member 19 [Nosema bombycis CQ1]	47.692	65	30	2	29	93	17	77	1.93e-09	60.5
ELA40959.1	gb|EOB12463.1|	Protein Transporter, Pam16/TIM14 [Nosema bombycis CQ1]	47.692	65	30	2	29	93	17	77	2.53e-09	60.1
ELA40960.1	ref|XP_007605435.1|	hypothetical protein VICG_01990 [Vittaforma corneae ATCC 50505]	100.000	87	0	0	1	87	1	87	1.38e-54	174
ELA40960.1	gb|KAI5169634.1|	signal peptidase complex subunit 1 [Pancytospora epiphaga]	56.962	79	34	0	1	79	2	80	1.12e-23	96.3
ELA40960.1	gb|KAF9762638.1|	Signal peptidase complex subunit 1 [Nosema granulosis]	53.846	78	36	0	5	82	28	105	5.87e-21	90.1
ELA40960.1	gb|KAI4291356.1|	signal peptidase complex subunit 1 [Pancytospora philotis]	50.649	77	38	0	1	77	1	77	9.67e-21	89.0
ELA40960.1	gb|KMV66402.1|	hypothetical protein M970_030320 [Encephalitozoon cuniculi EcunIII-L]	48.148	81	42	0	2	82	3	83	1.35e-20	88.6
ELA40960.1	gb|EOB14783.1|	hypothetical protein NBO_16g0068 [Nosema bombycis CQ1]	52.564	78	37	0	5	82	35	112	1.38e-20	89.4
ELA40960.1	emb|CCI73915.1|	ECU03_0375 [Encephalitozoon cuniculi GB-M1]	48.148	81	42	0	2	82	3	83	1.72e-20	88.2
ELA40960.1	ref|XP_003072534.1|	uncharacterized protein Eint_030300 [Encephalitozoon intestinalis ATCC 50506]	47.619	84	44	0	2	85	3	86	1.86e-20	88.2
ELA40960.1	gb|EOB12648.1|	hypothetical protein NBO_386g0005 [Nosema bombycis CQ1]	52.564	78	37	0	5	82	46	123	2.06e-20	89.0
ELA40960.1	gb|KCZ76535.1|	hypothetical protein H311_02463 [Anncaliia algerae PRA109]	44.444	81	45	0	1	81	4	84	3.04e-19	85.1
ELA40961.1	ref|XP_007605436.1|	hypothetical protein VICG_01991 [Vittaforma corneae ATCC 50505]	100.000	196	0	0	1	196	1	196	1.14e-137	393
ELA40961.1	gb|KAI4292678.1|	20S proteasome subunit beta 4 [Pancytospora philotis]	46.269	201	100	3	1	194	1	200	2.29e-52	177
ELA40961.1	gb|KAI5170258.1|	20S proteasome subunit beta 4 [Pancytospora epiphaga]	43.684	190	104	2	1	190	1	187	2.68e-52	176
ELA40961.1	gb|KAI5151035.1|	20S proteasome subunit beta 4 [Enteropsectra breve]	42.473	186	105	2	1	186	1	184	3.61e-48	166
ELA40961.1	gb|EDQ31127.1|	20S proteasome subunit [Enterocytozoon bieneusi H348]	38.043	184	111	3	3	185	2	183	4.58e-36	135
ELA40961.1	gb|ORD94578.1|	PSB2 [Enterospora canceri]	35.912	181	114	2	3	182	2	181	6.66e-36	135
ELA40961.1	ref|XP_013163609.1|	PREDICTED: probable proteasome subunit beta type-4 [Papilio xuthus]	36.316	190	118	3	1	189	1	188	1.29e-30	121
ELA40961.1	ref|XP_013163823.1|	PREDICTED: probable proteasome subunit beta type-4 [Papilio xuthus]	35.789	190	119	3	1	189	1	188	2.34e-30	120
ELA40961.1	gb|EOB13785.1|	proteasome beta-type component [Nosema bombycis CQ1]	33.862	189	124	1	1	189	1	188	3.24e-30	120
ELA40961.1	gb|EPR78896.1|	Proteasome subunit beta type 2 [Spraguea lophii 42_110]	36.527	167	101	1	26	192	25	186	7.53e-29	117
ELA40962.1	ref|XP_007605437.1|	hypothetical protein VICG_01992 [Vittaforma corneae ATCC 50505]	100.000	373	0	0	1	373	1	373	0.0	756
ELA40962.1	gb|KAI4292181.1|	hypothetical protein PAPHI01_1455 [Pancytospora philotis]	31.053	380	215	7	1	368	1	345	3.31e-56	198
ELA40962.1	gb|KAI5150502.1|	hypothetical protein ENBRE01_1538 [Enteropsectra breve]	29.327	416	216	9	1	365	1	389	7.79e-44	167
ELA40962.1	gb|KAF7682859.1|	HORMA domain-containing protein 1 [Thelohania contejeani]	26.608	451	207	20	2	367	30	441	6.62e-19	99.8
ELA40962.1	gb|ORD94577.1|	HOP1 [Enterospora canceri]	28.333	240	139	7	40	271	68	282	9.74e-19	98.6
ELA40962.1	gb|KAG0436565.1|	HORMA domain-containing protein 2 [Dictyocoela muelleri]	30.857	175	79	3	193	351	435	583	1.26e-16	94.0
ELA40962.1	gb|EPR80031.1|	PHD-finger domain protein, partial [Spraguea lophii 42_110]	29.557	203	106	5	180	371	56	232	2.02e-14	84.0
ELA40962.1	gb|KAF9761971.1|	HORMA domain-containing protein 2 [Nosema granulosis]	26.875	320	177	10	3	275	8	317	2.27e-14	86.3
ELA40962.1	ref|NP_584614.1|	hypothetical protein ECU02_0890 [Encephalitozoon cuniculi GB-M1]	31.250	160	79	3	199	353	9	142	6.34e-14	80.1
ELA40962.1	ref|XP_009264052.1|	hypothetical protein EROM_020800 [Encephalitozoon romaleae SJ-2008]	32.075	159	77	3	199	352	9	141	6.53e-14	80.1
[truncated: 14,521 more rows]

## Sheet: PSI-BLAST_All_HPs
Query seqid	Subject seqid	Subject title	Percent identity	Length	Mismatch	Gap open	Query start	Query end	Subject start	Subject end	E-value	Bitscore
ELA42953.1	ref|XP_007603721.1|	hypothetical protein VICG_00268 [Vittaforma corneae ATCC 50505]	100.000	182	0	0	1	182	1	182	7.41e-128	367
ELA42953.1	gb|KAI5173384.1|	hypothetical protein PAEPH01_1934 [Pancytospora epiphaga]	27.326	172	123	2	1	171	85	255	1.03e-05	56.6
ELA42953.1	gb|KAI4291480.1|	hypothetical protein PAPHI01_0754 [Pancytospora philotis]	23.030	165	125	2	1	164	85	248	5.58e-05	54.3
ELA42954.1	ref|XP_007603722.1|	hypothetical protein VICG_00269, partial [Vittaforma corneae ATCC 50505]	100.000	515	0	0	1	515	1	515	0.0	1056
ELA42954.1	gb|KAI4291484.1|	hypothetical protein PAPHI01_0758 [Pancytospora philotis]	28.700	446	288	6	53	483	21	451	9.00e-50	191
ELA42954.1	gb|KAI5179448.1|	hypothetical protein PAEPH01_2643, partial [Pancytospora epiphaga]	29.600	375	252	4	56	429	6	369	2.29e-41	163
ELA42954.1	gb|KAI5148241.1|	hypothetical protein ENBRE01_0201 [Enteropsectra breve]	27.212	452	276	11	62	502	62	471	7.41e-29	132
ELA42954.1	ref|XP_003073843.1|	uncharacterized protein Eint_101580 [Encephalitozoon intestinalis ATCC 50506]	24.888	446	267	24	107	515	7	421	1.76e-07	66.6
ELA42954.1	gb|UTX44245.1|	hypothetical protein GPU96_10g20370 [Encephalitozoon hellem]	24.478	335	220	13	107	429	6	319	3.29e-07	65.9
ELA42954.1	ref|XP_003888238.1|	hypothetical protein EHEL_101650 [Encephalitozoon hellem ATCC 50504]	24.478	335	220	13	107	429	7	320	3.70e-07	65.5
ELA42954.1	gb|KAG5860329.1|	hypothetical protein KMI_02g04220 [Encephalitozoon hellem]	23.582	335	223	13	107	429	6	319	8.02e-06	61.2
ELA40716.1	ref|XP_007605692.1|	hypothetical protein VICG_02248, partial [Vittaforma corneae ATCC 50505]	100.000	167	0	0	1	167	1	167	8.90e-123	353
ELA40716.1	ref|XP_007605684.1|	hypothetical protein VICG_02240, partial [Vittaforma corneae ATCC 50505]	86.826	167	22	0	1	167	10	176	2.46e-103	304
ELA40716.1	ref|XP_007603742.1|	hypothetical protein VICG_00289 [Vittaforma corneae ATCC 50505]	62.275	167	58	2	1	167	22	183	5.72e-60	199
ELA40716.1	ref|XP_007603738.1|	hypothetical protein VICG_00285 [Vittaforma corneae ATCC 50505]	57.527	186	51	5	1	165	17	195	1.96e-57	188
ELA40716.1	ref|XP_007604479.1|	hypothetical protein VICG_01033 [Vittaforma corneae ATCC 50505]	54.359	195	53	7	1	167	19	205	1.99e-47	167
ELA40716.1	ref|XP_007605534.1|	hypothetical protein VICG_02089 [Vittaforma corneae ATCC 50505]	56.886	167	60	5	5	167	5	163	4.34e-46	163
ELA40716.1	ref|XP_007604070.1|	hypothetical protein VICG_00618 [Vittaforma corneae ATCC 50505]	55.249	181	66	5	1	167	22	201	2.89e-44	159
ELA40716.1	ref|XP_007604304.1|	hypothetical protein VICG_00855 [Vittaforma corneae ATCC 50505]	53.254	169	72	4	1	167	21	184	1.64e-43	157
ELA40716.1	ref|XP_007604658.1|	hypothetical protein VICG_01212 [Vittaforma corneae ATCC 50505]	48.619	181	75	5	1	167	21	197	2.18e-42	150
ELA40716.1	ref|XP_007605573.1|	hypothetical protein VICG_02128 [Vittaforma corneae ATCC 50505]	52.273	176	64	6	1	167	21	185	8.81e-41	150
ELA40716.1	ref|XP_007605594.1|	hypothetical protein VICG_02149, partial [Vittaforma corneae ATCC 50505]	50.000	174	69	5	4	167	1	166	3.03e-40	148
ELA40716.1	ref|XP_007605658.1|	hypothetical protein VICG_02214 [Vittaforma corneae ATCC 50505]	74.257	101	24	2	1	100	19	118	3.06e-40	142
ELA40716.1	ref|XP_007605545.1|	hypothetical protein VICG_02100 [Vittaforma corneae ATCC 50505]	60.870	115	36	3	2	109	20	132	5.58e-35	129
ELA40716.1	ref|XP_007604068.1|	hypothetical protein VICG_00616 [Vittaforma corneae ATCC 50505]	68.000	100	31	1	1	100	19	117	4.67e-32	122
ELA40716.1	ref|XP_007604644.1|	hypothetical protein VICG_01198 [Vittaforma corneae ATCC 50505]	43.478	184	80	8	1	165	21	199	3.08e-31	125
ELA40716.1	ref|XP_007605626.1|	hypothetical protein VICG_02181, partial [Vittaforma corneae ATCC 50505]	61.538	91	28	2	1	84	21	111	4.63e-26	106
ELA40716.1	ref|XP_007605387.1|	hypothetical protein VICG_01942 [Vittaforma corneae ATCC 50505]	55.963	109	41	3	60	166	1	104	6.96e-26	109
ELA40716.1	ref|XP_007605550.1|	hypothetical protein VICG_02105, partial [Vittaforma corneae ATCC 50505]	74.627	67	16	1	102	167	1	67	1.37e-24	105
ELA40716.1	ref|XP_007605637.1|	hypothetical protein VICG_02192, partial [Vittaforma corneae ATCC 50505]	62.667	75	27	1	93	167	1	74	9.43e-20	93.2
ELA40716.1	ref|XP_007605674.1|	hypothetical protein VICG_02230, partial [Vittaforma corneae ATCC 50505]	55.556	99	32	3	1	92	21	114	1.60e-19	89.7
ELA40716.1	ref|XP_007605560.1|	hypothetical protein VICG_02115, partial [Vittaforma corneae ATCC 50505]	49.495	99	37	4	1	92	21	113	2.00e-15	79.0
ELA40716.1	ref|XP_007605596.1|	hypothetical protein VICG_02151, partial [Vittaforma corneae ATCC 50505]	50.685	73	26	2	99	165	2	70	1.03e-10	69.3
ELA40716.1	ref|XP_007605653.1|	hypothetical protein VICG_02208, partial [Vittaforma corneae ATCC 50505]	31.285	179	98	7	4	166	1	170	5.20e-09	64.7
ELA40716.1	ref|XP_007604656.1|	hypothetical protein VICG_01210, partial [Vittaforma corneae ATCC 50505]	28.346	127	86	2	40	166	7	128	1.13e-07	61.6
ELA40716.1	ref|XP_007605546.1|	hypothetical protein VICG_02101 [Vittaforma corneae ATCC 50505]	72.727	33	8	1	136	167	3	35	1.44e-04	52.0
ELA40716.1	ref|XP_007605198.1|	hypothetical protein VICG_01753, partial [Vittaforma corneae ATCC 50505]	31.304	115	66	4	1	105	48	159	2.23e-04	51.6
ELA40716.1	ref|XP_007604657.1|	hypothetical protein VICG_01211 [Vittaforma corneae ATCC 50505]	28.261	184	105	8	1	166	21	195	4.64e-04	51.6
ELA40716.1	ref|XP_007605585.1|	hypothetical protein VICG_02140, partial [Vittaforma corneae ATCC 50505]	86.364	22	3	0	146	167	2	23	4.69e-04	50.4
ELA40717.1	ref|XP_007605691.1|	hypothetical protein VICG_02247, partial [Vittaforma corneae ATCC 50505]	100.000	138	0	0	1	138	1	138	2.51e-95	281
ELA40717.1	ref|XP_007604052.1|	hypothetical protein VICG_00600 [Vittaforma corneae ATCC 50505]	99.275	138	1	0	1	138	44	181	5.49e-94	279
ELA40717.1	gb|KAI5147982.1|	U3 small nucleolar ribonucleoprotein IMP3 [Enteropsectra breve]	63.971	136	49	0	1	136	44	179	7.80e-61	195
ELA40717.1	gb|KAI5169986.1|	U3 small nucleolar ribonucleoprotein IMP3 [Pancytospora epiphaga]	57.353	136	58	0	1	136	44	179	1.08e-54	180
ELA40717.1	ref|XP_003887334.1|	ribosomal protein S4-like protein [Encephalitozoon hellem ATCC 50504]	60.000	135	54	0	2	136	45	179	7.11e-54	177
ELA40717.1	ref|XP_009264566.1|	U3 small nucleolar ribonucleoprotein [Encephalitozoon romaleae SJ-2008]	61.194	134	52	0	2	135	45	178	1.46e-53	177
ELA40717.1	gb|KAI4291965.1|	U3 small nucleolar ribonucleoprotein IMP3 [Pancytospora philotis]	56.618	136	59	0	3	138	46	181	2.16e-53	176
ELA40717.1	ref|XP_024331390.1|	u3 small nucleolar ribonucleoprotein imp3 [Nosema ceranae]	58.647	133	55	0	2	134	45	177	5.28e-53	175
ELA40717.1	gb|KAG5859753.1|	hypothetical protein KMI_05g09370 [Encephalitozoon hellem]	59.259	135	55	0	2	136	45	179	6.19e-53	175
ELA40717.1	gb|KAI4291957.1|	U3 small nucleolar ribonucleoprotein IMP3 [Pancytospora philotis]	55.882	136	60	0	3	138	46	181	1.31e-52	174
ELA40717.1	ref|NP_597475.1|	U3 small nucleolar ribonucleoprotein protein IMP3 [Encephalitozoon cuniculi GB-M1]	55.882	136	60	0	2	137	45	180	2.27e-52	174
ELA40717.1	ref|XP_003072945.1|	U3 small nucleolar ribonucleoprotein protein IMP3 [Encephalitozoon intestinalis ATCC 50506]	58.088	136	57	0	2	137	45	180	1.94e-50	169
ELA40717.1	gb|KAH9411352.1|	hypothetical protein HK407_05g10190 [Microsporidium sp. FI-F-10]	52.941	136	64	0	2	137	49	184	6.23e-48	162
ELA40717.1	ref|XP_014563828.1|	ribosomal protein S4-like protein [Ordospora colligata OC4]	53.676	136	63	0	2	137	45	180	1.01e-47	162
ELA40717.1	ref|XP_013173160.1|	PREDICTED: U3 small nucleolar ribonucleoprotein protein IMP3-like [Papilio xuthus]	52.273	132	63	0	2	133	45	176	4.95e-46	157
ELA40717.1	gb|EOB13933.1|	U3 small nucleolar ribonucleoprotein IMP3 [Nosema bombycis CQ1]	53.125	128	60	0	2	129	45	172	1.41e-45	156
ELA40717.1	gb|EOB12449.1|	U3 small nucleolar ribonucleoprotein IMP3 [Nosema bombycis CQ1]	52.273	132	63	0	2	133	90	221	3.88e-45	157
ELA40717.1	gb|ORD98124.1|	IMP3 [Hepatospora eriocheir]	56.061	132	58	0	3	134	46	177	4.48e-45	155
ELA40717.1	gb|EOB13921.1|	U3 small nucleolar ribonucleoprotein IMP3 [Nosema bombycis CQ1]	51.515	132	64	0	2	133	45	176	4.49e-45	155
ELA40717.1	gb|ORD99961.1|	IMP3 [Hepatospora eriocheir]	56.061	132	58	0	3	134	46	177	4.73e-45	155
ELA40717.1	gb|EQB61722.1|	u3 small nucleolar ribonucleoprotein [Nosema apis BRL 01]	54.135	133	61	0	2	134	38	170	2.58e-44	153
ELA40717.1	gb|KAF7684243.1|	U3 small nucleolar ribonucleoprotein IMP3 [Thelohania contejeani]	53.333	135	63	0	3	137	55	189	4.25e-44	153
ELA40717.1	gb|KAF9763597.1|	U3 small nucleolar ribonucleoprotein IMP3 [Nosema granulosis]	55.639	133	59	0	2	134	45	177	7.90e-42	147
ELA40717.1	ref|XP_013174226.1|	PREDICTED: MATH and LRR domain-containing protein PFE0570w-like [Papilio xuthus]	52.273	132	63	0	2	133	870	1001	2.85e-41	157
ELA40717.1	gb|KAI9009090.1|	hypothetical protein DFJ74DRAFT_686784 [Hyaloraphidium curvatum]	51.095	137	66	1	2	137	46	182	4.76e-41	145
ELA40717.1	gb|KAI9246033.1|	30S ribosomal protein S4 [Helicostylum pulchrum]	50.365	137	67	1	2	137	45	181	1.02e-40	144
ELA40717.1	ref|XP_011398467.1|	U3 small nucleolar ribonucleoprotein IMP3 [Auxenochlorella protothecoides]	46.377	138	73	1	1	137	44	181	1.57e-40	153
ELA40717.1	gb|ORZ21361.1|	30S ribosomal protein S4 [Absidia repens]	49.635	137	68	1	2	137	45	181	1.65e-40	144
ELA40717.1	gb|KAI9355172.1|	30S ribosomal protein S4 [Pilaira anomala]	49.635	137	68	1	2	137	45	181	1.80e-40	144
ELA40717.1	emb|CDH50709.1|	alpha-l rna-binding motif-containing protein [Lichtheimia corymbifera JMRC:FSU:9682]	48.905	137	69	1	2	137	45	181	1.88e-40	144
ELA40717.1	gb|KAG2232558.1|	hypothetical protein INT48_000938 [Thamnidium elegans]	49.635	137	68	1	2	137	45	181	2.01e-40	144
ELA40717.1	gb|KAI7886005.1|	30S ribosomal protein S4 [Lichtheimia hyalospora FSU 10163]	48.905	137	69	1	2	137	45	181	2.06e-40	144
ELA40717.1	gb|ORD94645.1|	IMP3 [Enterospora canceri]	47.368	133	70	0	3	135	46	178	2.74e-40	143
ELA40717.1	gb|EDQ31330.1|	ribosomal protein S4-like protein [Enterocytozoon bieneusi H348]	47.761	134	70	0	3	136	46	179	3.37e-40	143
ELA40717.1	ref|XP_051379400.1|	30S ribosomal protein S4 [Cokeromyces recurvatus]	48.175	137	70	1	2	137	45	181	3.47e-40	143
ELA40717.1	gb|EPB87174.1|	30S ribosomal protein S4 [Mucor circinelloides 1006PhL]	49.635	137	68	1	2	137	45	181	4.17e-40	143
ELA40717.1	gb|KAI9193116.1|	hypothetical protein BJ171DRAFT_466390 [Polychytrium aggregatum]	48.905	137	69	1	2	137	46	182	6.43e-40	142
ELA40717.1	gb|KAI8646942.1|	30S ribosomal protein S4 [Parasitella parasitica]	49.635	137	68	1	2	137	45	181	6.46e-40	142
ELA40717.1	gb|ORX52385.1|	30S ribosomal protein S4 [Hesseltinella vesiculosa]	48.905	137	69	1	2	137	45	181	7.44e-40	142
ELA40717.1	ref|XP_051403855.1|	30S ribosomal protein S4 [Halteromyces radiatus]	49.635	137	68	1	2	137	45	181	8.20e-40	142
ELA40717.1	gb|KAI9273573.1|	30S ribosomal protein S4, partial [Sporodiniella umbellata]	49.635	137	68	1	2	137	45	181	8.66e-40	142
ELA40717.1	gb|KAI8146268.1|	30S ribosomal protein S4 [Fennellomyces sp. T-0311]	48.175	137	70	1	2	137	45	181	8.86e-40	142
ELA40717.1	gb|KAF7723692.1|	Small subunit (SSU) processome component [Apophysomyces ossiformis]	48.175	137	70	1	2	137	45	181	1.08e-39	142
ELA40717.1	emb|SAM05071.1|	hypothetical protein [Absidia glauca]	49.635	137	68	1	2	137	45	181	1.10e-39	142
ELA40717.1	emb|CAD7620546.1|	unnamed protein product, partial [Medioppia subpectinata]	51.095	137	43	1	1	137	42	154	1.18e-39	140
ELA40717.1	gb|KAG1437351.1|	hypothetical protein G6F56_013149 [Rhizopus delemar]	48.905	137	69	1	2	137	45	181	1.43e-39	141
ELA40717.1	gb|KAI9483534.1|	MAG: 30S ribosomal protein S4 [Benjaminiella poitrasii]	47.445	137	71	1	2	137	45	181	1.53e-39	141
ELA40717.1	ref|XP_018283771.1|	hypothetical protein PHYBLDRAFT_137656 [Phycomyces blakesleeanus NRRL 1555(-)]	47.826	138	71	1	1	137	44	181	1.63e-39	141
ELA40717.1	gb|KAI9009382.1|	30S ribosomal protein S4 [Phycomyces nitens]	48.175	137	70	1	2	137	45	181	2.07e-39	141
ELA40717.1	gb|KAA6424144.1|	MAG: U3 small nucleolar ribonucleo IMP3-like [Trebouxia sp. A1-2]	45.324	139	75	1	1	138	44	182	2.30e-39	141
ELA40717.1	emb|CAG9463648.1|	unnamed protein product [Pedinophyceae sp. YPF-701]	45.324	139	75	1	1	138	44	182	2.64e-39	140
ELA40717.1	gb|OQS53943.1|	IMP3 [Enterocytozoon hepatopenaei]	42.331	163	67	1	2	137	42	204	2.81e-39	141
ELA40717.1	gb|QZX50289.1|	small nucleolar ribonucleoprotein U3 component, partial [Gonium octonarium]	46.377	138	73	1	1	137	44	181	2.93e-39	140
ELA40717.1	ref|XP_002956026.1|	hypothetical protein VOLCADRAFT_76931 [Volvox carteri f. nagariensis]	46.377	138	73	1	1	137	44	181	3.12e-39	140
ELA40717.1	dbj|GBF90842.1|	U3 small nucleolar ribonucleoprotein [Raphidocelis subcapitata]	46.043	139	74	1	1	138	44	182	3.12e-39	140
ELA40717.1	gb|KAI5172329.1|	U3 small nucleolar ribonucleoprotein IMP3 [Nematocida sp. LUAm3]	50.000	128	64	0	2	129	45	172	3.22e-39	140
ELA40717.1	gb|KAH6570544.1|	hypothetical protein BASA60_007651 [Batrachochytrium salamandrivorans]	45.985	137	73	1	2	137	46	182	3.23e-39	140
ELA40717.1	gb|KAJ0396455.1|	hypothetical protein P43SY_003457 [Pythium insidiosum]	48.551	138	70	1	2	138	45	182	3.32e-39	140
ELA40717.1	gb|KAI9017568.1|	hypothetical protein BC832DRAFT_527524 [Gaertneriomyces semiglobifer]	47.445	137	71	1	2	137	46	182	3.37e-39	140
ELA40717.1	ref|XP_016612072.1|	snoRNA-binding rRNA-processing protein IMP3 [Spizellomyces punctatus DAOM BR117]	45.985	137	73	1	2	137	46	182	4.94e-39	140
ELA40717.1	gb|KAI8918918.1|	hypothetical protein BC831DRAFT_481704 [Entophlyctis helioformis]	46.715	137	72	1	2	137	46	182	5.16e-39	140
ELA40717.1	gb|KAI5136095.1|	U3 small nucleolar ribonucleoprotein IMP3 [Nematocida ausubeli]	46.875	128	68	0	2	129	45	172	5.84e-39	139
ELA40717.1	ref|XP_051422630.1|	30S ribosomal protein S4 [Radiomyces spectabilis]	48.175	137	70	1	2	137	45	181	5.90e-39	140
ELA40717.1	gb|KAH6582494.1|	hypothetical protein BASA61_008524 [Batrachochytrium salamandrivorans]	45.255	137	74	1	2	137	46	182	6.14e-39	140
ELA40717.1	gb|KAG2225745.1|	hypothetical protein INT45_011413 [Circinella minor]	49.635	137	68	1	2	137	45	181	6.43e-39	140
ELA40717.1	gb|KAI7870728.1|	30S ribosomal protein S4 [Spinellus fusiger]	47.826	138	71	1	1	137	44	181	6.50e-39	140
ELA40717.1	gb|KXZ56634.1|	hypothetical protein GPECTOR_1g571 [Gonium pectorale]	46.377	138	73	1	1	137	44	181	7.15e-39	140
ELA40717.1	gb|KAI9309448.1|	30S ribosomal protein S4 [Cunninghamella echinulata]	48.175	137	70	1	2	137	45	181	7.33e-39	139
ELA40717.1	gb|KAI8906592.1|	hypothetical protein DFJ77DRAFT_514379 [Powellomyces hirtus]	47.445	137	71	1	2	137	46	182	7.72e-39	139
ELA40717.1	gb|KAI8344390.1|	30S ribosomal protein S4 [Chlamydoabsidia padenii]	47.445	137	71	1	2	137	45	181	8.18e-39	139
ELA40717.1	gb|QZX50307.1|	small nucleolar ribonucleoprotein U3 component, partial [Gonium viridistellatum]	44.928	138	75	1	1	137	44	181	8.24e-39	139
ELA40717.1	gb|KAI5133997.1|	U3 small nucleolar ribonucleoprotein IMP3 [Nematocida ausubeli]	46.094	128	69	0	2	129	45	172	8.46e-39	139
ELA40717.1	gb|QZX50271.1|	small nucleolar ribonucleoprotein U3 component, partial [Volvulina boldii]	44.928	138	75	1	1	137	44	181	8.99e-39	139
ELA40717.1	gb|KAG2499384.1|	hypothetical protein HYH03_002959 [Edaphochlamys debaryana]	45.652	138	74	1	1	137	44	181	9.09e-39	139
ELA40717.1	gb|KAI8586300.1|	hypothetical protein BDZ88DRAFT_429729 [Geranomyces variabilis]	47.445	137	71	1	2	137	46	182	9.09e-39	139
ELA40717.1	gb|TMW66686.1|	hypothetical protein Poli38472_013998 [Pythium oligandrum]	47.826	138	71	1	2	138	46	183	9.42e-39	139
ELA40717.1	gb|TPX54939.1|	hypothetical protein PhCBS80983_g05683 [Powellomyces hirtus]	47.445	137	71	1	2	137	46	182	9.59e-39	139
ELA40717.1	gb|KAI8973251.1|	30S ribosomal protein S4 [Mycotypha africana]	47.445	137	71	1	2	137	45	181	9.63e-39	139
ELA40717.1	gb|PSC75077.1|	U3 small nucleolar ribonucleo IMP3 [Micractinium conductrix]	45.324	139	75	1	1	138	44	182	1.04e-38	139
ELA40717.1	gb|KAI7839999.1|	hypothetical protein COHA_006264 [Chlorella ohadii]	46.043	139	74	1	1	138	44	182	1.04e-38	139
ELA40717.1	gb|EJW04312.1|	hypothetical protein EDEG_01436 [Edhazardia aedis USNM 41457]	45.113	133	73	0	3	135	46	178	1.05e-38	139
ELA40717.1	gb|KAG0167816.1|	Small subunit (SSU) processome component [Apophysomyces sp. BC1015]	47.445	137	71	1	2	137	45	181	1.09e-38	139
ELA40717.1	gb|KAG2450053.1|	hypothetical protein HYH02_000157 [Chlamydomonas schloesseri]	46.377	138	73	1	1	137	44	181	1.18e-38	139
ELA40717.1	gb|KAI8889538.1|	30S ribosomal protein S4 [Backusella circina FSU 941]	48.175	137	70	1	2	137	45	181	1.20e-38	139
ELA40717.1	gb|KAI8473571.1|	MAG: small nucleolar ribonucleoprotein U3 component [Monoraphidium minutum]	45.324	139	75	1	1	138	13	151	1.34e-38	138
ELA40717.1	gb|RCH98798.1|	Small subunit (SSU) processome component [Rhizopus azygosporus]	48.175	137	70	1	2	137	45	181	1.71e-38	139
ELA40717.1	ref|XP_051459551.1|	30S ribosomal protein S4 [Mucor mucedo]	48.175	137	70	1	2	137	45	181	1.71e-38	139
ELA40717.1	ref|XP_001703317.1|	uncharacterized protein CHLRE_03g170750v5 [Chlamydomonas reinhardtii]	46.377	138	73	1	1	137	44	181	1.80e-38	139
ELA40717.1	gb|KAF5838651.1|	hypothetical protein DUNSADRAFT_2415 [Dunaliella salina]	44.928	138	75	1	1	137	44	181	1.86e-38	139
ELA40717.1	gb|KAI8383050.1|	30S ribosomal protein S4 [Blakeslea trispora]	48.175	137	70	1	2	137	45	181	1.87e-38	139
ELA40717.1	gb|ORY98834.1|	30S ribosomal protein S4 [Syncephalastrum racemosum]	48.175	137	70	1	2	137	45	181	1.93e-38	139
ELA40717.1	gb|QZX50308.1|	small nucleolar ribonucleoprotein U3 component, partial [Colemanosphaera charkowiensis]	45.652	138	74	1	1	137	44	181	2.01e-38	139
ELA40717.1	gb|QZX50300.1|	small nucleolar ribonucleoprotein U3 component, partial [Volvox carteri f. kawasakiensis]	45.652	138	74	1	1	137	44	181	2.10e-38	138
ELA40717.1	gb|QZX50274.1|	small nucleolar ribonucleoprotein U3 component, partial [Volvox ovalis]	46.377	138	73	1	1	137	44	181	2.22e-38	138
ELA40717.1	gb|OZJ05435.1|	U3 small nucleolar ribonucleoprotein imp3 [Bifiguratus adelaidae]	47.445	137	71	1	2	137	45	181	2.25e-38	138
ELA40717.1	gb|TPX67884.1|	hypothetical protein SpCBS45565_g03489 [Spizellomyces sp. 'palustris']	45.255	137	74	1	2	137	46	182	2.27e-38	138
ELA40717.1	gb|KAG2442829.1|	hypothetical protein HXX76_002908 [Chlamydomonas incerta]	46.377	138	73	1	1	137	13	150	2.37e-38	137
ELA40717.1	gb|ORX91726.1|	alpha-L RNA-binding motif-containing protein [Basidiobolus meristosporus CBS 931.73]	47.445	137	71	1	2	137	46	182	2.50e-38	138
ELA40717.1	gb|KAI8328543.1|	30S ribosomal protein S4 [Choanephora cucurbitarum]	48.175	137	70	1	2	137	45	181	2.57e-38	138
ELA40717.1	gb|PTQ47801.1|	hypothetical protein MARPO_0007s0196 [Marchantia polymorpha]	44.928	138	75	1	2	138	45	182	2.59e-38	138
ELA40717.1	gb|QZX50268.1|	small nucleolar ribonucleoprotein U3 component, partial [Astrephomene perforata]	45.652	138	74	1	1	137	44	181	2.64e-38	138
ELA40717.1	gb|QZX50290.1|	small nucleolar ribonucleoprotein U3 component, partial [Eudorina minodii]	45.652	138	74	1	1	137	44	181	2.85e-38	138
ELA40717.1	ref|XP_031556300.1|	U3 small nucleolar ribonucleoprotein protein IMP3-like [Actinia tenebrosa]	44.853	136	74	1	2	136	46	181	3.01e-38	138
ELA40717.1	gb|KAI9469319.1|	30S ribosomal protein S4 [Zychaea mexicana]	48.175	137	70	1	2	137	45	181	3.12e-38	138
ELA40717.1	gb|QZX50304.1|	small nucleolar ribonucleoprotein U3 component, partial [Colemanosphaera angeleri]	44.928	138	75	1	1	137	44	181	3.14e-38	138
ELA40717.1	dbj|BDA47672.1|	U3 small nucleolar ribonucleoprotein protein IMP3 [Coccomyxa sp. Obi]	43.885	139	77	1	1	138	44	182	3.18e-38	138
ELA40717.1	gb|QZX50278.1|	small nucleolar ribonucleoprotein U3 component, partial [Colemanosphaera charkowiensis]	44.928	138	75	1	1	137	44	181	3.36e-38	138
ELA40717.1	ref|XP_003063878.1|	predicted protein, partial [Micromonas pusilla CCMP1545]	45.652	138	74	1	1	137	44	181	3.44e-38	138
ELA40717.1	gb|KAG7671550.1|	hypothetical protein KSW81_003682 [Chlorella desiccata (nom. nud.)]	45.324	139	75	1	1	138	44	182	3.66e-38	138
ELA40717.1	gb|EIE89431.1|	30S ribosomal protein S4 [Rhizopus delemar RA 99-880]	48.175	137	70	1	2	137	45	181	3.88e-38	138
ELA40717.1	dbj|GAQ90652.1|	Alpha-L RNA-binding motif/Ribosomal protein S4 family protein [Klebsormidium nitens]	46.043	139	74	1	1	138	44	182	3.91e-38	138
ELA40717.1	emb|CEI88732.1|	Putative 30S ribosomal protein S4 [Rhizopus microsporus]	47.445	137	71	1	2	137	45	181	3.92e-38	138
ELA40717.1	gb|KAI9312084.1|	30S ribosomal protein S4 [Dichotomocladium elegans]	45.985	137	73	1	2	137	45	181	4.05e-38	137
ELA40717.1	gb|KAG1178876.1|	hypothetical protein G6F71_001467 [Rhizopus microsporus]	47.445	137	71	1	2	137	45	181	4.10e-38	137
ELA40717.1	gb|QZX50276.1|	small nucleolar ribonucleoprotein U3 component, partial [Vitreochlamys aulata]	45.652	138	74	1	1	137	44	181	4.13e-38	138
ELA40717.1	ref|XP_023464680.1|	alpha-L RNA-binding motif-containing protein [Rhizopus microsporus ATCC 52813]	47.445	137	71	1	2	137	45	181	4.19e-38	137
ELA40717.1	gb|OBZ81623.1|	U3 small nucleolar ribonucleoprotein IMP3 [Choanephora cucurbitarum]	48.175	137	70	1	2	137	45	181	4.19e-38	137
ELA40717.1	gb|QZX50329.1|	small nucleolar ribonucleoprotein U3 component, partial [Yamagishiella unicocca]	45.652	138	74	1	1	137	44	181	4.22e-38	137
ELA40717.1	gb|QZX50294.1|	small nucleolar ribonucleoprotein U3 component, partial [Volvox carteri f. weismannia]	45.652	138	74	1	1	137	44	181	5.19e-38	137
ELA40717.1	gb|KAI9105470.1|	hypothetical protein DFS34DRAFT_574728 [Phlyctochytrium arcticum]	45.985	137	73	1	2	137	46	182	5.25e-38	137
ELA40717.1	gb|QZX50288.1|	small nucleolar ribonucleoprotein U3 component, partial [Eudorina elegans]	45.255	137	74	1	2	137	45	181	5.30e-38	137
ELA40717.1	gb|KAG2177150.1|	hypothetical protein INT43_007807 [Umbelopsis isabellina]	47.445	137	71	1	2	137	45	181	5.32e-38	137
ELA40717.1	ref|XP_006680719.1|	snoRNA-binding rRNA-processing protein IMP3 [Batrachochytrium dendrobatidis JAM81]	45.985	137	73	1	2	137	46	182	5.36e-38	137
ELA40717.1	gb|QZX50269.1|	small nucleolar ribonucleoprotein U3 component, partial [Eudorina elegans]	46.377	138	73	1	1	137	44	181	5.60e-38	137
ELA40717.1	gb|QZX50324.1|	small nucleolar ribonucleoprotein U3 component, partial [Volvulina compacta]	44.928	138	75	1	1	137	44	181	5.79e-38	137
ELA40717.1	gb|QZX50319.1|	small nucleolar ribonucleoprotein U3 component, partial [Eudorina elegans]	46.377	138	73	1	1	137	44	181	5.85e-38	137
ELA40717.1	ref|XP_051438620.1|	30S ribosomal protein S4 [Gilbertella persicaria]	48.175	137	70	1	2	137	45	181	6.07e-38	137
ELA40717.1	gb|KAG5192552.1|	small nucleolar ribonucleoprotein U3 component [Tribonema minus]	45.652	138	74	1	2	138	45	182	6.27e-38	137
ELA40717.1	gb|QZX50325.1|	small nucleolar ribonucleoprotein U3 component, partial [Volvox obversus]	44.928	138	75	1	1	137	44	181	6.74e-38	137
ELA40717.1	gb|EHY65632.1|	hypothetical protein NERG_01239 [Nematocida ausubeli]	45.312	128	70	0	2	129	45	172	6.79e-38	137
ELA40717.1	gb|QZX50296.1|	small nucleolar ribonucleoprotein U3 component, partial [Vitreochlamys ordinata]	44.928	138	75	1	1	137	44	181	6.89e-38	137
ELA40717.1	gb|KAI8073896.1|	30S ribosomal protein S4 [Gongronella butleri]	47.445	137	71	1	2	137	45	181	7.71e-38	137
ELA40717.1	gb|QZX50323.1|	small nucleolar ribonucleoprotein U3 component, partial [Chlamydomonas globosa]	46.377	138	73	1	1	137	44	181	7.77e-38	137
ELA40717.1	gb|KAI5179715.1|	U3 small nucleolar ribonucleoprotein IMP3 [Nematocida sp. AWRm80]	47.287	129	68	0	2	130	45	173	8.02e-38	137
ELA40717.1	gb|KAG9289265.1|	hypothetical protein G9A89_007510 [Geosiphon pyriformis]	48.175	137	70	1	2	137	46	182	8.11e-38	137
ELA40717.1	emb|CEO98892.1|	hypothetical protein PBRA_007006 [Plasmodiophora brassicae]	46.377	138	73	1	2	138	45	182	8.53e-38	137
ELA40717.1	ref|XP_008909342.1|	hypothetical protein PPTG_14117 [Phytophthora parasitica INRA-310]	46.377	138	73	1	2	138	46	183	1.06e-37	137
ELA40717.1	gb|KAG2783799.1|	hypothetical protein Pcac1_g6343 [Phytophthora cactorum]	46.377	138	73	1	2	138	46	183	1.07e-37	137
ELA40717.1	gb|KAI8103151.1|	hypothetical protein M9434_005936 [Picochlorum sp. BPE23]	44.928	138	75	1	1	137	44	181	1.09e-37	137
ELA40717.1	gb|QZX50327.1|	small nucleolar ribonucleoprotein U3 component, partial [Volvulina compacta]	44.928	138	75	1	1	137	44	181	1.10e-37	137
ELA40717.1	dbj|GIL72841.1|	hypothetical protein Vretifemale_3138 [Volvox reticuliferus]	44.928	138	75	1	1	137	44	181	1.11e-37	137
ELA40717.1	gb|QZX50270.1|	small nucleolar ribonucleoprotein U3 component, partial [Eudorina elegans]	46.377	138	73	1	1	137	44	181	1.12e-37	137
ELA40717.1	gb|KAG0343558.1|	Small subunit (SSU) processome component [Podila humilis]	47.445	137	71	1	2	137	45	181	1.15e-37	136
ELA40717.1	gb|KAI0564040.1|	Ribosomal protein S4/S9 [Gracilaria domingensis]	46.377	138	73	1	2	138	45	182	1.25e-37	136
ELA40717.1	gb|QZX50317.1|	small nucleolar ribonucleoprotein U3 component, partial [Gonium quadratum]	44.928	138	75	1	1	137	44	181	1.25e-37	136
ELA40717.1	gb|QZX50291.1|	small nucleolar ribonucleoprotein U3 component, partial [Vitreochlamys nekrassovii]	43.885	139	77	1	1	138	44	182	1.25e-37	136
ELA40717.1	gb|QZX50286.1|	small nucleolar ribonucleoprotein U3 component, partial [Volvox globator]	44.928	138	75	1	1	137	44	181	1.31e-37	136
ELA40717.1	gb|QZX50302.1|	small nucleolar ribonucleoprotein U3 component, partial [Gonium multicoccum]	44.928	138	75	1	1	137	44	181	1.38e-37	136
ELA40717.1	ref|XP_031021978.1|	uncharacterized protein SmJEL517_g06108 [Synchytrium microbalum]	45.985	137	73	1	2	137	45	181	1.55e-37	136
ELA40717.1	ref|XP_005832687.1|	hypothetical protein GUITHDRAFT_138906 [Guillardia theta CCMP2712]	43.478	138	77	1	2	138	45	182	1.59e-37	136
ELA40717.1	ref|XP_018230112.1|	snoRNA-binding rRNA-processing protein IMP3 [Pneumocystis jirovecii RU7]	47.482	139	71	2	2	138	47	185	1.60e-37	136
ELA40717.1	ref|XP_005844007.1|	hypothetical protein CHLNCDRAFT_32779 [Chlorella variabilis]	45.255	137	74	1	2	137	45	181	1.60e-37	136
ELA40717.1	dbj|GLE02620.1|	hypothetical protein PINS_up011461 [Pythium insidiosum]	47.101	138	72	1	2	138	45	182	1.66e-37	136
ELA40717.1	gb|KAI3430607.1|	hypothetical protein D9Q98_005200 [Chlorella vulgaris]	45.652	138	74	1	2	138	45	182	1.71e-37	136
ELA40717.1	emb|CAD7696595.1|	unnamed protein product [Ostreobium quekettii]	45.324	139	75	1	1	138	44	182	1.74e-37	136
ELA40717.1	gb|QZX50320.1|	small nucleolar ribonucleoprotein U3 component, partial [Volvulina steinii]	45.652	138	74	1	1	137	44	181	1.76e-37	136
ELA40717.1	gb|KAG0222931.1|	Small subunit (SSU) processome component [Actinomortierella wolfii]	46.715	137	72	1	2	137	45	181	1.82e-37	136
ELA40717.1	gb|QZX50305.1|	small nucleolar ribonucleoprotein U3 component, partial [Eudorina elegans]	44.526	137	75	1	2	137	45	181	1.96e-37	136
ELA40717.1	gb|QZX50309.1|	small nucleolar ribonucleoprotein U3 component, partial [Pandorina morum]	44.928	138	75	1	1	137	44	181	1.96e-37	136
ELA40717.1	gb|QZX50297.1|	small nucleolar ribonucleoprotein U3 component, partial [Volvox powersii]	45.652	138	74	1	1	137	44	181	1.98e-37	136
ELA40717.1	dbj|GJJ71927.1|	U3 small nucleolar ribonucleoprotein protein IMP3 [Entomortierella parvispora]	47.445	137	71	1	2	137	45	181	1.99e-37	136
ELA40717.1	gb|KAG1706897.1|	hypothetical protein DVH05_027747 [Phytophthora capsici]	45.652	138	74	1	2	138	46	183	2.10e-37	136
ELA40717.1	gb|OWZ19484.1|	U3 small nucleolar ribonucleoprotein IMP3 [Phytophthora megakarya]	46.377	138	73	1	2	138	46	183	2.29e-37	136
ELA40717.1	gb|KDD75742.1|	hypothetical protein H632_c521p0 [Helicosporidium sp. ATCC 50920]	44.118	136	75	1	2	136	45	180	2.30e-37	136
ELA40717.1	gb|PXF49970.1|	U3 small nucleolar ribonucleoprotein imp3 [Gracilariopsis chorda]	44.928	138	75	1	2	138	45	182	2.32e-37	136
ELA40717.1	gb|KAI8872898.1|	30S ribosomal protein S4 [Ramicandelaber brevisporus]	44.203	138	76	1	2	138	46	183	2.51e-37	135
ELA40717.1	ref|XP_014153552.1|	U3 small nucleolar ribonucleoprotein IMP3 [Sphaeroforma arctica JP610]	46.715	137	72	1	2	137	46	182	2.69e-37	135
ELA40717.1	ref|XP_002998419.1|	U3 small nucleolar ribonucleoprotein protein IMP3 [Phytophthora infestans T30-4]	45.652	138	74	1	2	138	46	183	2.70e-37	135
ELA40717.1	gb|QZX50311.1|	small nucleolar ribonucleoprotein U3 component, partial [Pleodorina indica]	45.652	138	74	1	1	137	44	181	2.75e-37	135
ELA40717.1	gb|KAF9300945.1|	Small subunit (SSU) processome component [Mortierella antarctica]	47.445	137	71	1	2	137	45	181	2.88e-37	135
ELA40717.1	gb|KAF0723095.1|	hypothetical protein AaE_009902, partial [Aphanomyces astaci]	47.826	138	71	1	2	138	35	172	2.90e-37	135
ELA40717.1	gb|KAG7395279.1|	Small subunit (SSU) processome component [Phytophthora boehmeriae]	46.377	138	73	1	2	138	46	183	3.01e-37	135
ELA40717.1	ref|XP_015880242.2|	U3 small nucleolar ribonucleoprotein protein IMP3 [Ziziphus jujuba var. spinosa]	46.324	136	72	1	1	135	44	179	3.06e-37	135
ELA40717.1	gb|QZX50315.1|	small nucleolar ribonucleoprotein U3 component, partial [Astrephomene gubernaculifera]	44.203	138	76	1	1	137	44	181	3.68e-37	135
ELA40717.1	gb|QZX50273.1|	small nucleolar ribonucleoprotein U3 component, partial [Pandorina colemaniae]	44.203	138	76	1	1	137	44	181	3.93e-37	135
ELA40717.1	ref|XP_005648245.1|	small nucleolar ribonucleo protein U3 component [Coccomyxa subellipsoidea C-169]	43.478	138	77	1	1	137	44	181	4.02e-37	135
ELA40717.1	ref|XP_009824885.1|	hypothetical protein H257_02784 [Aphanomyces astaci]	47.826	138	71	1	2	138	45	182	4.23e-37	135
ELA40717.1	gb|TYZ63708.1|	hypothetical protein PybrP1_004043 [[Pythium] brassicae (nom. inval.)]	46.377	138	73	1	2	138	45	182	4.51e-37	135
ELA40717.1	gb|TBU02316.1|	putative S4-like small nucleolar ribonucleoprotein [Hamiltosporidium magnivora]	42.857	133	76	0	2	134	45	177	4.60e-37	135
ELA40717.1	ref|XP_009534561.1|	hypothetical protein PHYSODRAFT_258892, partial [Phytophthora sojae]	47.059	136	71	1	2	136	46	181	5.07e-37	135
ELA40717.1	gb|QZX50306.1|	small nucleolar ribonucleoprotein U3 component, partial [Eudorina elegans]	44.928	138	75	1	1	137	44	181	5.22e-37	135
ELA40717.1	gb|QZX50301.1|	small nucleolar ribonucleoprotein U3 component, partial [Volvox ferrisii]	44.203	138	76	1	1	137	44	181	5.34e-37	135
ELA40717.1	gb|KAH8552249.1|	30S ribosomal protein S4 [Umbelopsis sp. PMI_123]	46.715	137	72	1	2	137	45	181	5.53e-37	135
ELA40717.1	gb|POM80695.1|	U3 small nucleolar ribonucleoprotein IMP3 [Phytophthora palmivora var. palmivora]	45.652	138	74	1	2	138	46	183	5.90e-37	135
ELA40717.1	gb|TVU16450.1|	hypothetical protein EJB05_40016 [Eragrostis curvula]	44.928	138	75	1	1	137	44	181	5.91e-37	135
ELA40717.1	ref|XP_024392313.1|	U3 small nucleolar ribonucleoprotein protein IMP3-like [Physcomitrium patens]	43.165	139	78	1	1	138	44	182	5.95e-37	135
ELA40717.1	gb|TBT96654.1|	putative S4-like small nucleolar ribonucleoprotein [Hamiltosporidium magnivora]	42.857	133	76	0	2	134	45	177	6.38e-37	134
ELA40717.1	gb|KAF9316067.1|	Small subunit (SSU) processome component [Podila horticola]	47.445	137	71	1	2	137	45	181	6.66e-37	134
ELA40717.1	dbj|GIL43127.1|	hypothetical protein Vafri_961 [Volvox africanus]	45.652	138	74	1	1	137	44	181	6.71e-37	135
ELA40717.1	gb|KAI8970958.1|	30S ribosomal protein S4 [Pilobolus umbonatus]	48.462	130	66	1	2	130	45	174	6.88e-37	135
ELA40717.1	gb|QZX50279.1|	small nucleolar ribonucleoprotein U3 component, partial [Pleodorina illinoisensis]	44.928	138	75	1	1	137	44	181	6.93e-37	134
ELA40717.1	gb|TPX44125.1|	hypothetical protein SeLEV6574_g04694 [Synchytrium endobioticum]	44.526	137	75	1	2	137	45	181	6.95e-37	134
ELA40717.1	gb|KAH8944855.1|	hypothetical protein BDL97_12G008300 [Sphagnum fallax]	44.928	138	75	1	2	138	45	182	7.00e-37	134
ELA40717.1	gb|PNH12075.1|	U3 small nucleolar ribonucleoprotein imp3 [Tetrabaena socialis]	43.478	138	77	1	1	137	44	181	7.00e-37	134
ELA40717.1	gb|QZX50310.1|	small nucleolar ribonucleoprotein U3 component, partial [Platydorina caudata]	43.066	137	77	1	2	137	45	181	7.24e-37	134
ELA40717.1	gb|QZX50280.1|	small nucleolar ribonucleoprotein U3 component, partial [Volvox dissipatrix]	43.478	138	77	1	1	137	44	181	7.24e-37	134
ELA40717.1	ref|XP_013059271.1|	hypothetical protein NEPG_01443 [Nematocida parisii ERTm1]	45.238	126	69	0	2	127	45	170	7.38e-37	134
ELA40717.1	gb|KAG0378587.1|	Small subunit (SSU) processome component [Mortierella sp. AD032]	45.985	137	73	1	2	137	45	181	7.42e-37	134
ELA40717.1	gb|KAI5167715.1|	U3 small nucleolar ribonucleoprotein IMP3 [Nematocida sp. AWRm79]	45.238	126	69	0	2	127	45	170	7.79e-37	134
ELA40717.1	gb|KAF9086861.1|	Small subunit (SSU) processome component [Mortierella sp. AD031]	46.715	137	72	1	2	137	45	181	7.93e-37	134
ELA40717.1	gb|QZX50314.1|	small nucleolar ribonucleoprotein U3 component, partial [Volvox africanus]	43.478	138	77	1	1	137	44	181	8.16e-37	134
ELA40717.1	gb|KAI8826624.1|	hypothetical protein EV422DRAFT_4388 [Fimicolochytrium jonesii]	44.526	137	75	1	2	137	53	189	8.38e-37	134
ELA40717.1	gb|KAH7289612.1|	hypothetical protein KP509_30G011800 [Ceratopteris richardii]	43.165	139	78	1	1	138	44	182	8.61e-37	134
ELA40717.1	gb|KAG0279357.1|	Small subunit (SSU) processome component [Linnemannia exigua]	45.985	137	73	1	2	137	45	181	8.74e-37	134
ELA40717.1	gb|KAF9152281.1|	Small subunit (SSU) processome component [Linnemannia schmuckeri]	45.985	137	73	1	2	137	45	181	8.74e-37	134
ELA40717.1	gb|KAE8912887.1|	hypothetical protein PF003_g2367 [Phytophthora fragariae]	45.652	138	74	1	2	138	46	183	8.93e-37	134
ELA40717.1	gb|KAF9207945.1|	Small subunit (SSU) processome component [Podila verticillata]	46.715	137	72	1	2	137	45	181	9.96e-37	134
ELA40717.1	ref|XP_020592203.1|	U3 small nucleolar ribonucleoprotein protein IMP3 [Phalaenopsis equestris]	44.604	139	76	1	1	138	44	182	1.10e-36	134
ELA40717.1	gb|KXN71150.1|	alpha-L RNA-binding motif-containing protein [Conidiobolus coronatus NRRL 28638]	47.445	137	71	1	2	137	46	182	1.14e-36	134
ELA40717.1	gb|RLO08601.1|	hypothetical protein DYB28_001593 [Aphanomyces astaci]	47.826	138	71	1	2	138	71	208	1.16e-36	135
ELA40717.1	gb|QZX50284.1|	small nucleolar ribonucleoprotein U3 component, partial [Basichlamys sacculifera]	43.478	138	77	1	1	137	44	181	1.27e-36	134
ELA40717.1	gb|QZX50283.1|	small nucleolar ribonucleoprotein U3 component, partial [Pleodorina starrii]	44.928	138	75	1	1	137	44	181	1.30e-36	134
ELA40717.1	gb|KAG2182643.1|	hypothetical protein INT44_005622 [Umbelopsis vinacea]	46.715	137	72	1	2	137	45	181	1.31e-36	134
ELA40717.1	gb|QZX50321.1|	small nucleolar ribonucleoprotein U3 component, partial [Volvox barberi]	44.203	138	76	1	1	137	44	181	1.35e-36	134
ELA40717.1	gb|KAG0047568.1|	Small subunit (SSU) processome component [Gryganskiella cystojenkinii]	46.715	137	72	1	2	137	45	181	1.35e-36	134
ELA40717.1	gb|KAF9920629.1|	Small subunit (SSU) processome component [Linnemannia zychae]	45.985	137	73	1	2	137	45	181	1.37e-36	134
ELA40717.1	ref|XP_004304195.1|	PREDICTED: U3 small nucleolar ribonucleoprotein protein IMP3 [Fragaria vesca subsp. vesca]	43.885	139	77	1	1	138	44	182	1.38e-36	134
ELA40717.1	ref|XP_002505835.1|	predicted protein [Micromonas commoda]	44.604	139	76	1	1	138	44	182	1.42e-36	134
ELA40717.1	gb|QZX50295.1|	small nucleolar ribonucleoprotein U3 component, partial [Pleodorina japonica]	44.203	138	76	1	1	137	44	181	1.45e-36	134
ELA40717.1	ref|XP_051388683.1|	30S ribosomal protein S4 [Kickxella alabastrina]	44.526	137	75	1	2	137	46	182	1.47e-36	134
ELA40717.1	gb|KAI5067104.1|	hypothetical protein GOP47_0017632 [Adiantum capillus-veneris]	41.727	139	80	1	1	138	44	182	1.52e-36	134
ELA40717.1	gb|KFH65062.1|	U3 small nucleolar ribonucleoprotein IMP3 [Podila verticillata NRRL 6337]	45.985	137	73	1	2	137	45	181	1.54e-36	134
ELA40717.1	gb|RQM27864.1|	hypothetical protein B5M09_007012 [Aphanomyces astaci]	47.826	138	71	1	2	138	90	227	1.58e-36	135
ELA40717.1	ref|XP_024183233.1|	U3 small nucleolar ribonucleoprotein protein IMP3 [Rosa chinensis]	43.885	139	77	1	1	138	44	182	1.58e-36	134
ELA40717.1	ref|XP_051445177.1|	uncharacterized protein K450DRAFT_209180 [Umbelopsis ramanniana AG]	46.715	137	72	1	2	137	45	181	1.63e-36	134
ELA40717.1	gb|RHY14260.1|	hypothetical protein DYB36_004763 [Aphanomyces astaci]	47.826	138	71	1	2	138	90	227	1.63e-36	135
ELA40717.1	ref|XP_039821776.1|	U3 small nucleolar ribonucleoprotein protein IMP3-like [Panicum virgatum]	43.885	139	77	1	1	138	41	179	1.66e-36	134
ELA40717.1	gb|KAI8896449.1|	hypothetical protein BC833DRAFT_644050 [Globomyces pollinis-pini]	42.446	139	79	1	1	138	44	182	1.71e-36	134
ELA40717.1	gb|KAG5518232.1|	hypothetical protein PMAC_003028 [Pneumocystis sp. 'macacae']	46.043	139	73	2	2	138	47	185	1.72e-36	134
ELA40717.1	gb|QZX50281.1|	small nucleolar ribonucleoprotein U3 component, partial [Volvox tertius]	44.928	138	75	1	1	137	44	181	1.79e-36	134
ELA40717.1	gb|KAF9578737.1|	Small subunit (SSU) processome component [Lunasporangiospora selenospora]	47.445	137	71	1	2	137	45	181	1.87e-36	133
ELA40717.1	gb|KAG0310831.1|	Small subunit (SSU) processome component [Linnemannia gamsii]	45.985	137	73	1	2	137	45	181	1.89e-36	133
ELA40717.1	gb|RHY59978.1|	hypothetical protein DYB38_001488 [Aphanomyces astaci]	47.826	138	71	1	2	138	90	227	1.92e-36	135
ELA40717.1	gb|RHY86625.1|	hypothetical protein DYB35_006517 [Aphanomyces astaci]	47.826	138	71	1	2	138	112	249	1.92e-36	135
ELA40717.1	gb|AFK45487.1|	unknown [Lotus japonicus]	43.165	139	78	1	1	138	44	182	1.99e-36	133
ELA40717.1	emb|CAA2616233.1|	unnamed protein product [Spirodela intermedia]	45.588	136	73	1	1	135	44	179	2.01e-36	133
ELA40717.1	gb|KAI5191051.1|	U3 small nucleolar ribonucleoprotein IMP3 [Nematocida sp. AWRm77]	46.154	130	70	0	2	131	45	174	2.07e-36	133
ELA40717.1	gb|KXJ19268.1|	U3 small nucleolar ribonucleoprotein IMP3 [Exaiptasia diaphana]	44.118	136	75	1	2	136	25	160	2.08e-36	133
ELA40717.1	dbj|GES86577.1|	alpha-L RNA-binding motif-containing protein [Rhizophagus clarus]	45.255	137	74	1	2	137	46	182	2.08e-36	133
ELA40717.1	gb|KAF9124426.1|	Small subunit (SSU) processome component [Mortierella sp. 14UC]	45.255	137	74	1	2	137	45	181	2.21e-36	133
ELA40717.1	gb|RIA86262.1|	30S ribosomal protein S4 [Glomus cerebriforme]	45.985	137	73	1	2	137	46	182	2.30e-36	133
ELA40717.1	gb|RHY38143.1|	hypothetical protein DYB34_013285 [Aphanomyces astaci]	47.826	138	71	1	2	138	112	249	2.47e-36	135
ELA40717.1	gb|QZX50316.1|	small nucleolar ribonucleoprotein U3 component, partial [Volvox gigas]	44.928	138	75	1	1	137	44	181	2.48e-36	133
ELA40717.1	ref|XP_025173569.1|	30S ribosomal protein S4 [Rhizophagus irregularis DAOM 181602=DAOM 197198]	46.715	137	72	1	2	137	46	182	2.56e-36	133
ELA40717.1	gb|RHY17564.1|	hypothetical protein DYB25_005953 [Aphanomyces astaci]	47.826	138	71	1	2	138	112	249	2.60e-36	135
ELA40717.1	gb|RHZ25662.1|	hypothetical protein DYB26_012713 [Aphanomyces astaci]	47.826	138	71	1	2	138	116	253	2.73e-36	135
ELA40717.1	ref|XP_024580659.1|	small nucleolar ribonucleoprotein u3 component [Plasmopara halstedii]	45.652	138	74	1	2	138	46	183	2.74e-36	133
ELA40717.1	emb|CAG8489729.1|	15549_t:CDS:2 [Funneliformis mosseae]	47.445	137	71	1	2	137	46	182	2.76e-36	133
ELA40717.1	gb|KAF9364364.1|	Small subunit (SSU) processome component [Mortierella sp. NVP85]	45.985	137	73	1	2	137	45	181	2.80e-36	133
ELA40717.1	gb|KAF9973973.1|	Small subunit (SSU) processome component [Actinomortierella ambigua]	45.985	137	73	1	2	137	45	181	2.83e-36	133
ELA40717.1	gb|KAH9259620.1|	hypothetical protein BASA81_002042 [Batrachochytrium salamandrivorans]	45.652	138	74	1	2	138	46	183	2.86e-36	133
ELA40717.1	ref|XP_012894595.1|	uncharacterized protein [Blastocystis hominis]	43.796	137	76	1	3	138	49	185	2.90e-36	133
ELA40717.1	gb|KAH0465573.1|	hypothetical protein IEQ34_005676 [Dendrobium chrysotoxum]	43.885	139	77	1	1	138	44	182	3.07e-36	133
ELA40717.1	gb|AFK41984.1|	unknown [Lotus japonicus]	42.446	139	79	1	1	138	13	151	3.32e-36	132
ELA40717.1	gb|KAG6595767.1|	U3 small nucleolar ribonucleoprotein IMP3 [Phytophthora cinnamomi]	44.928	138	75	1	2	138	46	183	3.59e-36	133
ELA40717.1	gb|KAG0209537.1|	Small subunit (SSU) processome component [Mortierella sp. GBA30]	45.985	137	73	1	2	137	45	181	3.76e-36	132
ELA40717.1	gb|KAF9135457.1|	Small subunit (SSU) processome component [Mortierella sp. GBA39]	45.985	137	73	1	2	137	45	181	3.76e-36	132
ELA40717.1	gb|KAG7388102.1|	Small subunit (SSU) processome component [Phytophthora pseudosyringae]	45.652	138	74	1	2	138	46	183	3.80e-36	133
ELA40717.1	ref|XP_005768132.1|	hypothetical protein EMIHUDRAFT_66337 [Emiliania huxleyi CCMP1516]	40.000	135	81	0	3	137	47	181	3.80e-36	132
ELA40717.1	ref|XP_002993979.1|	U3 small nucleolar ribonucleoprotein protein IMP3 [Selaginella moellendorffii]	43.165	139	78	1	1	138	44	182	3.91e-36	132
ELA40717.1	gb|RUS21648.1|	30S ribosomal protein S4 [Endogone sp. FLAS-F59071]	45.255	137	74	1	2	137	45	181	3.93e-36	132
ELA40717.1	gb|RDD45437.1|	U3 small nucleolar ribonucleoprotein IMP3 [Trichoplax sp. H2]	43.796	137	76	1	2	137	46	182	3.95e-36	132
ELA40717.1	gb|KAI4371029.1|	hypothetical protein MLD38_019306 [Melastoma candidum]	43.885	139	77	1	1	138	44	182	4.08e-36	132
ELA40717.1	gb|KAI9916818.1|	hypothetical protein PsorP6_016923 [Peronosclerospora sorghi]	44.928	138	75	1	2	138	46	183	4.10e-36	132
ELA40717.1	ref|XP_008877117.1|	hypothetical protein H310_11997 [Aphanomyces invadans]	45.652	138	74	1	2	138	45	182	4.30e-36	132
ELA40717.1	gb|UPR03403.1|	small nucleolar ribonucleoprotein U3 component [Chloropicon primus]	46.324	136	72	1	2	136	45	180	4.38e-36	132
ELA40717.1	gb|KAI0520193.1|	hypothetical protein KFK09_007664 [Dendrobium nobile]	43.885	139	77	1	1	138	44	182	4.44e-36	132
ELA40717.1	ref|XP_020917801.1|	U3 small nucleolar ribonucleoprotein protein IMP3 [Exaiptasia diaphana]	44.853	136	74	1	2	136	46	181	5.02e-36	132
ELA40717.1	emb|CAG9335645.1|	unnamed protein product [Blepharisma stoltei]	42.754	138	78	1	2	138	44	181	5.56e-36	132
ELA40717.1	gb|QZX50322.1|	small nucleolar ribonucleoprotein U3 component, partial [Chlamydomonas moewusii]	42.446	139	79	1	1	138	44	182	5.98e-36	132
ELA40717.1	gb|QZX50287.1|	small nucleolar ribonucleoprotein U3 component, partial [Volvulina pringsheimii]	42.754	138	78	1	1	137	44	181	6.18e-36	132
ELA40717.1	gb|QDZ24195.1|	small nucleolar ribonucleoprotein U3 component [Chloropicon primus]	46.324	136	72	1	2	136	45	180	6.20e-36	132
ELA40717.1	gb|KAF0734809.1|	hypothetical protein Ae201684_008586 [Aphanomyces euteiches]	45.652	138	74	1	2	138	45	182	6.49e-36	132
ELA40717.1	gb|TDH72306.1|	hypothetical protein CCR75_000757 [Bremia lactucae]	44.928	138	75	1	2	138	46	183	6.61e-36	132
ELA40717.1	gb|KAF9279449.1|	Small subunit (SSU) processome component [Mortierella alpina]	45.255	137	74	1	2	137	45	181	6.62e-36	132
ELA40717.1	gb|TNV75457.1|	hypothetical protein FGO68_gene2462 [Halteria grandinella]	43.478	138	77	1	2	138	46	183	6.71e-36	132
ELA40717.1	gb|QZX50285.1|	small nucleolar ribonucleoprotein U3 component, partial [Pleodorina thompsonii]	43.478	138	77	1	1	137	44	181	6.96e-36	132
ELA40717.1	ref|XP_020692477.1|	U3 small nucleolar ribonucleoprotein protein IMP3 [Dendrobium catenatum]	43.165	139	78	1	1	138	44	182	7.16e-36	132
ELA40717.1	ref|XP_020245214.1|	U3 small nucleolar ribonucleoprotein protein IMP3 [Asparagus officinalis]	43.885	139	77	1	1	138	44	182	8.20e-36	132
ELA40717.1	gb|KAF9414354.1|	Small subunit (SSU) processome component [Podila epigama]	45.255	137	74	1	2	137	45	181	8.23e-36	132
ELA40717.1	gb|KAI1316318.1|	Small subunit (SSU) processome component [Mortierella claussenii]	45.255	137	74	1	2	137	45	181	8.32e-36	132
ELA40717.1	emb|CAA7018131.1|	unnamed protein product [Microthlaspi erraticum]	42.446	139	79	1	1	138	44	182	8.43e-36	132
ELA40717.1	ref|XP_002993826.1|	U3 small nucleolar ribonucleoprotein protein IMP3 [Selaginella moellendorffii]	43.165	139	78	1	1	138	44	182	8.47e-36	132
ELA40717.1	ref|XP_021878452.1|	30S ribosomal protein S4 [Lobosporangium transversale]	45.255	137	74	1	2	137	45	181	8.78e-36	132
ELA40717.1	gb|KAI8052186.1|	30S ribosomal protein S4 [Syncephalis plumigaleata]	43.066	137	77	1	2	137	46	182	9.54e-36	132
ELA40717.1	gb|KAF9437585.1|	Small subunit (SSU) processome component [Entomortierella beljakovae]	45.255	137	74	1	2	137	45	181	9.58e-36	132
ELA40717.1	gb|KAF8932865.1|	Small subunit (SSU) processome component [Haplosporangium gracile]	45.255	137	74	1	2	137	45	181	9.79e-36	132
ELA40717.1	gb|AFK40090.1|	unknown [Lotus japonicus]	42.446	139	79	1	1	138	44	182	9.86e-36	132
ELA40717.1	gb|OAG32770.1|	U3 small nucleolar ribonucleoprotein IMP3 [Nematocida sp. ERTm5]	44.444	126	70	0	2	127	45	170	1.01e-35	131
ELA40717.1	gb|KAH9123796.1|	hypothetical protein AeMF1_005332 [Aphanomyces euteiches]	45.652	138	74	1	2	138	69	206	1.02e-35	132
ELA40717.1	gb|KAI9505398.1|	30S ribosomal protein S4 [Coemansia spiralis]	44.526	137	75	1	2	137	46	182	1.10e-35	131
ELA40717.1	gb|KAF9353346.1|	Small subunit (SSU) processome component [Mortierella sp. AD094]	45.255	137	74	1	2	137	45	181	1.19e-35	131
ELA40717.1	gb|KAF9159554.1|	Small subunit (SSU) processome component [Mortierella sp. AD010]	45.255	137	74	1	2	137	45	181	1.22e-35	131
ELA40717.1	gb|RLN98203.1|	hypothetical protein BBJ28_00000055 [Nothophytophthora sp. Chile5]	44.928	138	75	1	2	138	65	202	1.28e-35	132
ELA40717.1	gb|KAI9266508.1|	30S ribosomal protein S4 [Phascolomyces articulosus]	49.231	130	65	1	2	130	45	174	1.35e-35	132
ELA40717.1	gb|KAI9230204.1|	MAG: 30S ribosomal protein S4 [Piptocephalis tieghemiana]	45.255	137	74	1	2	137	46	182	1.38e-35	131
ELA40717.1	ref|XP_016183100.1|	U3 small nucleolar ribonucleoprotein protein IMP3 [Arachis ipaensis]	42.446	139	79	1	1	138	44	182	1.51e-35	131
ELA40717.1	ref|XP_004503484.1|	U3 small nucleolar ribonucleoprotein protein IMP3 [Cicer arietinum]	42.446	139	79	1	1	138	44	182	1.52e-35	131
ELA40717.1	gb|KAG0292949.1|	Small subunit (SSU) processome component [Linnemannia gamsii]	45.255	137	74	1	2	137	45	181	1.56e-35	131
ELA40717.1	gb|PIA13341.1|	alpha-L RNA-binding motif-containing protein [Coemansia reversa NRRL 1564]	43.796	137	76	1	2	137	46	182	1.57e-35	131
ELA40717.1	gb|KAI8801815.1|	hypothetical protein BJ742DRAFT_571821 [Cladochytrium replicatum]	44.526	137	75	1	2	137	46	182	1.59e-35	131
ELA40717.1	gb|KAF9163242.1|	Small subunit (SSU) processome component [Actinomortierella ambigua]	45.255	137	74	1	2	137	45	181	1.65e-35	131
ELA40717.1	ref|XP_022792435.1|	U3 small nucleolar ribonucleoprotein protein IMP3-like [Stylophora pistillata]	42.647	136	77	1	2	136	46	181	1.68e-35	131
ELA40717.1	gb|KAG0454104.1|	hypothetical protein HPP92_025408 [Vanilla planifolia]	43.885	139	77	1	1	138	96	234	1.73e-35	132
ELA40717.1	ref|XP_001637209.1|	U3 small nucleolar ribonucleoprotein protein IMP3 [Nematostella vectensis]	42.647	136	77	1	2	136	46	181	1.79e-35	131
ELA40717.1	gb|KNE63619.1|	ribosomal protein S4 [Allomyces macrogynus ATCC 38327]	44.526	137	75	1	2	137	46	182	1.79e-35	131
ELA40717.1	gb|KAG0243532.1|	Small subunit (SSU) processome component [Mortierella sp. GBA43]	45.255	137	74	1	2	137	45	181	1.80e-35	131
ELA40717.1	emb|CAD6339677.1|	unnamed protein product [Miscanthus lutarioriparius]	44.118	136	75	1	1	135	44	179	1.87e-35	131
ELA40717.1	gb|KAI3867381.1|	hypothetical protein MKX03_036508 [Papaver bracteatum]	43.885	139	77	1	1	138	44	182	1.87e-35	131
ELA40717.1	ref|XP_001422656.1|	predicted protein [Ostreococcus lucimarinus CCE9901]	41.007	139	81	1	1	138	44	182	1.99e-35	131
ELA40717.1	gb|KAI9592322.1|	30S ribosomal protein S4 [Syncephalis fuscata]	43.796	137	76	1	2	137	46	182	2.04e-35	131
ELA40717.1	emb|CAG8451258.1|	17582_t:CDS:2 [Acaulospora morrowiae]	45.985	137	73	1	2	137	46	182	2.07e-35	131
ELA40717.1	gb|KAF1323034.1|	U3 small nucleolar ribonucleoprotein imp3, partial [Globisporangium splendens]	43.478	138	77	1	2	138	45	182	2.17e-35	131
ELA40717.1	gb|RLN49549.1|	hypothetical protein BBJ28_00016746 [Nothophytophthora sp. Chile5]	44.928	138	75	1	2	138	87	224	2.19e-35	132
ELA40717.1	ref|XP_012197126.1|	hypothetical protein SPRG_03143 [Saprolegnia parasitica CBS 223.65]	44.928	138	75	1	2	138	45	182	2.29e-35	130
ELA40717.1	ref|XP_038880355.1|	U3 small nucleolar ribonucleoprotein protein IMP3 [Benincasa hispida]	43.885	139	77	1	1	138	44	182	2.34e-35	130
ELA40717.1	ref|XP_003082862.2|	Ribosomal protein S4/S9, N-terminal [Ostreococcus tauri]	41.727	139	80	1	1	138	44	182	2.40e-35	130
ELA40717.1	ref|XP_008606874.1|	hypothetical protein SDRG_03035 [Saprolegnia diclina VS20]	44.928	138	75	1	2	138	45	182	2.45e-35	130
ELA40717.1	gb|KAF9197673.1|	Small subunit (SSU) processome component [Haplosporangium sp. Z 27]	44.526	137	75	1	2	137	45	181	2.47e-35	130
ELA40717.1	ref|XP_002438140.1|	U3 small nucleolar ribonucleoprotein protein IMP3 [Sorghum bicolor]	43.382	136	76	1	1	135	44	179	2.51e-35	130
ELA40717.1	gb|KAF8925727.1|	Small subunit (SSU) processome component [Dissophora ornata]	45.255	137	74	1	2	137	45	181	2.55e-35	130
ELA40717.1	gb|RIB14132.1|	30S ribosomal protein S4 [Gigaspora rosea]	43.796	137	76	1	2	137	46	182	2.57e-35	130
ELA40717.1	gb|QZX50299.1|	small nucleolar ribonucleoprotein U3 component, partial [Eudorina unicocca]	42.029	138	79	1	1	137	44	181	2.65e-35	130
ELA40717.1	gb|KZV86451.1|	alpha-L RNA-binding motif-containing protein [Exidia glandulosa HHB12029]	46.377	138	72	2	2	137	45	182	2.65e-35	130
ELA40717.1	gb|KAG1655085.1|	hypothetical protein FOA52_004225 [Chlamydomonas sp. UWO 241]	41.727	139	80	1	1	138	44	182	2.68e-35	130
ELA40717.1	gb|KAF9113267.1|	Small subunit (SSU) processome component [Mortierella sp. AM989]	45.255	137	74	1	2	137	45	181	2.84e-35	130
ELA40717.1	gb|QZX50312.1|	small nucleolar ribonucleoprotein U3 component, partial [Volvox aureus]	42.029	138	79	1	1	137	44	181	2.90e-35	130
ELA40717.1	gb|KAG8043810.1|	hypothetical protein GUJ93_ZPchr0458g22341 [Zizania palustris]	45.588	136	73	1	1	135	44	179	2.96e-35	130
ELA40717.1	gb|KAG0326723.1|	Small subunit (SSU) processome component [Dissophora globulifera]	44.526	137	75	1	2	137	45	181	3.10e-35	130
ELA40717.1	gb|KXS12595.1|	alpha-L RNA-binding motif-containing protein [Gonapodya prolifera JEL478]	44.526	137	74	1	3	137	46	182	3.26e-35	130
ELA40717.1	ref|XP_039774392.1|	U3 small nucleolar ribonucleoprotein protein IMP3-like [Panicum virgatum]	43.885	139	77	1	1	138	44	182	3.30e-35	130
ELA40717.1	gb|KNE64830.1|	hypothetical protein AMAG_10166 [Allomyces macrogynus ATCC 38327]	44.526	137	75	1	2	137	46	182	3.37e-35	130
ELA40717.1	gb|QZX50275.1|	small nucleolar ribonucleoprotein U3 component, partial [Eudorina peripheralis]	42.029	138	79	1	1	137	44	181	3.52e-35	130
ELA40717.1	gb|KAI9330758.1|	hypothetical protein BDR26DRAFT_909297 [Obelidium mucronatum]	48.837	129	65	1	1	128	64	192	3.53e-35	131
ELA40717.1	ref|XP_052178877.1|	uncharacterized protein LOC127792429 [Diospyros lotus]	44.604	139	76	1	1	138	44	182	3.60e-35	130
ELA40717.1	ref|XP_004363850.1|	hypothetical protein CAOG_03011 [Capsaspora owczarzaki ATCC 30864]	42.336	137	78	1	2	137	46	182	3.97e-35	130
ELA40717.1	emb|CAG8499492.1|	1129_t:CDS:2 [Paraglomus brasilianum]	43.796	137	76	1	2	137	46	182	4.01e-35	130
ELA40717.1	emb|CAD6337081.1|	unnamed protein product [Miscanthus lutarioriparius]	43.382	136	76	1	1	135	44	179	4.01e-35	130
ELA40717.1	gb|KAG0303876.1|	Small subunit (SSU) processome component [Dissophora globulifera]	44.526	137	75	1	2	137	45	181	4.25e-35	130
ELA40717.1	ref|XP_019422492.1|	PREDICTED: U3 small nucleolar ribonucleoprotein protein IMP3 [Lupinus angustifolius]	42.446	139	79	1	1	138	44	182	4.57e-35	130
ELA40717.1	gb|KAI5661276.1|	hypothetical protein M9H77_20599 [Catharanthus roseus]	42.446	139	79	1	1	138	44	182	4.57e-35	130
ELA40717.1	gb|KAI9189490.1|	U3 small nucleolar ribonucleoprotein imp3 [Blastocladiella emersonii ATCC 22665]	44.526	137	75	1	2	137	46	182	4.88e-35	130
ELA40717.1	ref|XP_050382600.1|	uncharacterized protein LOC126799438 [Potentilla anserina]	42.446	139	79	1	1	138	44	182	5.15e-35	130
ELA40717.1	ref|XP_006430963.1|	U3 small nucleolar ribonucleoprotein protein IMP3 [Citrus clementina]	43.382	136	76	1	1	135	44	179	5.50e-35	130
ELA40717.1	emb|CAG8531007.1|	6846_t:CDS:2 [Diversispora eburnea]	43.796	137	76	1	2	137	46	182	5.56e-35	130
ELA40717.1	gb|KAI9328034.1|	hypothetical protein DFJ73DRAFT_631916, partial [Zopfochytrium polystomum]	43.066	137	77	1	2	137	42	178	5.73e-35	130
ELA40717.1	ref|XP_051415897.1|	30S ribosomal protein S4 [Gamsiella multidivaricata]	44.526	137	75	1	2	137	45	181	5.77e-35	130
ELA40717.1	ref|XP_006482441.1|	uncharacterized protein LOC102618155 [Citrus sinensis]	43.382	136	76	1	1	135	44	179	5.87e-35	130
ELA40717.1	emb|CAG8529480.1|	10645_t:CDS:2 [Dentiscutata heterogama]	44.526	137	75	1	2	137	46	182	6.00e-35	130
ELA40717.1	ref|XP_005704534.1|	RNA-binding protein [Galdieria sulphuraria]	43.796	137	76	1	2	137	45	181	6.09e-35	129
ELA40717.1	ref|XP_004153543.1|	U3 small nucleolar ribonucleoprotein protein IMP3 [Cucumis sativus]	43.885	139	77	1	1	138	44	182	6.31e-35	130
ELA40717.1	ref|XP_041481937.1|	U3 small nucleolar ribonucleoprotein protein IMP3-like [Lytechinus variegatus]	44.526	137	75	1	2	137	45	181	7.02e-35	129
ELA40717.1	gb|PKA58824.1|	40S ribosomal protein S9-2 [Apostasia shenzhenica]	41.727	139	80	1	1	138	44	182	7.11e-35	129
ELA40717.1	gb|KAG9452614.1|	hypothetical protein H6P81_005518 [Aristolochia fimbriata]	43.165	139	78	1	1	138	44	182	7.22e-35	129
ELA40717.1	dbj|GFH09985.1|	S4 RNA-binding domain-containing protein [Haematococcus lacustris]	40.288	139	82	1	1	138	67	205	7.54e-35	130
ELA40717.1	gb|KZV79186.1|	alpha-L RNA-binding motif-containing protein [Exidia glandulosa HHB12029]	46.377	138	72	2	2	137	45	182	7.62e-35	129
ELA40717.1	ref|XP_022955364.1|	U3 small nucleolar ribonucleoprotein protein IMP3 [Cucurbita moschata]	43.382	136	76	1	1	135	44	179	7.84e-35	129
ELA40717.1	ref|XP_021860461.1|	U3 small nucleolar ribonucleoprotein protein IMP3 [Spinacia oleracea]	43.165	139	78	1	1	138	44	182	7.96e-35	129
ELA40717.1	gb|TXG49504.1|	hypothetical protein EZV62_025379 [Acer yangbiense]	43.382	136	76	1	1	135	44	179	8.41e-35	129
ELA40717.1	gb|KAI5678329.1|	hypothetical protein M9H77_09279 [Catharanthus roseus]	42.446	139	79	1	1	138	44	182	8.59e-35	129
ELA40717.1	gb|KAF8723605.1|	hypothetical protein HU200_021562 [Digitaria exilis]	43.382	136	76	1	1	135	44	179	8.88e-35	129
ELA40717.1	gb|KJE91968.1|	hypothetical protein CAOG_003011 [Capsaspora owczarzaki ATCC 30864]	42.336	137	78	1	2	137	68	204	9.02e-35	130
ELA40717.1	gb|KAF9194534.1|	Small subunit (SSU) processome component [Haplosporangium sp. Z 767]	45.985	137	73	1	2	137	45	181	9.21e-35	129
ELA40717.1	gb|ORY46877.1|	alpha-L RNA-binding motif-containing protein [Rhizoclosmatium globosum]	46.565	131	69	1	1	130	45	175	9.50e-35	129
ELA40717.1	ref|XP_030828020.1|	U3 small nucleolar ribonucleoprotein protein IMP3 [Strongylocentrotus purpuratus]	44.526	137	75	1	2	137	45	181	9.73e-35	129
ELA40717.1	gb|KAF0515539.1|	30S ribosomal protein S4 [Gigaspora margarita]	43.796	137	76	1	2	137	46	182	9.79e-35	129
ELA40717.1	gb|KAJ1508504.1|	Small subunit (SSU) processome component [Coelomomyces lativittatus]	43.796	137	76	1	2	137	46	182	9.90e-35	129
ELA40717.1	ref|XP_015634044.1|	U3 small nucleolar ribonucleoprotein protein IMP3 [Oryza sativa Japonica Group]	43.165	139	78	1	1	138	44	182	9.90e-35	129
ELA40717.1	emb|CAH9084353.1|	unnamed protein product [Cuscuta europaea]	43.382	136	76	1	1	135	44	179	1.06e-34	129
ELA40717.1	gb|TXG64749.1|	hypothetical protein EZV62_011743 [Acer yangbiense]	43.382	136	76	1	1	135	44	179	1.08e-34	129
ELA40717.1	gb|KAI9156097.1|	hypothetical protein LWI28_000431 [Acer negundo]	43.382	136	76	1	1	135	44	179	1.10e-34	129
ELA40717.1	ref|XP_003031203.1|	alpha-L RNA-binding motif-containing protein [Schizophyllum commune H4-8]	45.652	138	73	2	2	137	46	183	1.11e-34	129
ELA40717.1	gb|OAG28938.1|	U3 small nucleolar ribonucleoprotein IMP3 [Nematocida displodere]	46.094	128	69	0	3	130	46	173	1.12e-34	129
ELA40717.1	gb|KAG4095058.1|	putative IMP3-component of the U3 small nucleolar ribonucleoprotein [Neocallimastix sp. JGI-2020a]	45.652	138	73	2	2	137	46	183	1.12e-34	129
ELA40717.1	gb|ABK20979.1|	unknown [Picea sitchensis]	42.446	139	79	1	1	138	44	182	1.13e-34	129
ELA40717.1	ref|XP_044504339.1|	U3 small nucleolar ribonucleoprotein protein IMP3 [Mangifera indica]	43.382	136	76	1	1	135	44	179	1.13e-34	129
ELA40717.1	gb|THU50956.1|	hypothetical protein C4D60_Mb06t25850 [Musa balbisiana]	43.165	139	78	1	1	138	44	182	1.14e-34	129
ELA40717.1	ref|XP_027056045.1|	U3 small nucleolar ribonucleoprotein protein IMP3-like [Pocillopora damicornis]	41.176	136	79	1	2	136	46	181	1.17e-34	129
ELA40717.1	ref|XP_050943574.1|	uncharacterized protein LOC103504207 [Cucumis melo]	43.165	139	78	1	1	138	44	182	1.17e-34	129
ELA40717.1	gb|KAI8541769.1|	hypothetical protein RHMOL_Rhmol08G0088100 [Rhododendron molle]	44.604	139	76	1	1	138	45	183	1.17e-34	129
ELA40717.1	ref|XP_019195602.1|	PREDICTED: U3 small nucleolar ribonucleoprotein protein IMP3 [Ipomoea nil]	43.165	139	78	1	1	138	44	182	1.20e-34	129
ELA40717.1	gb|ORX40412.1|	putative IMP3-component of the U3 small nucleolar ribonucleo protein [Piromyces finnis]	45.652	138	73	2	2	137	46	183	1.21e-34	129
ELA40717.1	gb|KAG8066566.1|	hypothetical protein GUJ93_ZPchr0004g38207 [Zizania palustris]	43.165	139	78	1	1	138	44	182	1.27e-34	129
ELA40717.1	ref|XP_038704474.1|	U3 small nucleolar ribonucleoprotein protein IMP3-like [Tripterygium wilfordii]	44.118	136	75	1	1	135	44	179	1.28e-34	129
ELA40717.1	ref|XP_009406014.1|	PREDICTED: U3 small nucleolar ribonucleoprotein protein IMP3-like [Musa acuminata subsp. malaccensis]	43.165	139	78	1	1	138	44	182	1.29e-34	129
ELA40717.1	gb|THU72955.1|	hypothetical protein C4D60_Mb04t17670 [Musa balbisiana]	43.165	139	78	1	1	138	44	182	1.29e-34	129
ELA40717.1	gb|QZX50313.1|	small nucleolar ribonucleoprotein U3 component, partial [Edaphochlamys debaryana]	43.796	137	76	1	2	137	45	181	1.30e-34	129
ELA40717.1	ref|XP_028791779.1|	U3 small nucleolar ribonucleoprotein protein IMP3-like [Prosopis alba]	41.727	139	80	1	1	138	44	182	1.30e-34	129
ELA40717.1	gb|KAH7532800.1|	hypothetical protein FEM48_Zijuj04G0060600 [Ziziphus jujuba var. spinosa]	46.825	126	66	1	11	135	30	155	1.31e-34	128
ELA40717.1	gb|URE11100.1|	U3 small nucleolar ribonucleoprotein [Musa troglodytarum]	43.885	139	77	1	1	138	44	182	1.32e-34	129
ELA40717.1	gb|TKY63078.1|	U3 small nucleolar ribonucleoprotein IMP3 [Spatholobus suberectus]	42.446	139	79	1	1	138	44	182	1.34e-34	129
ELA40717.1	ref|XP_020240620.1|	U3 small nucleolar ribonucleoprotein protein IMP3 [Cajanus cajan]	42.446	139	79	1	1	138	44	182	1.36e-34	129
ELA40717.1	gb|KAG0265019.1|	Small subunit (SSU) processome component [Mortierella polycephala]	45.985	137	73	1	2	137	45	181	1.38e-34	129
ELA40717.1	gb|KAG6557208.1|	hypothetical protein Mapa_001135 [Marchantia paleacea]	42.466	146	75	2	2	138	45	190	1.38e-34	129
ELA40717.1	emb|CAB3256094.1|	U3 small nucleolar ribonucleoprotein protein IMP3-like [Phallusia mammillata]	45.185	135	73	1	3	136	46	180	1.44e-34	129
ELA40717.1	gb|RWR83373.1|	Ribosomal protein S4/S9 [Cinnamomum micranthum f. kanehirae]	44.853	136	74	1	1	135	93	228	1.46e-34	130
ELA40717.1	gb|PIA61951.1|	hypothetical protein AQUCO_00200148v1 [Aquilegia coerulea]	43.165	139	78	1	1	138	44	182	1.48e-34	129
ELA40717.1	ref|XP_010694219.1|	U3 small nucleolar ribonucleoprotein protein IMP3 [Beta vulgaris subsp. vulgaris]	41.727	139	80	1	1	138	44	182	1.58e-34	129
ELA40717.1	ref|XP_009396893.1|	PREDICTED: U3 small nucleolar ribonucleoprotein protein IMP3 [Musa acuminata subsp. malaccensis]	43.165	139	78	1	1	138	44	182	1.59e-34	129
ELA40717.1	gb|KAF0686671.1|	hypothetical protein As57867_021444 [Aphanomyces stellatus]	42.029	138	79	1	2	138	45	182	1.64e-34	129
ELA40717.1	ref|XP_042480789.1|	U3 small nucleolar ribonucleoprotein protein IMP3 [Macadamia integrifolia]	43.165	139	78	1	1	138	44	182	1.78e-34	128
ELA40717.1	gb|KAG0589617.1|	hypothetical protein KC19_1G034300 [Ceratodon purpureus]	41.007	139	81	1	1	138	44	182	1.82e-34	128
ELA40717.1	ref|XP_031285649.1|	U3 small nucleolar ribonucleoprotein protein IMP3 [Pistacia vera]	44.853	136	74	1	1	135	44	179	1.86e-34	128
ELA40717.1	gb|KAI9100345.1|	hypothetical protein K1719_024563 [Acacia pycnantha]	40.288	139	82	1	1	138	44	182	1.96e-34	128
ELA40717.1	ref|XP_022155080.1|	U3 small nucleolar ribonucleoprotein protein IMP3 [Momordica charantia]	43.382	136	76	1	1	135	44	179	1.98e-34	128
ELA40717.1	gb|KAI9180337.1|	hypothetical protein LWI28_003714 [Acer negundo]	43.382	136	76	1	1	135	44	179	1.99e-34	128
ELA40717.1	ref|XP_003536456.1|	U3 small nucleolar ribonucleoprotein protein IMP3 [Glycine max]	42.446	139	79	1	1	138	44	182	2.01e-34	128
ELA40717.1	emb|CBJ48426.1|	small nucleolar ribonucleoprotein U3 component [Ectocarpus siliculosus]	42.754	138	78	1	2	138	45	182	2.10e-34	128
ELA40717.1	gb|KAF8966534.1|	Small subunit (SSU) processome component [Entomortierella lignicola]	43.796	137	76	1	2	137	45	181	2.18e-34	128
ELA40717.1	ref|XP_022980729.1|	U3 small nucleolar ribonucleoprotein protein IMP3 [Cucurbita maxima]	43.382	136	76	1	1	135	44	179	2.20e-34	128
ELA40717.1	ref|XP_014511250.1|	U3 small nucleolar ribonucleoprotein protein IMP3 [Vigna radiata var. radiata]	41.727	139	80	1	1	138	44	182	2.31e-34	128
ELA40717.1	ref|XP_001730530.1|	hypothetical protein MGL_2326 [Malassezia globosa CBS 7966]	42.446	139	78	2	1	137	44	182	2.34e-34	128
ELA40717.1	gb|OVA04887.1|	Ribosomal protein S4/S9 [Macleaya cordata]	43.382	136	76	1	1	135	44	179	2.36e-34	128
ELA40717.1	gb|TRM66549.1|	hypothetical protein BD626DRAFT_396303 [Auriculariopsis ampla]	44.928	138	74	2	2	137	46	183	2.38e-34	128
ELA40717.1	ref|XP_027353050.1|	U3 small nucleolar ribonucleoprotein protein IMP3 [Abrus precatorius]	41.727	139	80	1	1	138	44	182	2.39e-34	128
ELA40717.1	gb|KAF3786433.1|	U3 small nucleolar ribonucleoprotein [Nymphaea thermarum]	43.885	139	77	1	1	138	44	182	2.41e-34	128
ELA40717.1	ref|XP_031389674.1|	U3 small nucleolar ribonucleoprotein protein IMP3 [Punica granatum]	43.382	136	76	1	1	135	44	179	2.44e-34	128
ELA40717.1	ref|XP_021946031.1|	U3 small nucleolar ribonucleoprotein protein IMP3 [Folsomia candida]	41.606	137	79	1	3	138	46	182	2.44e-34	128
ELA40717.1	gb|ELQ74193.1|	U3 small nucleolar ribonucleoprotein (snoRNP) component [Trachipleistophora hominis]	46.970	132	68	1	3	134	46	175	2.46e-34	128
ELA40717.1	gb|KAI4253806.1|	MAG: hypothetical protein LQ352_003474 [Teloschistes flavicans]	47.445	137	70	2	3	137	47	183	2.54e-34	128
ELA40717.1	gb|OAO16913.1|	small nucleolar ribonucleoprotein U3 component [Blastocystis sp. ATCC 50177/Nand II]	40.876	137	80	1	3	138	49	185	2.56e-34	128
ELA40717.1	gb|OQV15089.1|	U3 small nucleolar ribonucleoprotein IMP3 [Hypsibius exemplaris]	42.222	135	77	1	2	135	46	180	2.61e-34	128
ELA40717.1	gb|KAI3953672.1|	hypothetical protein MKW98_017496 [Papaver atlanticum]	42.446	139	79	1	1	138	44	182	2.66e-34	128
ELA40717.1	ref|XP_051334268.1|	U3 small nucleolar ribonucleoprotein IMP3 [Nematocida minor]	42.188	128	74	0	2	129	45	172	2.78e-34	128
ELA40717.1	ref|XP_051345964.1|	U3 small nucleolar ribonucleoprotein IMP3 [Nematocida homosporus]	42.969	128	73	0	2	129	45	172	2.92e-34	127
ELA40717.1	ref|XP_006858645.1|	U3 small nucleolar ribonucleoprotein protein IMP3 isoform X1 [Amborella trichopoda]	41.727	139	80	1	1	138	44	182	3.03e-34	128
ELA40717.1	ref|XP_004965114.1|	U3 small nucleolar ribonucleoprotein protein IMP3 [Setaria italica]	42.647	136	77	1	1	135	44	179	3.03e-34	128
ELA40717.1	ref|XP_047068294.1|	U3 small nucleolar ribonucleoprotein protein IMP3-like [Lolium rigidum]	44.118	136	75	1	1	135	44	179	3.20e-34	128
ELA40717.1	ref|XP_006652964.1|	U3 small nucleolar ribonucleoprotein protein IMP3 [Oryza brachyantha]	44.118	136	75	1	1	135	44	179	3.24e-34	128
ELA40717.1	ref|XP_004973722.1|	U3 small nucleolar ribonucleoprotein protein IMP3 [Setaria italica]	42.647	136	77	1	1	135	44	179	3.24e-34	128
ELA40717.1	ref|XP_031481386.1|	uncharacterized protein LOC116251328 [Nymphaea colorata]	43.885	139	77	1	1	138	44	182	3.27e-34	128
ELA40717.1	gb|KAB5516512.1|	hypothetical protein DKX38_027160 [Salix brachista]	43.382	136	76	1	1	135	44	179	3.42e-34	128
ELA40717.1	ref|XP_051219590.1|	uncharacterized protein LOC127336789 [Lolium perenne]	44.118	136	75	1	1	135	44	179	3.42e-34	128
ELA40717.1	emb|CDR99854.1|	hypothetical protein [Sporisorium scitamineum]	44.928	138	74	2	2	137	45	182	3.49e-34	128
ELA40717.1	gb|RHZ69700.1|	hypothetical protein Glove_280g41 [Diversispora epigaea]	43.796	137	76	1	2	137	46	182	3.49e-34	128
ELA40717.1	gb|KAJ1258809.1|	hypothetical protein BS78_10G103200 [Paspalum vaginatum]	43.382	136	76	1	1	135	44	179	3.49e-34	128
ELA40717.1	ref|XP_003580748.1|	U3 small nucleolar ribonucleoprotein protein IMP3 [Brachypodium distachyon]	44.853	136	74	1	1	135	44	179	3.53e-34	128
ELA40717.1	ref|XP_020224555.1|	U3 small nucleolar ribonucleoprotein protein IMP3 [Cajanus cajan]	41.727	139	80	1	1	138	44	182	3.61e-34	127
ELA40717.1	ref|XP_002109439.1|	hypothetical protein TRIADDRAFT_21036 [Trichoplax adhaerens]	45.312	128	69	1	2	128	46	173	3.61e-34	127
ELA40717.1	ref|XP_031117709.1|	U3 small nucleolar ribonucleoprotein protein IMP3 [Ipomoea triloba]	41.727	139	80	1	1	138	44	182	3.67e-34	127
ELA40717.1	ref|XP_047069468.1|	U3 small nucleolar ribonucleoprotein protein IMP3-like [Lolium rigidum]	44.118	136	75	1	1	135	44	179	3.77e-34	127
ELA40717.1	dbj|GAX78354.1|	hypothetical protein CEUSTIGMA_g5796.t1 [Chlamydomonas eustigma]	41.727	139	80	1	1	138	44	182	3.77e-34	127
ELA40717.1	gb|PWN50067.1|	putative IMP3-component of the U3 small nucleolar ribonucleo protein [Violaceomyces palustris]	41.727	139	79	1	1	137	44	182	3.81e-34	127
ELA40717.1	gb|KAG4305777.1|	hypothetical protein PORY_000687 [Pneumocystis oryctolagi]	44.604	139	75	2	2	138	46	184	3.89e-34	127
ELA40717.1	ref|NP_001131784.1|	U3 small nucleolar ribonucleoprotein protein IMP3-like [Zea mays]	42.647	136	77	1	1	135	44	179	3.98e-34	127
ELA40717.1	ref|XP_007143450.1|	hypothetical protein PHAVU_007G072900g [Phaseolus vulgaris]	41.727	139	80	1	1	138	44	182	4.03e-34	127
ELA40717.1	gb|KAF5958480.1|	hypothetical protein HYC85_005705 [Camellia sinensis]	42.446	139	79	1	1	138	44	182	4.03e-34	127
ELA40717.1	ref|XP_017249879.1|	PREDICTED: U3 small nucleolar ribonucleoprotein protein IMP3-like [Daucus carota subsp. sativus]	41.727	139	80	1	1	138	44	182	4.07e-34	127
ELA40717.1	gb|EHA8587328.1|	U3 small nucleolar ribonucleoprotein IMP3 [Cocos nucifera]	42.446	139	79	1	1	138	83	221	4.10e-34	129
ELA40717.1	gb|PWZ01535.1|	putative IMP3-component of the U3 small nucleolar ribonucleo protein [Testicularia cyperi]	45.652	138	73	2	2	137	45	182	4.11e-34	127
ELA40717.1	dbj|GHP11950.1|	hypothetical protein PPROV_001067700 [Pycnococcus provasolii]	42.336	137	78	1	2	137	51	187	4.16e-34	127
ELA40717.1	gb|MCO5560066.1|	hypothetical protein [Adiantum nelumboides]	41.007	139	81	1	1	138	320	458	4.35e-34	134
ELA40717.1	ref|XP_002736586.1|	PREDICTED: U3 small nucleolar ribonucleoprotein protein IMP3-like [Saccoglossus kowalevskii]	42.754	138	78	1	2	138	46	183	4.57e-34	127
ELA40717.1	ref|XP_020091073.1|	U3 small nucleolar ribonucleoprotein protein IMP3 [Ananas comosus]	43.382	136	76	1	1	135	44	179	4.64e-34	127
ELA40717.1	ref|XP_045822625.1|	U3 small nucleolar ribonucleoprotein protein IMP3-like [Trifolium pratense]	40.288	139	82	1	1	138	44	182	4.64e-34	127
ELA40717.1	gb|RAL40823.1|	hypothetical protein DM860_008521 [Cuscuta australis]	42.446	139	79	1	1	138	44	182	4.74e-34	127
ELA40717.1	gb|KAI3946504.1|	hypothetical protein MKX01_017720 [Papaver californicum]	42.446	139	79	1	1	138	44	182	4.84e-34	127
ELA40717.1	emb|CAB1119848.1|	unnamed protein product [Ectocarpus sp. CCAP 1310/34]	42.029	138	79	1	2	138	45	182	4.85e-34	127
ELA40717.1	gb|KAI4103996.1|	MAG: hypothetical protein L6R37_003558 [Teloschistes peruensis]	46.715	137	71	2	3	137	47	183	5.04e-34	127
ELA40717.1	gb|KAI3954480.1|	hypothetical protein MKW92_053465 [Papaver armeniacum]	42.446	139	79	1	1	138	44	182	5.06e-34	127
ELA40717.1	gb|KAF8772514.1|	hypothetical protein HU200_005471 [Digitaria exilis]	42.647	136	77	1	1	135	44	179	5.11e-34	127
ELA40717.1	ref|XP_009378283.1|	U3 small nucleolar ribonucleoprotein protein IMP3 [Pyrus x bretschneideri]	41.727	139	80	1	1	138	44	182	5.11e-34	127
ELA40717.1	gb|PKY51208.1|	30S ribosomal protein S4 [Rhizophagus irregularis]	46.617	133	70	1	2	133	46	178	5.21e-34	127
ELA40717.1	ref|XP_008379460.2|	U3 small nucleolar ribonucleoprotein protein IMP3 [Malus domestica]	41.727	139	80	1	1	138	44	182	5.34e-34	127
ELA40717.1	gb|KAH8828324.1|	alpha-L RNA-binding motif-containing protein [Flagelloscypha sp. PMI_526]	43.478	138	76	2	2	137	46	183	5.37e-34	127
ELA40717.1	emb|CEP12703.1|	hypothetical protein [Parasitella parasitica]	49.231	130	65	1	2	130	45	174	5.41e-34	134
ELA40717.1	ref|XP_021613559.1|	U3 small nucleolar ribonucleoprotein protein IMP3 [Manihot esculenta]	42.446	139	79	1	1	138	44	182	5.46e-34	127
ELA40717.1	gb|KAG0437394.1|	U3 small nucleolar ribonucleoprotein IMP3 [Dictyocoela muelleri]	42.857	133	76	0	2	134	45	177	5.61e-34	127
ELA40717.1	ref|XP_010999427.1|	PREDICTED: U3 small nucleolar ribonucleoprotein protein IMP3-like [Populus euphratica]	43.382	136	76	1	1	135	44	179	5.64e-34	127
ELA40717.1	ref|XP_043691108.1|	U3 small nucleolar ribonucleoprotein protein IMP3-like [Telopea speciosissima]	44.118	136	75	1	1	135	44	179	5.70e-34	127
ELA40717.1	ref|XP_007215052.1|	U3 small nucleolar ribonucleoprotein protein IMP3 [Prunus persica]	43.382	136	76	1	1	135	44	179	5.83e-34	127
ELA40717.1	ref|XP_003630714.1|	U3 small nucleolar ribonucleoprotein protein IMP3 [Medicago truncatula]	40.288	139	82	1	1	138	44	182	5.89e-34	127
ELA40717.1	ref|XP_017993567.1|	alpha-l rna-binding motif-containing protein [Malassezia pachydermatis]	44.203	138	75	2	2	137	45	182	6.08e-34	127
ELA40717.1	ref|XP_026386524.1|	U3 small nucleolar ribonucleoprotein protein IMP3-like [Papaver somniferum]	41.727	139	80	1	1	138	44	182	6.08e-34	127
ELA40717.1	gb|KAF6254289.1|	hypothetical protein COO60DRAFT_1703387 [Scenedesmus sp. NREL 46B-D3]	41.007	139	81	1	1	138	44	182	6.26e-34	127
ELA40717.1	ref|XP_037520701.1|	LOW QUALITY PROTEIN: U3 small nucleolar ribonucleoprotein protein IMP3-like [Rhipicephalus sanguineus]	42.336	137	78	1	2	137	46	182	6.49e-34	127
ELA40717.1	ref|XP_037269808.1|	U3 small nucleolar ribonucleoprotein protein IMP3-like [Rhipicephalus microplus]	42.336	137	78	1	2	137	46	182	6.49e-34	127
ELA40717.1	emb|CAH2072650.1|	unnamed protein product [Thlaspi arvense]	42.446	139	79	1	1	138	44	182	6.57e-34	127
ELA40717.1	ref|XP_028073958.1|	U3 small nucleolar ribonucleoprotein protein IMP3 [Camellia sinensis]	41.727	139	80	1	1	138	44	182	6.57e-34	127
ELA40717.1	gb|PVU90833.1|	hypothetical protein BB561_004699 [Smittium simulii]	43.796	137	76	1	2	137	46	182	6.61e-34	127
ELA40717.1	gb|KIY66788.1|	alpha-L RNA-binding motif-containing protein [Cylindrobasidium torrendii FP15055 ss-10]	43.796	137	76	1	2	137	46	182	6.64e-34	127
ELA40717.1	emb|CAG8596058.1|	9299_t:CDS:2 [Ambispora gerdemannii]	43.796	137	76	1	2	137	46	182	6.64e-34	127
ELA40717.1	emb|CDW73933.1|	small nucleolar ribonucleoprotein u3 component [Stylonychia lemnae]	41.304	138	80	1	2	138	45	182	6.71e-34	127
ELA40717.1	ref|XP_047048158.1|	U3 small nucleolar ribonucleoprotein protein IMP3-like [Lolium rigidum]	43.382	136	76	1	1	135	44	179	6.78e-34	127
ELA40717.1	gb|OAE20252.1|	hypothetical protein AXG93_3960s1430 [Marchantia polymorpha subsp. ruderalis]	41.781	146	76	2	2	138	45	190	6.83e-34	127
ELA40717.1	ref|XP_010914709.1|	U3 small nucleolar ribonucleoprotein protein IMP3 [Elaeis guineensis]	41.727	139	80	1	1	138	44	182	6.98e-34	127
ELA40717.1	emb|VFQ58453.1|	unnamed protein product [Cuscuta campestris]	42.446	139	79	1	1	138	44	182	7.08e-34	127
ELA40717.1	ref|XP_033772499.1|	U3 small nucleolar ribonucleoprotein protein IMP3 [Geotrypetes seraphini]	41.912	136	78	1	2	136	46	181	7.29e-34	127
ELA40717.1	gb|OQR90017.1|	U3 small nucleolar ribonucleoprotein IMP3 [Thraustotheca clavata]	42.754	138	78	1	2	138	45	182	7.29e-34	127
ELA40717.1	gb|TPX47331.1|	hypothetical protein CcCBS67573_g10258 [Chytriomyces confervae]	47.287	129	67	1	1	128	13	141	7.47e-34	126
ELA40717.1	gb|KAI3462850.1|	hypothetical protein Pfo_019513 [Paulownia fortunei]	41.727	139	80	1	1	138	44	182	7.64e-34	127
ELA40717.1	ref|XP_043688196.1|	U3 small nucleolar ribonucleoprotein protein IMP3-like [Telopea speciosissima]	44.118	136	75	1	1	135	44	179	7.73e-34	127
ELA40717.1	ref|XP_026438927.1|	U3 small nucleolar ribonucleoprotein protein IMP3-like [Papaver somniferum]	42.446	139	79	1	1	138	44	182	7.81e-34	127
ELA40717.1	gb|KZV46862.1|	hypothetical protein F511_08623 [Dorcoceras hygrometricum]	43.382	136	76	1	1	135	44	179	7.90e-34	127
ELA40717.1	gb|KAG8460113.1|	hypothetical protein KFE25_014258 [Diacronema lutheri]	40.441	136	81	0	2	137	45	180	7.97e-34	127
ELA40717.1	gb|QZX50272.1|	small nucleolar ribonucleoprotein U3 component, partial [Volvox kirkiorum]	44.203	138	71	2	1	137	44	176	8.07e-34	127
ELA40717.1	ref|XP_030061809.1|	U3 small nucleolar ribonucleoprotein protein IMP3 [Microcaecilia unicolor]	41.912	136	78	1	2	136	46	181	8.21e-34	127
ELA40717.1	gb|KAJ1384258.1|	RNA-binding S4 domain [Sesbania bispinosa]	41.007	139	81	1	1	138	44	182	8.34e-34	127
ELA40717.1	gb|MCL7033990.1|	hypothetical protein [Papaver nudicaule]	42.446	139	79	1	1	138	44	182	8.52e-34	127
ELA40717.1	gb|KAI4275613.1|	MAG: hypothetical protein L6R38_005833 [Xanthoria sp. 2 TBL-2021]	47.101	138	71	2	2	137	46	183	9.26e-34	127
ELA40718.1	ref|XP_007605690.1|	hypothetical protein VICG_02246, partial [Vittaforma corneae ATCC 50505]	100.000	172	0	0	1	172	1	172	3.06e-87	263
ELA40719.1	ref|XP_007605689.1|	hypothetical protein VICG_02245, partial [Vittaforma corneae ATCC 50505]	100.000	132	0	0	1	132	1	132	7.63e-94	276
ELA40719.1	gb|KAI5172954.1|	hydroxyacylglutathione hydrolase [Pancytospora epiphaga]	55.462	119	49	1	17	131	3	121	7.37e-38	139
ELA40719.1	gb|KAI4292822.1|	hydroxyacylglutathione hydrolase [Pancytospora philotis]	45.833	120	62	1	16	132	2	121	8.74e-32	124
ELA40719.1	gb|KAI5150265.1|	hydroxyacylglutathione hydrolase [Enteropsectra breve]	49.242	132	51	2	16	131	3	134	9.84e-32	123
ELA40719.1	gb|KAF7682500.1|	putative hydroxyacylglutathione hydrolase [Thelohania contejeani]	45.238	126	60	2	16	132	2	127	1.50e-26	110
ELA40719.1	gb|EOB11196.1|	Hydroxyacylglutathione hydrolase [Nosema bombycis CQ1]	44.628	121	61	2	17	131	3	123	1.48e-25	107
ELA40719.1	gb|EOB13979.1|	hydroxyacylglutathione hydrolase, partial [Nosema bombycis CQ1]	44.628	121	61	2	17	131	3	123	2.60e-25	105
ELA40719.1	ref|XP_013163857.1|	PREDICTED: probable hydroxyacylglutathione hydrolase ECU02_0580 [Papilio xuthus]	42.975	121	63	2	17	131	3	123	6.27e-24	103
ELA40719.1	ref|XP_024331498.1|	hydroxyacylglutathione hydrolase [Nosema ceranae]	45.690	116	61	2	17	131	5	119	1.50e-22	99.4
ELA40719.1	gb|EEQ81593.1|	hypothetical protein NCER_101920 [Nosema ceranae BRL01]	45.690	116	61	2	17	131	5	119	1.67e-22	99.4
ELA40719.1	gb|KAF9760846.1|	putative hydroxyacylglutathione hydrolase [Nosema granulosis]	44.262	122	62	2	17	132	3	124	3.70e-19	90.9
ELA40719.1	gb|KAF7682483.1|	putative hydroxyacylglutathione hydrolase [Thelohania contejeani]	38.095	126	69	2	16	132	2	127	4.65e-19	90.5
ELA40719.1	gb|EED44027.1|	hydroxyacylglutathione hydrolase [Enterocytozoon bieneusi H348]	41.322	121	65	3	16	131	4	123	1.41e-18	89.4
ELA40719.1	ref|XP_003072412.1|	hydroxyacylglutathione hydrolase [Encephalitozoon intestinalis ATCC 50506]	37.795	127	67	4	14	131	2	125	2.41e-15	80.9
ELA40719.1	sp|Q8SSH0.2|	RecName: Full=Probable hydroxyacylglutathione hydrolase ECU02_0580; AltName: Full=Glyoxalase II; Short=Glx II [Encephalitozoon cuniculi GB-M1]	41.732	127	64	5	14	131	2	127	9.70e-15	79.3
ELA40719.1	ref|NP_584585.1|	HYDROXYACYL GLUTATHION HYDROLASE [Encephalitozoon cuniculi GB-M1]	41.732	127	64	5	14	131	16	141	1.12e-14	79.3
ELA40719.1	gb|EPR77971.1|	Hydroxyacylglutathione hydrolase [Spraguea lophii 42_110]	43.802	121	57	5	17	131	3	118	1.52e-14	78.6
ELA40719.1	gb|KCZ78711.1|	hypothetical protein H311_00252 [Anncaliia algerae PRA109]	37.168	113	68	1	19	131	7	116	6.65e-14	77.0
ELA40719.1	gb|KCZ80134.1|	hypothetical protein H312_02466 [Anncaliia algerae PRA339]	37.168	113	68	1	19	131	7	116	1.33e-13	76.3
ELA40719.1	ref|XP_009264022.1|	hydroxyacylglutathione hydrolase [Encephalitozoon romaleae SJ-2008]	36.000	125	72	4	14	131	2	125	1.50e-13	76.3
ELA40719.1	ref|XP_014564241.1|	hydroxyacylglutathione hydrolase [Ordospora colligata OC4]	36.842	114	64	2	26	132	15	127	2.42e-13	75.9
ELA40719.1	ref|XP_003886789.1|	hydroxyacylglutathione hydrolase [Encephalitozoon hellem ATCC 50504]	35.294	119	66	3	22	131	9	125	4.44e-13	74.7
ELA40719.1	gb|KAG0436516.1|	putative hydroxyacylglutathione hydrolase [Dictyocoela muelleri]	37.069	116	65	3	16	131	2	109	6.75e-13	73.9
ELA40719.1	gb|KAH9412053.1|	hypothetical protein HK407_02g02750 [Microsporidium sp. FI-F-10]	36.842	114	64	2	26	132	15	127	9.95e-13	74.3
ELA40719.1	gb|OQS54529.1|	hydroxyacylglutathione [Enterocytozoon hepatopenaei]	38.525	122	66	5	16	131	3	121	3.19e-12	72.4
ELA40719.1	gb|TBU01316.1|	hydroxyacylglutathione hydrolase [Hamiltosporidium tvaerminnensis]	38.202	89	55	0	17	105	3	91	1.39e-11	70.9
ELA40719.1	gb|TBU12671.1|	hydroxyacylglutathione hydrolase [Hamiltosporidium tvaerminnensis]	38.202	89	55	0	17	105	3	91	1.42e-11	70.9
ELA40719.1	gb|KAG5859498.1|	hydroxyacylglutathione hydrolase [Encephalitozoon hellem]	33.613	119	68	3	22	131	9	125	1.44e-11	70.9
ELA40719.1	gb|RVD90868.1|	Hydroxyacylglutathione hydrolase [Tubulinosema ratisbonensis]	36.207	116	69	3	18	131	5	117	1.98e-11	70.5
ELA40719.1	gb|ORE00392.1|	GLO2 [Hepatospora eriocheir]	36.923	130	62	4	17	131	3	127	2.28e-11	70.5
ELA40719.1	gb|ORD93949.1|	GLO2 [Enterospora canceri]	35.185	108	66	2	28	131	1	108	6.38e-10	66.2
ELA40719.1	gb|KAF7703799.1|	putative hydroxyacylglutathione hydrolase [Cucumispora dikerogammari]	31.092	119	76	2	17	132	2	117	8.36e-10	65.9
ELA40719.1	gb|ABK23771.1|	unknown [Picea sitchensis]	33.333	132	50	6	17	131	3	113	3.55e-09	64.7
ELA40719.1	ref|XP_005830006.1|	hypothetical protein GUITHDRAFT_159817 [Guillardia theta CCMP2712]	29.231	130	59	3	17	132	3	113	6.29e-09	63.9
ELA40719.1	gb|KRX91456.1|	Hydroxyacylglutathione hydrolase, mitochondrial, partial [Trichinella pseudospiralis]	31.915	141	59	4	9	131	21	142	1.07e-08	63.2
ELA40719.1	ref|XP_022306808.1|	hydroxyacylglutathione hydrolase, mitochondrial-like isoform X1 [Crassostrea virginica]	32.143	140	61	4	8	132	49	169	2.13e-08	62.8
ELA40719.1	gb|KRX15549.1|	putative E3 ubiquitin-protein ligase makorin-1 [Trichinella nelsoni]	31.915	141	59	4	9	131	22	143	2.51e-08	63.2
ELA40719.1	gb|KRX91455.1|	E3 ubiquitin-protein ligase makorin-1 [Trichinella pseudospiralis]	31.915	141	59	4	9	131	21	142	4.37e-08	62.4
ELA40719.1	gb|KRX91452.1|	E3 ubiquitin-protein ligase makorin-1 [Trichinella pseudospiralis]	31.915	141	59	4	9	131	21	142	4.68e-08	62.4
ELA40719.1	ref|XP_022306809.1|	hydroxyacylglutathione hydrolase, mitochondrial-like isoform X2 [Crassostrea virginica]	32.061	131	55	4	17	132	3	114	5.17e-08	61.2
ELA40719.1	gb|KRX91453.1|	E3 ubiquitin-protein ligase makorin-1, partial [Trichinella pseudospiralis]	31.915	141	59	4	9	131	18	139	5.45e-08	62.0
ELA40719.1	gb|KRZ68061.1|	putative E3 ubiquitin-protein ligase makorin-1 [Trichinella papuae]	31.915	141	59	4	9	131	21	142	6.01e-08	62.0
ELA40719.1	gb|ACH44198.1|	putative hydroxyacyl glutathione hydrolase [Taeniopygia guttata]	33.058	121	49	4	25	132	11	112	6.12e-08	58.9
ELA40719.1	gb|KRY83158.1|	E3 ubiquitin-protein ligase makorin-1 [Trichinella pseudospiralis]	31.915	141	59	4	9	131	7	128	6.48e-08	62.0
ELA40719.1	gb|ORD95757.1|	GLO2 [Hepatospora eriocheir]	36.134	119	56	4	28	131	1	114	6.91e-08	60.8
ELA40719.1	gb|KRX61861.1|	Hydroxyacylglutathione hydrolase, mitochondrial [Trichinella sp. T9]	31.206	141	60	4	9	131	21	142	7.33e-08	61.6
ELA40719.1	gb|KRY67460.1|	E3 ubiquitin-protein ligase makorin-1 [Trichinella pseudospiralis]	31.915	141	59	4	9	131	21	142	7.41e-08	61.6
ELA40719.1	gb|KRY67461.1|	E3 ubiquitin-protein ligase makorin-1, partial [Trichinella pseudospiralis]	31.915	141	59	4	9	131	18	139	7.92e-08	61.6
ELA40719.1	gb|KRX74250.1|	Hydroxyacylglutathione hydrolase, mitochondrial, partial [Trichinella sp. T6]	31.206	141	60	4	9	131	18	139	8.21e-08	61.6
ELA40719.1	gb|KRX61860.1|	putative E3 ubiquitin-protein ligase makorin-1 [Trichinella sp. T9]	31.206	141	60	4	9	131	21	142	8.44e-08	61.6
ELA40719.1	gb|KRX42271.1|	Hydroxyacylglutathione hydrolase, mitochondrial, partial [Trichinella murrelli]	31.206	141	60	4	9	131	18	139	8.61e-08	61.6
ELA40719.1	gb|KRZ91222.1|	E3 ubiquitin-protein ligase makorin-1 [Trichinella sp. T8]	31.206	141	60	4	9	131	21	142	8.67e-08	61.6
ELA40719.1	gb|KRX42270.1|	putative E3 ubiquitin-protein ligase makorin-1, partial [Trichinella murrelli]	31.206	141	60	4	9	131	18	139	8.68e-08	61.6
ELA40719.1	ref|XP_028406745.1|	hydroxyacylglutathione hydrolase, mitochondrial-like [Dendronephthya gigantea]	34.959	123	46	5	24	132	63	165	8.79e-08	61.2
ELA40719.1	gb|KRX42272.1|	Hydroxyacylglutathione hydrolase, mitochondrial, partial [Trichinella murrelli]	31.206	141	60	4	9	131	18	139	8.95e-08	61.2
ELA40719.1	gb|KRX74251.1|	Hydroxyacylglutathione hydrolase, mitochondrial, partial [Trichinella sp. T6]	31.206	141	60	4	9	131	18	139	8.95e-08	61.2
ELA40719.1	gb|KRY15853.1|	Hydroxyacylglutathione hydrolase, mitochondrial [Trichinella patagoniensis]	31.206	141	60	4	9	131	18	139	9.40e-08	61.2
ELA40719.1	gb|KRY15854.1|	putative E3 ubiquitin-protein ligase makorin-1 [Trichinella patagoniensis]	31.206	141	60	4	9	131	18	139	9.47e-08	61.2
ELA40719.1	gb|KRY15852.1|	Hydroxyacylglutathione hydrolase, mitochondrial [Trichinella patagoniensis]	31.206	141	60	4	9	131	18	139	9.48e-08	61.2
ELA40719.1	gb|KRX74247.1|	Hydroxyacylglutathione hydrolase, mitochondrial, partial [Trichinella sp. T6]	31.206	141	60	4	9	131	18	139	9.57e-08	61.2
ELA40719.1	gb|KAH1025081.1|	hypothetical protein HUJ05_009880 [Dendroctonus ponderosae]	36.937	111	46	4	25	132	357	446	9.86e-08	61.2
ELA40719.1	gb|KRX74249.1|	putative E3 ubiquitin-protein ligase makorin-1, partial [Trichinella sp. T6]	31.206	141	60	4	9	131	18	139	1.00e-07	61.2
ELA40719.1	ref|XP_029845901.1|	hydroxyacylglutathione hydrolase, mitochondrial [Ixodes scapularis]	35.772	123	45	5	24	132	39	141	1.32e-07	60.5
ELA40719.1	ref|XP_046855123.1|	hydroxyacylglutathione hydrolase, mitochondrial-like isoform X2 [Xenia sp. Carnegie-2017]	34.146	123	47	4	24	132	23	125	1.46e-07	60.1
ELA40719.1	gb|KRY54176.1|	Hydroxyacylglutathione hydrolase, mitochondrial, partial [Trichinella britovi]	31.206	141	60	4	9	131	18	139	1.54e-07	60.8
ELA40719.1	gb|KRY54173.1|	Hydroxyacylglutathione hydrolase, mitochondrial, partial [Trichinella britovi]	31.206	141	60	4	9	131	18	139	1.60e-07	60.8
ELA40719.1	gb|KRY54172.1|	Hydroxyacylglutathione hydrolase, mitochondrial, partial [Trichinella britovi]	31.206	141	60	4	9	131	18	139	1.65e-07	60.8
ELA40719.1	gb|KAG1076261.1|	hypothetical protein G6F42_025535 [Rhizopus arrhizus]	33.333	129	52	5	17	131	3	111	1.66e-07	58.2
ELA40719.1	gb|KRY54175.1|	putative E3 ubiquitin-protein ligase makorin-1, partial [Trichinella britovi]	31.206	141	60	4	9	131	18	139	1.78e-07	60.5
ELA40719.1	emb|CAB3982531.1|	hydroxyacylglutathione hydrolase, mitochondrial isoform X1 [Paramuricea clavata]	35.772	123	45	5	24	132	22	124	1.88e-07	59.7
ELA40719.1	ref|XP_046855122.1|	hydroxyacylglutathione hydrolase, mitochondrial-like isoform X1 [Xenia sp. Carnegie-2017]	34.146	123	47	4	24	132	71	173	1.94e-07	60.1
ELA40719.1	gb|KAI7865325.1|	mitochondrial hydroxyacylglutathione hydrolase [Spinellus fusiger]	33.333	129	52	5	17	131	3	111	1.96e-07	59.7
ELA40719.1	gb|KRY28688.1|	putative E3 ubiquitin-protein ligase makorin-1 [Trichinella spiralis]	32.576	132	52	4	18	131	5	117	2.31e-07	60.1
ELA40719.1	emb|CAB3982530.1|	hydroxyacylglutathione hydrolase, mitochondrial isoform X1 [Paramuricea clavata]	35.772	123	45	5	24	132	69	171	2.32e-07	60.1
ELA40719.1	gb|KIP09239.1|	hypothetical protein PHLGIDRAFT_86892 [Phlebiopsis gigantea 11061_1 CR5-6]	30.709	127	56	3	18	131	4	111	2.51e-07	59.3
ELA40719.1	ref|XP_008210304.1|	hydroxyacylglutathione hydrolase, mitochondrial isoform X2 [Nasonia vitripennis]	33.058	121	49	3	24	131	10	111	2.64e-07	59.3
ELA40719.1	ref|XP_050548831.1|	hydroxyacylglutathione hydrolase, mitochondrial isoform X2 [Daktulosphaira vitifoliae]	34.921	126	43	5	25	132	24	128	3.10e-07	59.3
ELA40719.1	ref|XP_001602195.1|	hydroxyacylglutathione hydrolase, mitochondrial isoform X1 [Nasonia vitripennis]	33.058	121	49	3	24	131	57	158	3.55e-07	59.3
ELA40719.1	gb|RUS18256.1|	hydroxyacylglutathione hydrolase, partial [Endogone sp. FLAS-F59071]	35.156	128	49	5	18	131	4	111	3.60e-07	58.2
ELA40719.1	gb|KAF4519219.1|	hypothetical protein B566_EDAN015325 [Ephemera danica]	34.959	123	47	4	24	132	48	151	4.12e-07	59.3
ELA40719.1	ref|XP_051378369.1|	hydroxyacyl glutathione hydrolase [Cokeromyces recurvatus]	33.333	129	52	5	17	131	3	111	4.35e-07	58.5
ELA40719.1	ref|XP_004995709.1|	uncharacterized protein PTSG_03122 [Salpingoeca rosetta]	32.031	128	54	5	18	131	4	112	4.53e-07	58.9
ELA40719.1	ref|NP_001232728.1|	hydroxyacylglutathione hydrolase, mitochondrial [Taeniopygia guttata]	33.058	121	49	4	25	132	11	112	4.57e-07	58.2
ELA40719.1	ref|XP_050548829.1|	hydroxyacylglutathione hydrolase, mitochondrial isoform X1 [Daktulosphaira vitifoliae]	34.921	126	43	5	25	132	50	154	4.77e-07	58.9
ELA40719.1	ref|XP_010595725.1|	hydroxyacylglutathione hydrolase, mitochondrial isoform X2 [Loxodonta africana]	32.231	121	50	3	25	132	18	119	4.94e-07	58.5
ELA40719.1	ref|XP_021492806.1|	hydroxyacylglutathione hydrolase, mitochondrial isoform X1 [Meriones unguiculatus]	35.772	123	43	5	25	132	60	161	5.51e-07	58.9
ELA40719.1	dbj|GAN04563.1|	hydroxyacylglutathione hydrolase, mitochondrial-like isoform X1 [Mucor ambiguus]	33.333	129	52	5	17	131	3	111	5.69e-07	58.5
ELA40719.1	ref|XP_003417826.1|	hydroxyacylglutathione hydrolase, mitochondrial isoform X1 [Loxodonta africana]	32.231	121	50	3	25	132	58	159	5.87e-07	58.9
ELA40719.1	gb|OUC40156.1|	hydroxyacylglutathione hydrolase [Trichinella nativa]	31.818	132	53	4	18	131	5	117	5.93e-07	58.9
ELA40719.1	gb|KAG2202971.1|	hypothetical protein INT46_009088 [Mucor plumbeus]	33.333	129	52	5	17	131	3	111	5.98e-07	58.5
ELA40719.1	gb|KRZ53083.1|	putative E3 ubiquitin-protein ligase makorin-1 [Trichinella nativa]	31.818	132	53	4	18	131	5	117	6.00e-07	58.9
ELA40719.1	ref|XP_021492807.1|	hydroxyacylglutathione hydrolase, mitochondrial isoform X2 [Meriones unguiculatus]	35.772	123	43	5	25	132	11	112	6.01e-07	58.5
ELA40719.1	gb|TNM97339.1|	hypothetical protein fugu_015495 [Takifugu bimaculatus]	34.783	115	47	4	25	132	56	149	6.04e-07	57.8
ELA40719.1	gb|KRZ53084.1|	Hydroxyacylglutathione hydrolase, mitochondrial [Trichinella nativa]	31.818	132	53	4	18	131	5	117	6.31e-07	58.9
ELA40719.1	ref|XP_032606850.1|	hydroxyacylglutathione hydrolase, mitochondrial isoform X2 [Taeniopygia guttata]	33.058	121	49	4	25	132	11	112	6.71e-07	58.2
ELA40719.1	gb|KRZ06386.1|	putative E3 ubiquitin-protein ligase makorin-1 [Trichinella zimbabwensis]	31.206	141	60	4	9	131	21	142	6.95e-07	58.9
ELA40719.1	emb|CEP16910.1|	hypothetical protein [Parasitella parasitica]	33.333	129	52	5	17	131	3	111	7.32e-07	58.2
ELA40719.1	gb|KAI2666572.1|	Hydroxyacylglutathione hydrolase, mitochondrial [Labeo rohita]	34.545	110	47	4	25	132	51	137	7.35e-07	58.9
ELA40719.1	gb|NXD30919.1|	GLO2 protein [Elachura formosa]	33.884	121	48	4	25	132	37	138	7.54e-07	58.2
ELA40719.1	ref|XP_045772237.1|	hydroxyacylglutathione hydrolase, mitochondrial [Maniola jurtina]	33.065	124	47	4	24	132	57	159	7.73e-07	58.5
ELA40719.1	ref|XP_034830574.1|	hydroxyacylglutathione hydrolase, mitochondrial isoform X1 [Maniola hyperantus]	33.065	124	47	4	24	132	57	159	7.80e-07	58.5
ELA40719.1	dbj|GJQ12424.1|	hypothetical protein GpartN1_g4215.t1 [Galdieria partita]	29.365	126	56	3	20	131	15	121	8.18e-07	58.2
ELA40719.1	ref|XP_021403317.1|	hydroxyacylglutathione hydrolase, mitochondrial isoform X1 [Lonchura striata domestica]	33.884	121	48	4	25	132	11	112	8.28e-07	58.2
ELA40719.1	ref|XP_030140207.3|	hydroxyacylglutathione hydrolase, mitochondrial isoform X1 [Taeniopygia guttata]	33.058	121	49	4	25	132	62	163	8.31e-07	58.2
ELA40719.1	emb|CAD0199491.1|	unnamed protein product [Chrysodeixis includens]	34.677	124	45	5	24	132	92	194	8.46e-07	58.5
ELA40719.1	dbj|GJQ12537.1|	hypothetical protein GpartN1_g4328.t1 [Galdieria partita]	29.365	126	56	3	20	131	15	121	8.52e-07	58.2
ELA40719.1	gb|RUP51436.1|	putative hydroxyacylglutathione hydrolase [Jimgerdemannia flammicorona]	34.109	129	51	5	17	131	36	144	8.67e-07	58.2
ELA40719.1	ref|XP_027718982.1|	hydroxyacylglutathione hydrolase, mitochondrial isoform X2 [Vombatus ursinus]	33.058	121	49	4	25	132	11	112	8.71e-07	58.2
ELA40719.1	gb|NXP96424.1|	GLO2 protein [Passerina amoena]	30.894	123	49	4	25	132	49	150	9.25e-07	57.4
ELA40719.1	ref|XP_039935392.1|	hydroxyacylglutathione hydrolase, mitochondrial isoform X2 [Hirundo rustica]	33.058	121	49	4	25	132	11	112	9.34e-07	57.8
ELA40719.1	gb|NXI04609.1|	GLO2 protein [Pachycephala philippinensis]	33.058	121	49	4	25	132	37	138	9.47e-07	58.2
ELA40719.1	gb|EPB81776.1|	hydroxyacylglutathione hydrolase [Mucor circinelloides 1006PhL]	33.333	129	52	5	17	131	3	111	9.70e-07	57.8
ELA40719.1	emb|CAH1274232.1|	HAGH [Branchiostoma lanceolatum]	31.538	130	55	4	17	132	6	115	9.78e-07	57.8
ELA40719.1	gb|KAI8637334.1|	beta-lactamase-like protein [Parasitella parasitica]	33.333	129	52	5	17	131	3	111	1.00e-06	57.8
ELA40719.1	gb|OZJ06729.1|	hypothetical protein BZG36_00343 [Bifiguratus adelaidae]	33.594	128	51	5	18	131	4	111	1.00e-06	58.2
ELA40719.1	gb|OXU31377.1|	hypothetical protein TSAR_014950 [Trichomalopsis sarcophagae]	32.231	121	50	3	24	131	69	170	1.00e-06	58.2
ELA40719.1	ref|XP_011494383.1|	PREDICTED: hydroxyacylglutathione hydrolase, mitochondrial [Ceratosolen solmsi marchali]	31.148	122	52	4	24	132	10	112	1.01e-06	57.8
ELA40719.1	ref|XP_033373803.1|	hydroxyacylglutathione hydrolase, mitochondrial isoform X1 [Parus major]	33.058	121	49	4	25	132	11	112	1.02e-06	57.8
ELA40719.1	gb|KAI3659693.1|	hypothetical protein MP638_006476 [Amoeboaphelidium occidentale]	33.333	129	51	4	19	131	5	114	1.07e-06	58.2
ELA40719.1	ref|XP_005523138.1|	PREDICTED: hydroxyacylglutathione hydrolase, mitochondrial isoform X2 [Pseudopodoces humilis]	33.058	121	49	4	25	132	11	112	1.14e-06	57.8
ELA40719.1	gb|NWY35124.1|	HAGHL protein [Pheucticus melanocephalus]	32.283	127	54	4	19	132	5	112	1.15e-06	56.6
ELA40719.1	ref|XP_018570449.1|	hydroxyacylglutathione hydrolase, mitochondrial isoform X2 [Anoplophora glabripennis]	32.787	122	49	4	25	132	11	113	1.16e-06	57.8
ELA40719.1	gb|ORZ03167.1|	beta-lactamase-like protein [Syncephalastrum racemosum]	31.250	128	56	4	17	131	3	111	1.16e-06	57.4
ELA40719.1	emb|CAD7199926.1|	unnamed protein product [Timema douglasi]	30.496	141	60	5	8	132	40	158	1.18e-06	57.8
ELA40719.1	ref|XP_039935391.1|	hydroxyacylglutathione hydrolase, mitochondrial isoform X1 [Hirundo rustica]	33.058	121	49	4	25	132	62	163	1.23e-06	57.8
ELA40719.1	gb|NXS85298.1|	GLO2 protein [Erpornis zantholeuca]	33.058	121	49	4	25	132	37	138	1.24e-06	57.8
ELA40719.1	gb|RMC17537.1|	hypothetical protein DUI87_05200 [Hirundo rustica rustica]	33.058	121	49	4	25	132	62	163	1.26e-06	57.8
ELA40719.1	gb|NWW76456.1|	GLO2 protein [Climacteris rufus]	33.884	121	48	4	25	132	37	138	1.26e-06	57.8
ELA40719.1	ref|XP_027718981.1|	hydroxyacylglutathione hydrolase, mitochondrial isoform X1 [Vombatus ursinus]	33.058	121	49	4	25	132	60	161	1.27e-06	57.8
ELA40719.1	gb|RMC17550.1|	hypothetical protein DUI87_05213 [Hirundo rustica rustica]	33.058	121	49	4	25	132	62	163	1.29e-06	57.8
ELA40719.1	ref|XP_036248358.1|	hydroxyacylglutathione hydrolase, mitochondrial [Molothrus ater]	31.707	123	48	4	25	132	11	112	1.30e-06	57.4
ELA40719.1	gb|KAF5289769.1|	hypothetical protein FQA39_LY03686 [Lamprigera yunnana]	35.252	139	46	8	16	132	43	159	1.31e-06	57.8
ELA40719.1	ref|XP_029641614.1|	hydroxyacylglutathione hydrolase, mitochondrial isoform X2 [Octopus sinensis]	30.657	137	61	4	11	132	45	162	1.31e-06	57.8
ELA40719.1	ref|XP_044734006.1|	hydroxyacylglutathione hydrolase, mitochondrial isoform X2 [Chrysoperla carnea]	33.333	123	46	4	25	132	11	112	1.31e-06	57.4
ELA40719.1	gb|NXN86993.1|	GLO2 protein [Bombycilla garrulus]	32.787	122	48	4	25	132	37	138	1.33e-06	57.8
ELA40719.1	ref|XP_047024597.1|	hydroxyacylglutathione hydrolase, mitochondrial isoform X2 [Helicoverpa zea]	32.800	125	46	5	24	132	10	112	1.35e-06	57.4
ELA40719.1	ref|XP_021184267.1|	hydroxyacylglutathione hydrolase, mitochondrial isoform X4 [Helicoverpa armigera]	32.800	125	46	5	24	132	10	112	1.36e-06	57.4
ELA40719.1	ref|XP_052614591.1|	hydroxyacylglutathione hydrolase, mitochondrial isoform X1 [Peromyscus californicus insignis]	32.520	123	47	4	25	132	60	161	1.43e-06	57.8
ELA40719.1	gb|KAI9468900.1|	MAG: hydroxyacylglutathione hydrolase [Benjaminiella poitrasii]	32.558	129	53	5	17	131	3	111	1.46e-06	57.4
ELA40719.1	gb|NXR38337.1|	GLO2 protein [Zosterops hypoxanthus]	33.058	121	49	4	25	132	37	138	1.46e-06	57.4
ELA40719.1	gb|KAI5932621.1|	Hydroxyacylglutathione hydrolase, mitochondrial [Manis javanica]	34.146	123	45	4	25	132	57	158	1.48e-06	57.8
ELA40719.1	gb|KAF1797878.1|	hydroxyacylglutathione hydrolase [Mucor lusitanicus]	32.558	129	53	5	17	131	3	111	1.48e-06	57.4
ELA40719.1	gb|NXH86917.1|	GLO2 protein [Edolisoma coerulescens]	33.058	121	49	4	25	132	37	138	1.51e-06	57.4
ELA40719.1	emb|CAB1118576.1|	unnamed protein product [Ectocarpus sp. CCAP 1310/34]	31.298	131	54	5	17	131	109	219	1.52e-06	57.8
ELA40719.1	ref|XP_044734005.1|	hydroxyacylglutathione hydrolase, mitochondrial isoform X1 [Chrysoperla carnea]	33.333	123	46	4	25	132	74	175	1.54e-06	57.8
ELA40719.1	gb|NWZ45462.1|	GLO2 protein [Brachypodius atriceps]	33.058	121	49	4	25	132	37	138	1.55e-06	57.4
ELA40719.1	gb|NWT19059.1|	GLO2 protein [Vireo altiloquus]	33.058	121	49	4	25	132	37	138	1.55e-06	57.4
ELA40719.1	gb|NXS38480.1|	GLO2 protein [Pomatostomus ruficeps]	33.058	121	49	4	25	132	37	138	1.56e-06	57.4
ELA40719.1	gb|ELQ74653.1|	Glyoxylase [Trachipleistophora hominis]	30.841	107	73	1	26	132	17	122	1.57e-06	57.0
ELA40719.1	gb|NXH35232.1|	GLO2 protein [Myiagra hebetior]	33.058	121	49	4	25	132	37	138	1.57e-06	57.4
ELA40719.1	ref|XP_052614592.1|	hydroxyacylglutathione hydrolase, mitochondrial isoform X2 [Peromyscus californicus insignis]	32.520	123	47	4	25	132	60	161	1.58e-06	57.4
ELA40719.1	gb|NWV55757.1|	GLO2 protein [Daphoenositta chrysoptera]	33.058	121	49	4	25	132	37	138	1.59e-06	57.4
ELA40719.1	ref|XP_052614593.1|	hydroxyacylglutathione hydrolase, mitochondrial isoform X3 [Peromyscus californicus insignis]	32.520	123	47	4	25	132	11	112	1.59e-06	57.4
ELA40719.1	ref|XP_005523136.1|	PREDICTED: hydroxyacylglutathione hydrolase, mitochondrial isoform X1 [Pseudopodoces humilis]	33.058	121	49	4	25	132	62	163	1.64e-06	57.4
ELA40719.1	gb|NXI84624.1|	GLO2 protein [Rhipidura dahli]	33.058	121	49	4	25	132	37	138	1.65e-06	57.4
ELA40719.1	ref|XP_029641615.1|	hydroxyacylglutathione hydrolase, mitochondrial isoform X3 [Octopus sinensis]	30.657	137	61	4	11	132	40	157	1.67e-06	57.4
ELA40719.1	gb|NWH40214.1|	GLO2 protein [Chloropsis hardwickii]	33.058	121	49	4	25	132	37	138	1.68e-06	57.4
ELA40719.1	ref|XP_021184266.1|	hydroxyacylglutathione hydrolase, mitochondrial isoform X3 [Helicoverpa armigera]	32.800	125	46	5	24	132	30	132	1.71e-06	57.4
ELA40719.1	gb|NWY45529.1|	GLO2 protein [Sylvia atricapilla]	33.058	121	49	4	25	132	37	138	1.73e-06	57.4
ELA40719.1	gb|NXI31198.1|	GLO2 protein [Sterrhoptilus dennistouni]	33.058	121	49	4	25	132	37	138	1.77e-06	57.4
ELA40719.1	gb|NWS89405.1|	GLO2 protein [Toxostoma redivivum]	33.058	121	49	4	25	132	37	138	1.82e-06	57.4
ELA40719.1	ref|XP_018570448.1|	hydroxyacylglutathione hydrolase, mitochondrial isoform X1 [Anoplophora glabripennis]	32.787	122	49	4	25	132	66	168	1.86e-06	57.4
ELA40719.1	ref|XP_038007458.1|	hydroxyacylglutathione hydrolase, mitochondrial isoform X1 [Motacilla alba alba]	33.058	121	49	4	25	132	11	112	1.86e-06	57.0
ELA40719.1	emb|CAH1274231.1|	HAGH [Branchiostoma lanceolatum]	31.538	130	55	4	17	132	49	158	1.89e-06	57.4
ELA40719.1	gb|NXQ72523.1|	GLO2 protein [Quiscalus mexicanus]	31.707	123	48	4	25	132	37	138	1.90e-06	57.4
ELA40719.1	gb|NXV64665.1|	GLO2 protein [Molothrus ater]	31.707	123	48	4	25	132	37	138	1.91e-06	57.4
ELA40719.1	ref|XP_048176971.1|	hydroxyacylglutathione hydrolase, mitochondrial isoform X2 [Corvus hawaiiensis]	33.058	121	49	4	25	132	11	112	1.92e-06	57.0
ELA40719.1	ref|XP_039588492.1|	hydroxyacylglutathione hydrolase, mitochondrial isoform X1 [Passer montanus]	33.058	121	49	4	25	132	11	112	1.94e-06	57.0
ELA40719.1	gb|NXQ28818.1|	GLO2 protein [Alaudala cheleensis]	33.058	121	49	4	25	132	37	138	1.95e-06	57.0
ELA40719.1	ref|XP_008631635.1|	PREDICTED: hydroxyacylglutathione hydrolase, mitochondrial [Corvus brachyrhynchos]	33.058	121	49	4	25	132	11	112	1.98e-06	57.0
ELA40719.1	gb|KAI9142623.1|	beta-lactamase-like protein [Paraphysoderma sedebokerense]	29.134	127	58	3	18	131	4	111	1.99e-06	56.6
ELA40719.1	gb|NXR78139.1|	GLO2 protein [Pycnonotus jocosus]	33.058	121	49	4	25	132	37	138	1.99e-06	57.0
ELA40719.1	gb|NWZ80864.1|	GLO2 protein [Poecile atricapillus]	33.058	121	49	4	25	132	37	138	1.99e-06	57.0
ELA40719.1	gb|PZC82297.1|	hypothetical protein B5X24_HaOG210853 [Helicoverpa armigera]	32.800	125	46	5	24	132	64	166	2.00e-06	57.4
ELA40719.1	ref|XP_029641616.2|	hydroxyacylglutathione hydrolase, mitochondrial isoform X1 [Octopus sinensis]	30.657	137	61	4	11	132	60	177	2.05e-06	57.4
ELA40719.1	ref|XP_047024596.1|	hydroxyacylglutathione hydrolase, mitochondrial isoform X1 [Helicoverpa zea]	32.800	125	46	5	24	132	53	155	2.07e-06	57.0
ELA40719.1	ref|XP_006873922.1|	PREDICTED: hydroxyacylglutathione hydrolase, mitochondrial isoform X1 [Chrysochloris asiatica]	31.405	121	51	3	25	132	59	160	2.07e-06	57.4
ELA40719.1	gb|TFJ87906.1|	hypothetical protein NSK_001252 [Nannochloropsis salina CCMP1776]	29.457	129	58	3	17	131	29	138	2.08e-06	57.0
ELA40719.1	ref|XP_029413568.1|	hydroxyacylglutathione hydrolase, mitochondrial isoform X1 [Nannospalax galili]	32.520	123	47	4	25	132	48	149	2.10e-06	57.4
ELA40719.1	ref|XP_021184265.1|	hydroxyacylglutathione hydrolase, mitochondrial isoform X2 [Helicoverpa armigera]	32.800	125	46	5	24	132	53	155	2.11e-06	57.0
ELA40719.1	gb|NWT59972.1|	GLO2 protein [Erythrocercus mccallii]	33.058	121	49	4	25	132	37	138	2.11e-06	57.0
ELA40719.1	gb|NXO31764.1|	GLO2 protein [Cisticola juncidis]	33.058	121	49	4	25	132	37	138	2.11e-06	57.0
ELA40719.1	ref|XP_036861699.1|	hydroxyacylglutathione hydrolase, mitochondrial isoform X2 [Manis javanica]	33.058	121	49	3	25	132	57	158	2.15e-06	57.4
ELA40719.1	gb|NWV11878.1|	GLO2 protein [Ptilonorhynchus violaceus]	33.058	121	49	4	25	132	37	138	2.16e-06	57.0
ELA40719.1	ref|XP_031981951.1|	hydroxyacylglutathione hydrolase, mitochondrial isoform X1 [Corvus moneduloides]	33.058	121	49	4	25	132	62	163	2.16e-06	57.0
ELA40719.1	ref|XP_048176970.1|	hydroxyacylglutathione hydrolase, mitochondrial isoform X1 [Corvus hawaiiensis]	33.058	121	49	4	25	132	62	163	2.16e-06	57.0
ELA40719.1	ref|XP_036861700.1|	hydroxyacylglutathione hydrolase, mitochondrial isoform X3 [Manis javanica]	33.058	121	49	3	25	132	90	191	2.16e-06	57.4
ELA40719.1	gb|NXC03539.1|	GLO2 protein [Orthonyx spaldingii]	33.058	121	49	4	25	132	38	139	2.16e-06	57.0
ELA40719.1	ref|XP_035253635.1|	hydroxyacylglutathione hydrolase, mitochondrial isoform X2 [Anguilla anguilla]	34.711	121	47	4	25	132	11	112	2.17e-06	57.0
ELA40719.1	gb|NXE01193.1|	GLO2 protein [Chaetorhynchus papuensis]	33.058	121	49	4	25	132	37	138	2.18e-06	57.0
ELA40719.1	gb|NWH87473.1|	GLO2 protein [Aegithalos caudatus]	33.058	121	49	4	25	132	37	138	2.18e-06	57.0
ELA40719.1	gb|NXO14694.1|	GLO2 protein [Oriolus oriolus]	33.058	121	49	4	25	132	37	138	2.22e-06	57.0
ELA40719.1	gb|NXQ14460.1|	GLO2 protein [Peucedramus taeniatus]	33.058	121	49	4	25	132	37	138	2.24e-06	57.0
ELA40719.1	ref|XP_049699487.1|	hydroxyacylglutathione hydrolase, mitochondrial isoform X1 [Helicoverpa armigera]	32.800	125	46	5	24	132	42	144	2.25e-06	57.0
ELA40719.1	ref|XP_036861701.1|	hydroxyacylglutathione hydrolase, mitochondrial isoform X4 [Manis javanica]	33.058	121	49	3	25	132	90	191	2.28e-06	57.0
ELA40719.1	ref|XP_036861705.1|	hydroxyacylglutathione hydrolase, mitochondrial isoform X7 [Manis javanica]	33.058	121	49	3	25	132	90	191	2.28e-06	57.0
ELA40719.1	ref|XP_006873923.1|	PREDICTED: hydroxyacylglutathione hydrolase, mitochondrial isoform X2 [Chrysochloris asiatica]	31.405	121	51	3	25	132	55	156	2.28e-06	57.0
ELA40719.1	gb|NXP38530.1|	GLO2 protein [Leiothrix lutea]	33.058	121	49	4	25	132	37	138	2.33e-06	57.0
ELA40719.1	ref|XP_035751818.1|	hydroxyacylglutathione hydrolase, mitochondrial isoform X3 [Egretta garzetta]	32.231	121	50	3	25	132	11	112	2.34e-06	57.0
ELA40719.1	gb|NXG68581.1|	HAGHL protein [Baryphthengus martii]	32.283	127	54	4	19	132	5	112	2.35e-06	57.0
ELA40719.1	ref|XP_035253634.1|	hydroxyacylglutathione hydrolase, mitochondrial isoform X1 [Anguilla anguilla]	34.711	121	47	4	25	132	79	180	2.36e-06	57.0
ELA40719.1	gb|NWW09073.1|	GLO2 protein [Oreocharis arfaki]	33.058	121	49	4	25	132	37	138	2.38e-06	57.0
ELA40719.1	ref|XP_036861704.1|	hydroxyacylglutathione hydrolase, mitochondrial isoform X6 [Manis javanica]	33.058	121	49	3	25	132	90	191	2.42e-06	57.0
ELA40719.1	gb|NWI80243.1|	GLO2 protein [Dryoscopus gambensis]	33.058	121	49	4	25	132	37	138	2.43e-06	57.0
ELA40719.1	gb|NWY13401.1|	GLO2 protein [Aphelocoma coerulescens]	33.058	121	49	4	25	132	37	138	2.43e-06	57.0
ELA40719.1	ref|XP_040604218.1|	hydroxyacylglutathione hydrolase, mitochondrial isoform X3 [Mesocricetus auratus]	32.520	123	47	4	25	132	12	113	2.43e-06	56.6
ELA40719.1	ref|XP_008854439.1|	hydroxyacylglutathione hydrolase, mitochondrial isoform X3 [Nannospalax galili]	32.520	123	47	4	25	132	48	149	2.44e-06	57.0
ELA40719.1	gb|NXY08577.1|	GLO2 protein [Pteruthius melanotis]	33.058	121	49	4	25	132	37	138	2.45e-06	57.0
ELA40719.1	gb|NWW18929.1|	GLO2 protein [Falcunculus frontatus]	33.058	121	49	4	25	132	37	138	2.45e-06	57.0
ELA40719.1	gb|NWU18867.1|	GLO2 protein [Platysteira castanea]	33.058	121	49	4	25	132	37	138	2.45e-06	57.0
ELA40719.1	ref|XP_009284756.1|	PREDICTED: hydroxyacylglutathione hydrolase, mitochondrial isoform X2 [Aptenodytes forsteri]	32.231	121	50	3	25	132	11	112	2.46e-06	57.0
ELA40719.1	gb|KAG9264309.1|	hydroxyacylglutathione hydrolase, mitochondrial [Astyanax mexicanus]	32.520	123	47	4	25	132	58	159	2.47e-06	57.0
ELA40719.1	ref|XP_036861702.1|	hydroxyacylglutathione hydrolase, mitochondrial isoform X5 [Manis javanica]	33.058	121	49	3	25	132	24	125	2.47e-06	57.0
ELA40719.1	gb|NXB17991.1|	GLO2 protein [Rhagologus leucostigma]	33.058	121	49	4	25	132	37	138	2.48e-06	57.0
ELA40719.1	gb|KFO58952.1|	hypothetical protein N302_11765, partial [Corvus brachyrhynchos]	33.058	121	49	4	25	132	37	138	2.48e-06	57.0
ELA40719.1	gb|NXB32519.1|	GLO2 protein [Eulacestoma nigropectus]	33.058	121	49	4	25	132	37	138	2.50e-06	57.0
ELA40719.1	gb|NXJ19046.1|	GLO2 protein [Dicrurus megarhynchus]	33.058	121	49	4	25	132	37	138	2.50e-06	57.0
ELA40719.1	gb|KAG1444401.1|	hypothetical protein G6F56_010312 [Rhizopus delemar]	32.558	129	53	5	17	131	3	111	2.51e-06	56.6
ELA40719.1	gb|NXL70350.1|	GLO2 protein [Leptocoma aspasia]	33.058	121	49	4	25	132	37	138	2.53e-06	57.0
ELA40719.1	gb|NXI13785.1|	GLO2 protein [Irena cyanogastra]	33.058	121	49	4	25	132	37	138	2.55e-06	57.0
ELA40719.1	gb|EJW01880.1|	hypothetical protein EDEG_03654 [Edhazardia aedis USNM 41457]	27.068	133	77	1	19	131	5	137	2.57e-06	56.6
ELA40719.1	ref|XP_037057440.1|	hydroxyacylglutathione hydrolase, mitochondrial isoform X4 [Peromyscus leucopus]	32.520	123	47	4	25	132	60	161	2.58e-06	56.6
ELA40719.1	gb|NXB56754.1|	GLO2 protein [Struthidea cinerea]	33.058	121	49	4	25	132	37	138	2.60e-06	57.0
ELA40719.1	gb|NWS00689.1|	GLO2 protein [Motacilla alba]	33.058	121	49	4	25	132	37	138	2.60e-06	57.0
ELA40719.1	ref|XP_038007461.1|	hydroxyacylglutathione hydrolase, mitochondrial isoform X2 [Motacilla alba alba]	33.058	121	49	4	25	132	62	163	2.62e-06	57.0
ELA40719.1	gb|NXO45445.1|	GLO2 protein [Locustella ochotensis]	33.058	121	49	4	25	132	37	138	2.63e-06	57.0
ELA40719.1	gb|NXH40009.1|	GLO2 protein [Dicaeum eximium]	33.058	121	49	4	25	132	37	138	2.63e-06	57.0
ELA40719.1	gb|NXP59986.1|	GLO2 protein [Chloropsis cyanopogon]	33.058	121	49	4	25	132	37	138	2.65e-06	56.6
ELA40719.1	gb|NWX34623.1|	GLO2 protein [Notiomystis cincta]	33.058	121	49	4	25	132	37	138	2.68e-06	56.6
ELA40719.1	gb|NWR11105.1|	GLO2 protein [Sinosuthora webbiana]	33.058	121	49	4	25	132	37	138	2.68e-06	56.6
ELA40719.1	ref|XP_039588498.1|	hydroxyacylglutathione hydrolase, mitochondrial isoform X2 [Passer montanus]	33.058	121	49	4	25	132	11	112	2.77e-06	56.6
ELA40719.1	ref|XP_008854438.1|	hydroxyacylglutathione hydrolase, mitochondrial isoform X2 [Nannospalax galili]	32.520	123	47	4	25	132	48	149	2.77e-06	57.0
ELA40719.1	ref|XP_032930036.1|	hydroxyacylglutathione hydrolase, mitochondrial isoform X2 [Catharus ustulatus]	33.058	121	49	4	25	132	11	112	2.78e-06	56.6
ELA40719.1	gb|OTF76896.1|	hydroxyacylglutathione hydrolase, mitochondrial-like protein [Euroglyphus maynei]	31.405	121	50	4	25	131	42	143	2.80e-06	56.6
ELA40719.1	gb|NXB89094.1|	GLO2 protein [Vidua chalybeata]	33.058	121	49	4	25	132	37	138	2.84e-06	56.6
ELA40719.1	gb|NWT81197.1|	GLO2 protein [Lanius ludovicianus]	33.058	121	49	4	25	132	49	150	2.86e-06	56.6
ELA40719.1	gb|EGW04432.1|	Hydroxyacylglutathione hydrolase, mitochondrial [Cricetulus griseus]	32.520	123	47	4	25	132	11	112	2.86e-06	56.6
ELA40719.1	gb|NWZ14476.1|	GLO2 protein [Agelaius phoeniceus]	31.148	122	50	4	25	132	37	138	2.87e-06	56.6
ELA40719.1	gb|NXK64952.1|	GLO2 protein [Sylvietta virens]	33.058	121	49	4	25	132	37	138	2.90e-06	56.6
ELA40719.1	ref|XP_012977162.1|	hydroxyacylglutathione hydrolase, mitochondrial isoform X2 [Mesocricetus auratus]	32.520	123	47	4	25	132	48	149	2.91e-06	56.6
ELA40719.1	ref|XP_014741938.1|	PREDICTED: hydroxyacylglutathione hydrolase, mitochondrial isoform X2 [Sturnus vulgaris]	33.058	121	49	4	25	132	11	112	2.92e-06	56.6
ELA40719.1	gb|NXB11730.1|	GLO2 protein [Cnemophilus loriae]	33.058	121	49	4	25	132	37	138	2.93e-06	56.6
ELA40719.1	gb|NWT98390.1|	GLO2 protein [Urocynchramus pylzowi]	33.058	121	49	4	25	132	37	138	2.93e-06	56.6
ELA40719.1	gb|AAH04749.1|	Hydroxyacyl glutathione hydrolase [Mus musculus]	32.520	123	47	4	25	132	11	112	3.13e-06	56.6
ELA40719.1	gb|NXB80338.1|	GLO2 protein [Donacobius atricapilla]	33.058	121	49	4	25	132	37	138	3.14e-06	56.6
ELA40719.1	gb|TRZ15921.1|	hypothetical protein HGM15179_011190 [Zosterops borbonicus]	33.058	121	49	4	25	132	62	163	3.16e-06	56.6
ELA40719.1	gb|NWW59386.1|	GLO2 protein [Ifrita kowaldi]	33.058	121	49	4	25	132	37	138	3.17e-06	56.6
ELA40719.1	ref|XP_005081649.1|	hydroxyacylglutathione hydrolase, mitochondrial isoform X1 [Mesocricetus auratus]	32.520	123	47	4	25	132	60	161	3.17e-06	56.6
ELA40719.1	ref|XP_036861698.1|	hydroxyacylglutathione hydrolase, mitochondrial isoform X1 [Manis javanica]	33.058	121	49	3	25	132	90	191	3.18e-06	57.0
ELA40719.1	ref|XP_014783822.1|	PREDICTED: hydroxyacylglutathione hydrolase, mitochondrial-like [Octopus bimaculoides]	31.148	122	52	3	24	132	10	112	3.18e-06	55.5
ELA40719.1	ref|XP_005054051.1|	PREDICTED: hydroxyacylglutathione hydrolase, mitochondrial [Ficedula albicollis]	33.058	121	49	4	25	132	11	112	3.23e-06	56.2
ELA40719.1	gb|NXA85369.1|	GLO2 protein [Melanocharis versteri]	33.058	121	49	4	25	132	37	138	3.27e-06	56.6
ELA40719.1	ref|XP_045478221.1|	hydroxyacylglutathione hydrolase, mitochondrial isoform X1 [Harmonia axyridis]	29.496	139	63	4	9	132	41	159	3.28e-06	56.6
ELA40719.1	gb|NWR46502.1|	GLO2 protein [Regulus satrapa]	33.058	121	49	4	25	132	37	138	3.30e-06	56.6
ELA40719.1	gb|NXV01134.1|	GLO2 protein [Cettia cetti]	32.231	121	50	4	25	132	37	138	3.30e-06	56.2
ELA40719.1	ref|XP_014741937.1|	PREDICTED: hydroxyacylglutathione hydrolase, mitochondrial isoform X1 [Sturnus vulgaris]	33.058	121	49	4	25	132	62	163	3.32e-06	56.6
ELA40719.1	emb|CAG9584837.1|	unnamed protein product [Danaus chrysippus]	32.787	122	50	4	24	132	53	155	3.33e-06	56.6
ELA40719.1	sp|Q99KB8.2|	RecName: Full=Hydroxyacylglutathione hydrolase, mitochondrial; AltName: Full=Glyoxalase II; Short=Glx II; Flags: Precursor [Mus musculus]	32.520	123	47	4	25	132	60	161	3.33e-06	56.6
ELA40719.1	ref|XP_027280781.1|	hydroxyacylglutathione hydrolase, mitochondrial isoform X3 [Cricetulus griseus]	32.520	123	47	4	25	132	48	149	3.34e-06	56.6
ELA40719.1	emb|CCI44502.1|	unnamed protein product [Albugo candida]	33.333	132	54	5	19	131	66	182	3.34e-06	56.2
ELA40719.1	gb|NWV43954.1|	GLO2 protein [Grantiella picta]	33.058	121	49	4	25	132	37	138	3.36e-06	56.6
ELA40719.1	gb|NWV87409.1|	GLO2 protein [Machaerirhynchus nigripectus]	33.058	121	49	4	25	132	37	138	3.36e-06	56.6
ELA40719.1	emb|CAE1236213.1|	gloB [Sepia pharaonis]	33.607	122	49	3	24	132	68	170	3.41e-06	56.6
ELA40719.1	ref|XP_032930035.1|	hydroxyacylglutathione hydrolase, mitochondrial isoform X1 [Catharus ustulatus]	33.058	121	49	4	25	132	62	163	3.45e-06	56.6
ELA40719.1	gb|NXO62460.1|	GLO2 protein [Phainopepla nitens]	33.058	121	49	4	25	132	56	157	3.46e-06	56.6
ELA40719.1	gb|NXU15199.1|	GLO2 protein [Pardalotus punctatus]	33.058	121	49	4	25	132	37	138	3.50e-06	56.6
ELA40719.1	gb|NWY67472.1|	GLO2 protein [Erithacus rubecula]	33.058	121	49	4	25	132	63	164	3.53e-06	56.6
ELA40719.1	gb|NXO79671.1|	GLO2 protein [Sitta europaea]	33.058	121	49	4	25	132	37	138	3.53e-06	56.6
ELA40719.1	gb|NXB45521.1|	GLO2 protein [Leucopsar rothschildi]	33.058	121	49	4	25	132	37	138	3.57e-06	56.6
ELA40719.1	gb|NXH56446.1|	GLO2 protein [Rhabdornis inornatus]	33.058	121	49	4	25	132	37	138	3.57e-06	56.6
ELA40719.1	ref|XP_027280780.1|	hydroxyacylglutathione hydrolase, mitochondrial isoform X2 [Cricetulus griseus]	32.520	123	47	4	25	132	60	161	3.57e-06	56.6
ELA40719.1	gb|KAI1883932.1|	hypothetical protein AGOR_G00221170 [Albula goreensis]	33.884	121	48	4	25	132	58	159	3.66e-06	56.6
ELA40719.1	ref|XP_028710437.1|	hydroxyacylglutathione hydrolase, mitochondrial isoform X3 [Peromyscus leucopus]	32.520	123	47	4	25	132	12	113	3.66e-06	56.2
ELA40719.1	gb|NXQ42349.1|	GLO2 protein [Catharus fuscescens]	33.058	121	49	4	25	132	37	138	3.68e-06	56.2
ELA40719.1	gb|NWW39619.1|	GLO2 protein [Panurus biarmicus]	33.058	121	49	4	25	132	37	138	3.71e-06	56.2
ELA40719.1	ref|NP_001396523.1|	hydroxyacylglutathione hydrolase, mitochondrial isoform 13 [Mus musculus]	32.520	123	47	4	25	132	60	161	3.72e-06	56.2
ELA40719.1	ref|XP_028710435.1|	hydroxyacylglutathione hydrolase, mitochondrial isoform X1 [Peromyscus leucopus]	32.520	123	47	4	25	132	60	161	3.79e-06	56.6
ELA40719.1	gb|NXM12686.1|	GLO2 protein [Ploceus nigricollis]	33.058	121	49	4	25	132	37	138	3.79e-06	56.2
ELA40719.1	ref|XP_004652230.2|	hydroxyacylglutathione hydrolase, mitochondrial [Jaculus jaculus]	32.520	123	47	4	25	132	60	161	3.86e-06	56.6
ELA40719.1	ref|XP_030085417.1|	hydroxyacylglutathione hydrolase, mitochondrial isoform X3 [Serinus canaria]	31.707	123	48	4	25	132	11	112	3.87e-06	56.2
ELA40719.1	ref|XP_010001847.1|	PREDICTED: hydroxyacylglutathione hydrolase, mitochondrial [Chaetura pelagica]	32.787	122	48	4	25	132	17	118	3.92e-06	56.2
ELA40719.1	gb|NXR78138.1|	HAGHL protein [Pycnonotus jocosus]	31.496	127	55	4	19	132	5	112	3.92e-06	55.1
ELA40719.1	gb|NXE98809.1|	GLO2 protein [Menura novaehollandiae]	33.058	121	49	4	25	132	37	138	3.94e-06	56.2
ELA40719.1	gb|KAH9060086.1|	Metallo-hydrolase/oxidoreductase [Lactarius vividus]	34.109	129	50	5	18	131	4	112	3.98e-06	56.2
ELA40719.1	ref|XP_041852211.1|	hydroxyacylglutathione hydrolase, mitochondrial-like [Melanotaenia boesemani]	30.579	121	52	3	25	132	60	161	4.06e-06	56.2
ELA40719.1	dbj|BAE38377.1|	unnamed protein product [Mus musculus]	32.520	123	47	4	25	132	11	112	4.15e-06	56.2
ELA40719.1	gb|KAF1336504.1|	Hydroxyacylglutathione hydrolase, partial [Globisporangium splendens]	32.576	132	55	5	19	131	74	190	4.21e-06	56.2
ELA40719.1	gb|NXC83464.1|	GLO2 protein [Cercotrichas coryphoeus]	33.058	121	49	4	25	132	56	157	4.25e-06	56.2
ELA40719.1	ref|XP_034830575.1|	hydroxyacylglutathione hydrolase, mitochondrial isoform X2 [Maniola hyperantus]	32.258	124	48	4	24	132	57	159	4.28e-06	56.2
ELA40719.1	gb|KAI8333002.1|	hydroxyacyl glutathione hydrolase [Blakeslea trispora]	31.783	129	54	5	17	131	3	111	4.33e-06	55.8
ELA40719.1	gb|EWM30120.1|	hydroxyacylglutathione mitochondrial [Nannochloropsis gaditana]	29.688	128	57	3	18	131	105	213	4.34e-06	56.6
ELA40719.1	ref|NP_077246.2|	hydroxyacylglutathione hydrolase, mitochondrial isoform 1 precursor [Mus musculus]	32.520	123	47	4	25	132	60	161	4.34e-06	56.2
ELA40719.1	ref|XP_041318459.1|	hydroxyacylglutathione hydrolase, mitochondrial isoform X3 [Pyrgilauda ruficollis]	31.707	123	48	4	25	132	11	112	4.36e-06	56.2
ELA40719.1	ref|XP_037057438.1|	hydroxyacylglutathione hydrolase, mitochondrial isoform X2 [Peromyscus leucopus]	32.520	123	47	4	25	132	60	161	4.39e-06	56.2
ELA40719.1	gb|KAG3258941.1|	hydroxyacylglutathione hydrolase, transcript variant X3 [Ictidomys tridecemlineatus]	34.959	123	44	5	25	132	60	161	4.41e-06	56.2
ELA40719.1	ref|NP_001396518.1|	hydroxyacylglutathione hydrolase, mitochondrial isoform 6 [Mus musculus]	32.520	123	47	4	25	132	60	161	4.42e-06	56.2
ELA40719.1	gb|NWI02438.1|	GLO2 protein [Tichodroma muraria]	33.058	121	49	4	25	132	37	138	4.44e-06	56.2
ELA40719.1	gb|NXR68970.1|	GLO2 protein [Rhadina sibilatrix]	33.058	121	49	4	25	132	37	138	4.48e-06	56.2
ELA40719.1	ref|NP_001396517.1|	hydroxyacylglutathione hydrolase, mitochondrial isoform 5 [Mus musculus]	32.520	123	47	4	25	132	60	161	4.49e-06	56.2
ELA40719.1	ref|XP_026809378.1|	hydroxyacylglutathione hydrolase, mitochondrial isoform X2 [Rhopalosiphum maidis]	33.333	126	45	5	25	132	23	127	4.51e-06	56.2
ELA40719.1	emb|CAB3224396.1|	unnamed protein product [Arctia plantaginis]	32.787	122	50	3	24	132	53	155	4.51e-06	56.2
ELA40719.1	gb|NXF26193.1|	GLO2 protein [Rhodinocichla rosea]	31.405	121	51	3	25	132	37	138	4.52e-06	56.2
ELA40719.1	gb|KAF6035787.1|	HAGH [Bugula neritina]	30.328	122	52	3	25	132	69	171	4.53e-06	56.2
ELA40719.1	ref|NP_001153098.1|	hydroxyacylglutathione hydrolase, mitochondrial isoform 2 [Mus musculus]	32.520	123	47	4	25	132	11	112	4.53e-06	55.8
ELA40719.1	ref|NP_001396519.1|	hydroxyacylglutathione hydrolase, mitochondrial isoform 14 [Mus musculus]	32.520	123	47	4	25	132	60	161	4.58e-06	56.2
ELA40719.1	gb|NXO99167.1|	GLO2 protein [Certhia brachydactyla]	33.058	121	49	4	25	132	37	138	4.61e-06	56.2
ELA40719.1	ref|XP_005855557.1|	hydroxyacylglutathione hydrolase [Nannochloropsis gaditana CCMP526]	29.688	128	57	3	18	131	135	243	4.62e-06	56.2
ELA40719.1	gb|KAI8364272.1|	hydroxyacyl glutathione hydrolase [Choanephora cucurbitarum]	31.783	129	54	5	17	131	3	111	4.65e-06	55.8
ELA40719.1	gb|KAI8880134.1|	hydroxyacyl glutathione hydrolase [Backusella circina FSU 941]	32.558	129	53	5	17	131	3	111	4.69e-06	55.8
ELA40719.1	gb|NXY26156.1|	GLO2 protein [Atrichornis clamosus]	31.405	121	51	3	25	132	37	138	4.71e-06	56.2
ELA40719.1	ref|XP_031206777.1|	hydroxyacylglutathione hydrolase, mitochondrial isoform X2 [Mastomys coucha]	31.707	123	48	4	25	132	60	161	4.71e-06	56.2
ELA40719.1	ref|NP_001396520.1|	hydroxyacylglutathione hydrolase, mitochondrial isoform 15 [Mus musculus]	32.520	123	47	4	25	132	58	159	4.72e-06	56.2
ELA40719.1	gb|NXD40745.1|	GLO2 protein [Copsychus sechellarum]	33.058	121	49	4	25	132	63	164	4.74e-06	56.2
ELA40719.1	gb|OQR98047.1|	hypothetical protein ACHHYP_09259 [Achlya hypogyna]	30.233	129	57	4	17	131	4	113	4.74e-06	55.8
ELA40719.1	gb|KAF2899483.1|	hypothetical protein ILUMI_06696 [Ignelater luminosus]	30.667	150	64	5	3	132	30	159	4.74e-06	56.2
ELA40719.1	gb|KFU94095.1|	hypothetical protein M959_09448, partial [Chaetura pelagica]	32.787	122	48	4	25	132	37	138	4.75e-06	56.2
ELA40719.1	ref|XP_050835880.1|	hydroxyacylglutathione hydrolase, mitochondrial isoform X2 [Serinus canaria]	31.707	123	48	4	25	132	62	163	4.77e-06	56.2
ELA40719.1	ref|NP_001396534.1|	hydroxyacylglutathione hydrolase, mitochondrial isoform 10 [Mus musculus]	32.520	123	47	4	25	132	11	112	4.79e-06	55.8
ELA40719.1	ref|NP_001396522.1|	hydroxyacylglutathione hydrolase, mitochondrial isoform 8 [Mus musculus]	32.520	123	47	4	25	132	60	161	4.79e-06	56.2
ELA40719.1	gb|NWY92652.1|	GLO2 protein [Loxia curvirostra]	31.707	123	48	4	25	132	49	150	4.82e-06	56.2
ELA40719.1	ref|XP_030085416.1|	hydroxyacylglutathione hydrolase, mitochondrial isoform X1 [Serinus canaria]	31.707	123	48	4	25	132	62	163	4.91e-06	56.2
ELA40719.1	ref|NP_001396521.1|	hydroxyacylglutathione hydrolase, mitochondrial isoform 7 [Mus musculus]	32.520	123	47	4	25	132	57	158	4.94e-06	56.2
ELA40719.1	ref|XP_017277351.1|	hydroxyacylglutathione hydrolase, mitochondrial-like [Kryptolebias marmoratus]	30.579	121	52	3	25	132	54	155	4.95e-06	56.2
ELA40719.1	ref|XP_050173023.1|	hydroxyacylglutathione hydrolase-like protein isoform X2 [Myiozetetes cayanensis]	32.283	127	54	4	19	132	5	112	4.96e-06	55.8
ELA40719.1	gb|NXL22459.1|	GLO2 protein [Setophaga kirtlandii]	30.579	121	52	3	25	132	49	150	4.96e-06	56.2
ELA40719.1	gb|KAG7248042.1|	hypothetical protein CRUP_002035, partial [Coryphaenoides rupestris]	29.752	121	53	3	25	132	64	165	4.99e-06	55.1
ELA40719.1	gb|NWI68663.1|	HAGHL protein [Todus mexicanus]	32.283	127	54	4	19	132	5	112	5.01e-06	55.8
ELA40719.1	gb|KAG7251474.1|	hypothetical protein CRUP_024528, partial [Coryphaenoides rupestris]	29.752	121	53	3	25	132	64	165	5.02e-06	55.1
ELA40719.1	ref|XP_015376280.1|	PREDICTED: hydroxyacylglutathione hydrolase, mitochondrial [Diuraphis noxia]	33.333	126	45	5	25	132	23	127	5.03e-06	55.8
ELA40719.1	ref|XP_045448434.1|	hydroxyacylglutathione hydrolase, mitochondrial isoform X1 [Melitaea cinxia]	30.345	145	60	5	8	132	32	155	5.05e-06	56.2
ELA40719.1	gb|NWX57534.1|	GLO2 protein [Promerops cafer]	33.058	121	49	4	25	132	37	138	5.09e-06	55.8
ELA40719.1	ref|XP_041257741.1|	hydroxyacylglutathione hydrolase, mitochondrial isoform X2 [Onychostruthus taczanowskii]	31.707	123	48	4	25	132	11	112	5.11e-06	55.8
ELA40719.1	ref|XP_041318458.1|	hydroxyacylglutathione hydrolase, mitochondrial isoform X2 [Pyrgilauda ruficollis]	31.707	123	48	4	25	132	50	151	5.13e-06	56.2
ELA40719.1	emb|VEN43462.1|	unnamed protein product [Callosobruchus maculatus]	33.333	123	47	4	25	132	57	159	5.15e-06	55.8
ELA40719.1	gb|KAH7944604.1|	hypothetical protein HPB52_021819 [Rhipicephalus sanguineus]	33.333	123	48	4	24	132	10	112	5.17e-06	54.3
ELA40719.1	gb|NXY59953.1|	GLO2 protein [Callaeas wilsoni]	33.058	121	49	4	25	132	37	138	5.19e-06	55.8
ELA40719.1	ref|XP_022179187.1|	hydroxyacylglutathione hydrolase, mitochondrial isoform X2 [Myzus persicae]	33.333	126	45	5	25	132	23	127	5.23e-06	55.8
ELA40719.1	ref|XP_031728151.1|	hydroxyacylglutathione hydrolase, mitochondrial isoform X2 [Anarrhichthys ocellatus]	30.579	121	52	3	25	132	60	161	5.28e-06	56.2
ELA40719.1	ref|XP_017896181.1|	PREDICTED: hydroxyacylglutathione hydrolase, mitochondrial [Capra hircus]	32.520	123	47	4	25	132	59	160	5.37e-06	55.8
ELA40719.1	gb|KAG7302933.1|	hypothetical protein JYU34_012926 [Plutella xylostella]	32.540	126	45	5	24	132	10	112	5.39e-06	55.8
ELA40719.1	gb|AAC39944.1|	RSP29 [Rattus norvegicus]	31.707	123	48	4	25	132	11	112	5.48e-06	55.8
ELA40719.1	ref|XP_011476527.1|	hydroxyacylglutathione hydrolase, mitochondrial isoform X2 [Oryzias latipes]	29.752	121	53	3	25	132	11	112	5.48e-06	55.8
ELA40719.1	gb|KAG3258943.1|	hydroxyacylglutathione hydrolase, transcript variant X2 [Ictidomys tridecemlineatus]	34.959	123	44	5	25	132	48	149	5.49e-06	56.2
ELA40719.1	gb|NWV73184.1|	GLO2 protein [Dasyornis broadbenti]	33.058	121	49	4	25	132	37	138	5.51e-06	55.8
ELA40719.1	ref|XP_046298270.1|	hydroxyacylglutathione hydrolase, mitochondrial isoform X3 [Marmota monax]	34.959	123	44	5	25	132	60	161	5.52e-06	56.2
ELA40719.1	ref|XP_005426013.1|	hydroxyacylglutathione hydrolase, mitochondrial isoform X1 [Geospiza fortis]	30.328	122	51	4	25	132	11	112	5.54e-06	55.8
ELA40719.1	ref|XP_011553615.3|	hydroxyacylglutathione hydrolase, mitochondrial isoform X2 [Plutella xylostella]	32.540	126	45	5	24	132	10	112	5.55e-06	55.8
ELA40719.1	gb|KAG8145454.1|	hypothetical protein E2320_011984 [Naja naja]	34.545	110	47	4	25	132	77	163	5.55e-06	56.2
ELA40719.1	gb|KAG3258942.1|	hydroxyacylglutathione hydrolase, transcript variant X1 [Ictidomys tridecemlineatus]	34.959	123	44	5	25	132	60	161	5.56e-06	56.2
ELA40719.1	ref|XP_005337877.3|	hydroxyacylglutathione hydrolase, mitochondrial isoform X2 [Ictidomys tridecemlineatus]	34.959	123	44	5	25	132	48	149	5.57e-06	55.8
ELA40719.1	sp|O35952.2|	RecName: Full=Hydroxyacylglutathione hydrolase, mitochondrial; AltName: Full=Glyoxalase II; Short=Glx II; AltName: Full=Round spermatid protein RSP29; Flags: Precursor [Rattus norvegicus]	31.707	123	48	4	25	132	60	161	5.60e-06	55.8
ELA40719.1	emb|CAH2980137.1|	unnamed protein product [Chilo suppressalis]	30.328	122	53	3	24	132	53	155	5.73e-06	55.8
ELA40719.1	ref|XP_028354114.1|	hydroxyacylglutathione hydrolase, mitochondrial isoform X3 [Physeter catodon]	34.146	123	45	5	25	132	60	161	5.75e-06	55.8
ELA40719.1	gb|NWV68991.1|	GLO2 protein [Malurus elegans]	33.058	121	49	4	25	132	56	157	5.76e-06	55.8
ELA40719.1	emb|VEN43461.1|	unnamed protein product [Callosobruchus maculatus]	33.333	123	47	4	25	132	57	159	5.77e-06	55.8
ELA40719.1	ref|XP_031728150.1|	hydroxyacylglutathione hydrolase, mitochondrial isoform X1 [Anarrhichthys ocellatus]	30.579	121	52	3	25	132	67	168	5.82e-06	55.8
ELA40719.1	gb|KAI5228805.1|	Hydroxyacylglutathione Hydrolase [Manis pentadactyla]	33.333	123	46	4	25	132	57	158	5.84e-06	55.8
ELA40719.1	gb|NXM90871.1|	GLO2 protein [Oenanthe oenanthe]	33.058	121	49	4	25	132	37	138	5.85e-06	55.8
ELA40719.1	ref|XP_041318457.1|	hydroxyacylglutathione hydrolase, mitochondrial isoform X1 [Pyrgilauda ruficollis]	31.707	123	48	4	25	132	62	163	5.86e-06	55.8
ELA40719.1	ref|XP_047143708.1|	hydroxyacylglutathione hydrolase, mitochondrial [Hydra vulgaris]	31.967	122	51	3	24	132	55	157	5.87e-06	55.8
ELA40719.1	ref|XP_046298289.1|	hydroxyacylglutathione hydrolase, mitochondrial isoform X5 [Marmota monax]	34.959	123	44	5	25	132	60	161	5.89e-06	55.8
ELA40719.1	gb|NXE69960.1|	GLO2 protein [Calcarius ornatus]	31.707	123	48	4	25	132	37	138	5.91e-06	55.8
ELA40719.1	ref|XP_005337876.1|	hydroxyacylglutathione hydrolase, mitochondrial isoform X1 [Ictidomys tridecemlineatus]	34.959	123	44	5	25	132	60	161	5.94e-06	55.8
ELA40719.1	gb|NXQ55963.1|	GLO2 protein [Anthoscopus minutus]	32.231	121	50	4	25	132	37	138	5.96e-06	55.8
ELA40719.1	ref|NP_001396516.1|	hydroxyacylglutathione hydrolase, mitochondrial isoform 4 [Mus musculus]	32.520	123	47	4	25	132	60	161	5.98e-06	55.8
ELA40719.1	ref|XP_037544279.1|	hydroxyacylglutathione hydrolase, mitochondrial [Nematolebias whitei]	30.579	121	52	3	25	132	60	161	6.06e-06	55.8
ELA40719.1	ref|XP_031206776.1|	hydroxyacylglutathione hydrolase, mitochondrial isoform X1 [Mastomys coucha]	31.707	123	48	4	25	132	60	161	6.06e-06	55.8
ELA40719.1	ref|XP_038181590.1|	hydroxyacylglutathione hydrolase, mitochondrial isoform X1 [Arvicola amphibius]	31.707	123	48	4	25	132	60	161	6.15e-06	55.8
ELA40719.1	gb|KAF6366290.1|	hydroxyacylglutathione hydrolase [Pipistrellus kuhlii]	32.520	123	47	5	25	132	11	112	6.15e-06	55.5
ELA40719.1	ref|XP_023979194.1|	hydroxyacylglutathione hydrolase, mitochondrial isoform X2 [Physeter catodon]	34.146	123	45	5	25	132	60	161	6.18e-06	55.5
[truncated: 561,057+ more rows]

## Sheet: Summary_HP_that_had_BLAST_hits
Protein_ID	NCBI Accession No.	UniProt ID	NCBI Sequence ID	Uniprot Assigned Protein Name	CDD	COILS	HAMAP	PIRSF	SIGNAL-P	TIGRFAM	GENE3D_1	GENE3D_2	MOBIDB_LITE	PANTHER	PFAM	PRINTS	PROSITE	SMART	SUPERFAMILY	TRANSMEMBRANE REGION	TMHMM	TOPOLOGICAL DOMAIN	PHOBIUS - Cytoplasmic domain	PHOBIUS - Non-cytoplasmic domain	PHOBIUS - Signal Peptide	PHOBIUS - Signal peptide C-region	PHOBIUS - Signal peptide H-region	PHOBIUS - Signal peptide N-region	PHOBIUS - Transmembrane region	TRUE HOMOLOG	Matching Calclulated Phylogenetic Trees
[truncated: 356 more rows]

[truncated: 8 more sheets: Reverse_BLAST, Summary_HP_that_were_true_homol, Protein_Families, Subcellular_Localisation, Protein_Protein_Interaction_STR, KEGG_KOFAM_Metabolic_Pathways, Conserved_Domain_CDD_Search, Protein_Family_Class_HMMER]
