# Supplementary material for: Structural and Functional Annotation of Hypothetical Proteins from the Microsporidia Species Vittaforma corneae ATCC 50505 Using in silico Approaches
Source: Int J Mol Sci. 2023 Feb 9;24(4):3507. doi: 10.3390/ijms24043507 (PMC9960886; doi:10.3390/ijms24043507)
Supplement: Supplementary file 1 [file ijms-24-03507-s001.zip › Supplementary File-S2_Motifs_regular_expressions.xlsx]

## Sheet: VICG0012
	AGE96289.1|Encephalitozo	NP_586170.1|Encephalitoz	OQS54539.1|Enterocytozoo	ORD97152.1|Hepatospora	ORE00550.1|Hepatospora	XP_003073735.1|Encephali	XP_003888129.1|Encephali	XP_007603465.1|hypotheti	XP_009265355.1|Encephali	XP_014563682.1|Ordospora
Motif 1	148 168	148 168	151 171	146 166	146 166	148 168	148 168	148 168	148 168	148 168
Motif 2	103 123	103 123	101 121	101 121	101 121	103 123	103 123	103 123	103 123	103 123
Motif 3	9 29	9 29	7 27	7 27	7 27	9 29	9 29	9 29	9 29	9 29
Motif 4	68 88	68 88	66 86	66 86	66 86	68 88	68 88	68 88	68 88	68 88
Motif 5	128 148	128 148	0 0	126 146	126 146	128 148	128 148	128 148	128 148	128 148
Motif 6	32 52	32 52	30 50	30 50	30 50	32 52	32 52	32 52	32 52	32 52
Motif 7	191 211	191 211	194 214	189 209	189 209	191 211	191 211	190 210	191 211	191 211
Motif 8	214 234	214 234	216 236	211 231	211 231	214 234	214 234	212 232	214 234	214 234
Motif 9	169 189	169 189	0 0	167 187	167 187	169 189	169 189	0 0	169 189	169 189
Motif 10	52 68	52 68	50 66	50 66	50 66	52 68	52 68	52 68	52 68	52 68
Motif 11	88 100	88 100	0 0	0 0	0 0	88 100	88 100	0 0	88 100	88 100
Motif 12	1 8	1 8	0 0	0 0	0 0	1 8	1 8	0 0	1 8	1 8
Motif 13	0 0	0 0	0 0	88 100	88 100	0 0	0 0	90 102	0 0	0 0
Motif 14	0 0	0 0	0 0	122 126	122 126	0 0	0 0	0 0	0 0	0 0
Motif 15	0 0	0 0	0 0	0 0	0 0	125 128	0 0	125 128	0 0	0 0
Motif 16	0 0	0 0	173 181	0 0	0 0	0 0	0 0	170 178	0 0	0 0
Motif 17	123 128	123 128	0 0	0 0	0 0	0 0	123 128	0 0	123 128	123 128
Motif 18	29 32	29 32	0 0	0 0	0 0	0 0	0 0	0 0	0 0	0 0
Motif 19	0 0	0 0	129 132	0 0	0 0	100 103	0 0	0 0	0 0	0 0
Motif 20	0 0	0 0	0 0	0 0	0 0	211 214	211 214	0 0	0 0	0 0
Motif 21	0 0	0 0	0 0	2 7	2 7	0 0	0 0	0 0	0 0	0 0
Motif 22	0 0	0 0	0 0	0 0	0 0	0 0	29 32	0 0	29 32	0 0
Motif 23	0 0	0 0	0 0	27 30	27 30	0 0	0 0	0 0	0 0	0 0
Motif 24	100 103	100 103	0 0	0 0	0 0	0 0	0 0	0 0	0 0	0 0
Motif 25	211 214	0 0	0 0	0 0	0 0	0 0	0 0	0 0	211 214	0 0
Motif 26	0 0	0 0	185 188	0 0	0 0	29 32	0 0	0 0	0 0	0 0
Motif 27	0 0	0 0	0 0	0 0	0 0	0 0	100 103	0 0	100 103	0 0
Motif 28	0 0	0 0	132 135	0 0	0 0	0 0	0 0	1 4	0 0	0 0
Motif 29	0 0	0 0	190 194	0 0	0 0	0 0	0 0	182 186	0 0	0 0
Motif 30	0 0	0 0	2 7	0 0	0 0	0 0	0 0	4 9	0 0	0 0
Motif 31	0 0	211 214	136 139	0 0	0 0	0 0	0 0	0 0	0 0	0 0
Motif 32	0 0	0 0	96 99	0 0	0 0	0 0	0 0	0 0	0 0	29 32
Motif 33	0 0	0 0	121 124	0 0	0 0	0 0	0 0	179 182	0 0	0 0
Motif 34	0 0	0 0	181 184	0 0	0 0	0 0	0 0	0 0	0 0	211 214
Motif 35	0 0	0 0	141 144	0 0	0 0	0 0	0 0	0 0	0 0	100 103
Motif 36	0 0	0 0	88 91	0 0	0 0	0 0	0 0	187 190	0 0	0 0
Motif 37	0 0	0 0	27 30	0 0	0 0	0 0	0 0	29 32	0 0	0 0
Motif 38	223 226	0 0	91 94	0 0	0 0	0 0	0 0	0 0	0 0	0 0
Motif 39	223 226	0 0	125 128	0 0	0 0	0 0	0 0	0 0	0 0	0 0
Motif 40	223 226	0 0	144 147	0 0	0 0	0 0	0 0	0 0	0 0	0 0
Motif 41	223 226	0 0	148 151	0 0	0 0	0 0	0 0	0 0	0 0	0 0
Motif 1	[ML]S[GA][IV][SE]Y[PQ]C[YF]A[TN]A[AS]G[EK][KD][HY][GLS]K
Motif 2	TPDI[LF][CA]R[SV][FV][AG]DK[MIV]Q[KQ][LY]IQ[SRT]
Motif 3	[NH]IF[ND][SA][DNE]G[KE][LI][LK]QIEY[GA]L[ES]A[VL]
Motif 4	[KN][CL]Y[VL][AGQ][IM]TG[LR][PL][GD]D[IVMT][DN][YF][IV][VFI][KNR]R[IA
Motif 5	AF[NA][AS][ST]IFG[FM][DQ][KDG][EG][KR][PAT][MV][IV]Y[QF]T
Motif 6	[PQ][IV][VI][TS][VA][KS]S[KDR][DSE][MEH][IV]V[CF][VA]S[KR]K[IVY][PN][QKR
Motif 7	ALL[EM]SIG[ART][DET][SA][GE][CF][ST]E[IV][ED][VA][AFG][YV][LF
Motif 8	[QE][DG]L[CEI][YHK]L[SE][AD][KQE]E[IV][DN][KR][IHV]LQ[DI][IV]A
Motif 9	[KN][FY][IL]E[KN][NS]Y[RS][ES][DN][IKM][DES][DK][KE]EL[FI][EN][LV]
Motif 10	[DE][KP]L[EQ]E[SED][ESV][AIS][ST][ST][FIV][YHK][KR][VI]S[ED
Motif 11	KMVANRK[TA]FS[FL]
Motif 12	MTTQEE[IV
Motif 13	LA[SA][DS][KT]EY[ET]LGC
Motif 14	YRI
Motif 15	RS
Motif 16	YLEK[HT][FY][DK]
Motif 17	[AE]ER[SP]
Motif 18	NG
Motif 19	M[EH]
Motif 20	RA
Motif 21	NEEI
Motif 22	NA
Motif 23	NS
Motif 24	FE
Motif 25	KA
Motif 26	N[NS]
Motif 27	TE
Motif 28	[FM]G
Motif 29	[FN]A[IT]
Motif 30	[NY]E[KQ][IY]
Motif 31	K[PV][GY
Motif 32	[HY][GS]
Motif 33	[DE]K[ER
Motif 34	[NR]A[DG
Motif 35	[DF]E[VY
Motif 36	[AM]I
Motif 37	S[CS][PY
Motif 38	E[LV]
Motif 39	[EK][IV][DF
Motif 40	[EV][KV][DL
Motif 41	[EY][TV]
The following motifs should be removed basing on MAST output:
14

## Sheet: VICG01314
	AHW68405.1|Nosema	OQS55742.1|Enterocytozoo	ORD97206.1|Hepatospora	TBU14344.1|Ordospora	XP_003072614.1|Encephali	XP_003887974.1|Encephali	XP_007604760.1|hypotheti	XP_009265254.1|Encephali	XP_013162446.1|Papilio	XP_014563105.1|Ordospora
Motif 1	246 266	247 267	247 267	247 267	246 266	246 266	247 267	246 266	246 266	247 267
Motif 2	1 21	1 21	1 21	1 21	1 21	1 21	1 21	1 21	1 21	1 21
Motif 3	348 368	347 367	347 367	348 368	347 367	347 367	348 368	347 367	348 368	348 368
Motif 4	301 321	302 322	302 322	302 322	301 321	301 321	302 322	301 321	301 321	302 322
Motif 5	41 61	41 61	41 61	41 61	41 61	41 61	41 61	41 61	41 61	41 61
Motif 6	74 94	74 94	74 94	74 94	74 94	74 94	74 94	74 94	74 94	74 94
Motif 7	266 286	267 287	267 287	267 287	266 286	266 286	267 287	266 286	266 286	267 287
Motif 8	217 237	218 238	218 238	218 238	217 237	217 237	218 238	217 237	217 237	218 238
Motif 9	172 192	173 193	173 193	173 193	172 192	172 192	173 193	172 192	172 192	173 193
Motif 10	321 341	322 342	322 342	322 342	321 341	321 341	322 342	321 341	321 341	322 342
Motif 11	195 215	196 216	196 216	196 216	195 215	195 215	196 216	195 215	195 215	196 216
Motif 12	21 41	21 41	21 41	21 41	21 41	21 41	21 41	21 41	21 41	21 41
Motif 13	102 122	102 122	102 122	102 122	102 122	102 122	102 122	102 122	102 122	102 122
Motif 14	142 162	143 163	143 163	143 163	142 162	142 162	143 163	142 162	142 162	143 163
Motif 15	289 301	290 302	290 302	290 302	289 301	289 301	290 302	289 301	289 301	290 302
Motif 16	368 380	367 379	367 379	368 380	367 379	367 379	368 380	367 379	368 380	368 380
Motif 17	237 246	238 247	238 247	238 247	237 246	237 246	238 247	237 246	237 246	238 247
Motif 18	61 73	61 73	61 73	61 73	61 73	61 73	61 73	61 73	61 73	61 73
Motif 19	122 142	0 0	0 0	0 0	122 142	122 142	0 0	122 142	122 142	0 0
Motif 20	163 172	164 173	164 173	164 173	163 172	163 172	0 0	163 172	163 172	164 173
Motif 21	0 0	0 0	0 0	122 142	0 0	0 0	0 0	0 0	0 0	122 142
Motif 22	94 101	94 101	0 0	94 101	94 101	94 101	94 101	94 101	94 101	94 101
Motif 23	0 0	127 136	0 0	0 0	0 0	0 0	126 135	0 0	0 0	0 0
Motif 24	0 0	0 0	0 0	0 0	341 346	341 346	0 0	341 346	342 347	0 0
Motif 25	0 0	0 0	0 0	0 0	0 0	192 195	0 0	192 195	0 0	0 0
Motif 26	192 195	0 0	0 0	0 0	0 0	0 0	0 0	0 0	192 195	0 0
Motif 27	0 0	0 0	130 133	0 0	0 0	0 0	163 166	0 0	0 0	0 0
Motif 28	0 0	0 0	0 0	287 290	0 0	0 0	0 0	0 0	0 0	287 290
Motif 29	0 0	0 0	138 141	0 0	0 0	0 0	138 141	0 0	0 0	0 0
Motif 30	0 0	287 290	0 0	0 0	0 0	0 0	0 0	0 0	286 289	0 0
Motif 31	0 0	0 0	0 0	380 383	0 0	0 0	0 0	0 0	0 0	380 383
Motif 32	0 0	0 0	193 196	0 0	192 195	0 0	0 0	0 0	0 0	0 0
Motif 33	0 0	0 0	0 0	343 346	0 0	0 0	0 0	0 0	0 0	343 346
Motif 34	0 0	0 0	0 0	0 0	0 0	286 289	0 0	286 289	0 0	0 0
Motif 35	343 346	0 0	0 0	0 0	0 0	0 0	343 346	0 0	0 0	0 0
Motif 36	0 0	123 126	0 0	0 0	0 0	0 0	381 384	0 0	0 0	0 0
Motif 37	0 0	344 347	344 347	0 0	0 0	0 0	0 0	0 0	0 0	0 0
Motif 38	0 0	0 0	95 99	0 0	0 0	0 0	166 170	0 0	0 0	0 0
Motif 39	0 0	0 0	287 290	0 0	0 0	0 0	287 290	0 0	0 0	0 0
Motif 40	0 0	0 0	122 125	0 0	0 0	0 0	170 173	0 0	0 0	0 0
Motif 41	0 0	140 143	127 130	0 0	0 0	0 0	0 0	0 0	0 0	0 0
Motif 42	286 289	0 0	99 102	0 0	0 0	0 0	0 0	0 0	0 0	0 0
Motif 43	0 0	0 0	0 0	193 196	0 0	0 0	0 0	0 0	0 0	193 196
Motif 44	0 0	137 140	0 0	0 0	0 0	0 0	193 196	0 0	0 0	0 0
Motif 45	0 0	0 0	0 0	0 0	379 382	0 0	122 125	0 0	0 0	0 0
Motif 46	0 0	193 196	0 0	0 0	286 289	0 0	0 0	0 0	0 0	0 0
Motif 47	0 0	0 0	135 138	0 0	0 0	0 0	135 138	0 0	0 0	0 0
Motif 1	ACIGAWHPSRVM[YT][ST]VARAG
Motif 2	MSCRKF[NS]APRHGSL[QA]F[CG]P[RK][KR
Motif 3	IKF[VI]DTSSKIG[HK]GRFQT[SA]E
Motif 4	P[ML]GG[FI][PV]HYG[ESV][VI][KR]ND[YF]IMVK
Motif 5	[VCI]HLT[GA]F[MIV][GSV]YK[AC]GMTHV[IV]R[TS]
Motif 6	[ML][DE]AVT[VIL][LI]E[AT]PPMV[VI][YH]G[VI][VT]G
Motif 7	[ML]GFHRRT[EQ][KQTV]N[KL][KR]VYM[IV]GNG[NKS
Motif 8	TKGKGFQG[TV]VKR[FW]GV[RT][IK][QL]P
Motif 9	[AS]HI[AS]E[IM]QVNGG[ST][IM][SN]EK[VI][DE][WF]
Motif 10	[AC]V[TVIM]GP[RCT]KRVVTLRKSL[HY][EKPQ][QRT][KR
Motif 11	[LF]EKE[IV][HRST][IV][ADGS][ED]VF[GES][EVK]NEN[IL]D[TVA][IV
Motif 12	R[SA][KS][TS]I[RK]PS[IA][GRK]AFP[KA]D[DNV][SAQ][SEQ][QKE][PAK
Motif 13	R[LTIM][APKQ][ITPV]V[LY]A[PAS][HYN][LVI][SD][ED][GS][VA][LIR]RR[ME]F
Motif 14	[RD][IVL][ES]E[IML][KR]K[KRT][AS][ECDS][CVS][IV]R[VI]L[VAC][HQE][TS]Q[PV
Motif 15	[QKR]T[ED][FY]DLT[ERV]K[PFT]I[TNS
Motif 16	KR[AV]FYG[AI][KSN]K[APS]E[VI
Motif 17	K[ST][RN]KG[IT]RK
Motif 18	[EIT][QVIL][VQR][AT]KNK[QV][LQV][ST][KR]
Motif 19	[NK][KRN][WYH][EVM][EQ][KLR][ESG][AN][NSA][IKA][KGQR][FE][CY][ANR][KSG]E[KDEV][ATS]E[SK
Motif 20	[LKM][IV][KP][KAG]L[GHN]LK
Motif 21	YGYEEIGKKVAGGYNAEEM
Motif 22	E[RE]T[VAG][QTK]G[LM
Motif 23	PGMKY[ET]DL
Motif 24	[PA]SEE
Motif 25	L[DN]
Motif 26	LD
Motif 27	Y[EK][DI
Motif 28	EE
Motif 29	GF[ST
Motif 30	EL[IV
Motif 31	VD
Motif 32	LE
Motif 33	GE
Motif 34	SS
Motif 35	TE[DE
Motif 36	[GN][DT]
Motif 37	E[AV]
Motif 38	R[GP]I[HS
Motif 39	[DE]P[LV
Motif 40	QK[KY
Motif 41	[HN][TV][EN
Motif 42	[EG]L[EI
Motif 43	MS
Motif 44	[IK][EV][ER
Motif 45	[KV][AR][EF
Motif 46	[MT][GK][IL
Motif 47	K[ST][PV
The following motifs should be removed basing on MAST output:
24

## Sheet: VICG01349
	AGE95741.1|Encephalitozo	EDQ31341.1|Enterocytozoo	NP_585782.1|Encephalitoz	ORD93276.1|Enterospora	ORD99734.1|Hepatospora	XP_003072985.1|Encephali	XP_003887373.1|Encephali	XP_007604795.1|hypotheti	XP_009264609.1|Encephali	XP_014563571.1|Ordospora
Motif 1	117 137	118 138	117 137	118 138	120 140	119 139	119 139	138 158	119 139	116 136
Motif 2	44 64	44 64	44 64	44 64	47 67	46 66	46 66	65 85	46 66	43 63
Motif 3	19 39	19 39	19 39	19 39	22 42	21 41	21 41	40 60	21 41	18 38
Motif 4	139 159	140 160	139 159	140 160	142 162	141 161	141 161	160 180	141 161	138 158
Motif 5	87 107	87 107	87 107	87 107	90 110	89 109	89 109	108 128	89 109	86 106
Motif 6	3 19	3 19	3 19	3 19	6 22	5 21	5 21	24 40	5 21	2 18
Motif 7	64 82	64 82	64 82	64 82	67 85	66 84	66 84	85 103	66 84	63 81
Motif 8	159 171	0 0	159 171	0 0	0 0	161 173	161 173	0 0	161 173	0 0
Motif 9	107 116	0 0	107 116	0 0	0 0	109 118	109 118	5 14	109 118	106 115
Motif 10	39 44	0 0	39 44	0 0	0 0	41 46	41 46	0 0	41 46	38 43
Motif 11	0 0	108 114	0 0	0 0	113 119	0 0	0 0	0 0	0 0	0 0
Motif 12	0 0	0 0	0 0	111 116	0 0	0 0	0 0	15 20	0 0	0 0
Motif 13	0 0	0 0	0 0	0 0	0 0	1 4	1 4	0 0	0 0	0 0
Motif 14	0 0	164 167	0 0	164 167	0 0	0 0	0 0	0 0	0 0	0 0
Motif 15	0 0	0 0	0 0	0 0	43 46	175 178	0 0	0 0	0 0	0 0
Motif 16	0 0	0 0	0 0	185 188	0 0	0 0	0 0	204 207	0 0	0 0
Motif 17	0 0	0 0	0 0	170 173	0 0	0 0	0 0	185 188	0 0	0 0
Motif 18	82 87	0 0	82 87	0 0	0 0	0 0	0 0	0 0	0 0	0 0
Motif 19	0 0	0 0	0 0	0 0	0 0	0 0	85 88	0 0	85 88	0 0
Motif 20	0 0	41 44	0 0	41 44	0 0	0 0	0 0	0 0	0 0	0 0
Motif 21	0 0	0 0	0 0	0 0	0 0	0 0	175 178	0 0	175 178	0 0
Motif 22	0 0	0 0	0 0	0 0	0 0	0 0	0 0	130 135	0 0	159 164
Motif 23	0 0	0 0	0 0	182 185	0 0	0 0	0 0	200 203	0 0	0 0
Motif 24	0 0	83 86	0 0	0 0	0 0	0 0	0 0	0 0	0 0	82 85
Motif 25	0 0	0 0	0 0	173 178	0 0	0 0	0 0	191 196	0 0	0 0
Motif 26	0 0	160 163	0 0	0 0	110 113	0 0	0 0	0 0	0 0	0 0
Motif 27	0 0	114 117	0 0	0 0	0 0	0 0	0 0	135 138	0 0	0 0
Motif 28	0 0	0 0	0 0	0 0	0 0	0 0	0 0	20 23	1 4	0 0
Motif 29	0 0	0 0	0 0	0 0	167 170	0 0	0 0	1 4	0 0	0 0
Motif 30	0 0	0 0	0 0	161 164	0 0	0 0	0 0	181 184	0 0	0 0
Motif 31	0 0	0 0	0 0	82 85	163 166	0 0	0 0	0 0	0 0	0 0
Motif 32	0 0	0 0	0 0	108 111	0 0	84 87	0 0	0 0	0 0	0 0
Motif 33	0 0	0 0	0 0	0 0	1 4	0 0	0 0	60 63	0 0	0 0
Motif 34	0 0	0 0	0 0	167 170	86 89	0 0	0 0	0 0	0 0	0 0
Motif 35	0 0	0 0	0 0	178 181	0 0	0 0	0 0	197 200	0 0	0 0
Motif 36	0 0	0 0	0 0	0 0	0 0	0 0	169 172	188 191	0 0	0 0
Motif 37	0 0	0 0	0 0	0 0	0 0	0 0	169 172	104 107	0 0	0 0
Motif 1	LYLPFM[VI][VI]ST[SDE]KK[AS][DE]IHC[ED]
Motif 2	PN[TS]ET[LK][NI]RRIYDVLNV[ML][KR]A
Motif 3	TQ[AS]V[FY][QA][LIV]L[RK]E[NK][KRG][AE][CA]TY[SQ][FQ]I[CV
Motif 4	ER[SND][FY]F[VN]FKS[NST][KR]PL[KR][VI][NI]EDL
Motif 5	EE[AR][KE]KLM[ED]MK[KE][VT]FK[FY]I[VT][NDT][RK]
Motif 6	S[ED][IM][DL][GN]SE[NA]K[RK]EG[LM][KR]Y
Motif 7	[GNR][LV][IV][DGS]K[KR]GKRY[FY]L[VI][DE]D[SAEK][ND][DN
Motif 8	ILREIYE[KN]AH[SA][GKR
Motif 9	SSAEDTHL
Motif 10	KNIV
Motif 11	[HQ]S[PS][HQ][IS][GQ
Motif 12	PL[GH][AT][DH
Motif 13	M[KR]
Motif 14	LQ
Motif 15	[AP]I
Motif 16	F[IM]
Motif 17	R[ES]
Motif 18	VSKR
Motif 19	DR
Motif 20	I[DN]
Motif 21	[AT][MT]
Motif 22	LS[EN][IT][HY
Motif 23	[LS][FG]
Motif 24	TK
Motif 25	D[AK]KK[HL
Motif 26	[CR]L
Motif 27	SE[ER
Motif 28	M[DK]
Motif 29	[KM][EM][AQ
Motif 30	LR[EL
Motif 31	[IV]N
Motif 32	[AH]N
Motif 33	[ST]S[DI
Motif 34	TK[KN
Motif 35	K[ST]
Motif 36	[AS][HK][ES
Motif 37	[AK][HR][KS
The following motifs should be removed basing on MAST output:
12

## Sheet: VICG01687
	KMV65318.1|Encephalitozo	NP_586281.1|Encephalitoz	ORD97758.1|Hepatospora	ORD99692.1|Hepatospora	XP_003073846.1|Encephali	XP_003888241.1|Encephali	XP_007605132.1|hypotheti	XP_013162264.1|Papilio	XP_013175578.1|Papilio	XP_024330903.1|Nosema
Motif 1	437 457	437 457	378 398	378 398	440 460	432 452	369 389	379 399	379 399	373 393
Motif 2	569 589	569 589	507 527	507 527	572 592	564 584	499 519	511 531	511 531	505 525
Motif 3	547 567	547 567	485 505	485 505	550 570	542 562	477 497	489 509	489 509	483 503
Motif 4	517 537	517 537	457 477	457 477	520 540	512 532	447 467	459 479	459 479	453 473
Motif 5	232 252	232 252	189 209	189 209	232 252	224 244	182 202	179 199	179 199	179 199
Motif 6	345 365	345 365	286 306	286 306	348 368	340 360	277 297	287 307	287 307	281 301
Motif 7	263 283	263 283	220 240	220 240	263 283	255 275	213 233	210 230	210 230	210 230
Motif 8	371 391	371 391	312 332	312 332	374 394	366 386	303 323	313 333	313 333	307 327
Motif 9	399 419	399 419	340 360	340 360	402 422	394 414	331 351	341 361	341 361	335 355
Motif 10	99 119	99 119	101 121	101 121	99 119	99 119	108 128	99 119	99 119	99 119
Motif 11	472 492	472 492	412 432	412 432	475 495	467 487	402 422	414 434	414 434	408 428
Motif 12	589 609	589 609	527 547	527 547	592 612	584 604	519 539	531 551	531 551	525 545
Motif 13	287 307	287 307	244 264	244 264	287 307	279 299	237 257	234 254	234 254	234 254
Motif 14	14 34	14 34	16 36	16 36	14 34	14 34	16 36	14 34	14 34	14 34
Motif 15	494 514	494 514	434 454	434 454	497 517	489 509	424 444	436 456	436 456	430 450
Motif 16	210 230	210 230	167 187	167 187	210 230	202 222	160 180	157 177	157 177	157 177
Motif 17	47 67	47 67	47 67	47 67	47 67	47 67	48 68	47 67	47 67	47 67
Motif 18	610 630	610 630	548 568	548 568	613 633	605 625	540 560	552 572	552 572	546 566
Motif 19	79 99	79 99	78 98	78 98	79 99	79 99	0 0	79 99	79 99	79 99
Motif 20	419 435	419 435	360 376	360 376	422 438	414 430	351 367	361 377	361 377	355 371
Motif 21	35 47	35 47	0 0	0 0	35 47	35 47	0 0	35 47	35 47	35 47
Motif 22	186 206	186 206	0 0	0 0	186 206	178 198	137 157	133 153	133 153	0 0
Motif 23	1 13	1 13	3 15	3 15	1 13	1 13	3 15	1 13	1 13	1 13
Motif 24	539 546	539 546	477 484	477 484	542 549	534 541	469 476	481 488	481 488	475 482
Motif 25	307 327	307 327	0 0	0 0	307 327	299 319	0 0	254 274	254 274	254 274
Motif 26	459 471	459 471	400 412	400 412	462 474	454 466	0 0	401 413	401 413	395 407
Motif 27	67 79	67 79	0 0	0 0	67 79	67 79	0 0	67 79	67 79	67 79
Motif 28	254 263	254 263	211 220	211 220	254 263	246 255	204 213	201 210	201 210	201 210
Motif 29	392 399	392 399	333 340	333 340	395 402	387 394	324 331	334 341	334 341	328 335
Motif 30	329 345	329 345	137 153	137 153	332 348	324 340	0 0	0 0	0 0	0 0
Motif 31	119 131	119 131	121 133	121 133	119 131	119 131	0 0	119 131	119 131	119 131
Motif 32	366 371	366 371	307 312	307 312	369 374	361 366	298 303	308 313	308 313	302 307
Motif 33	132 151	132 151	0 0	0 0	132 151	0 0	0 0	0 0	0 0	0 0
Motif 34	154 174	154 174	0 0	0 0	0 0	0 0	0 0	0 0	0 0	0 0
Motif 35	0 0	0 0	264 283	264 283	0 0	0 0	0 0	0 0	0 0	0 0
Motif 36	0 0	0 0	0 0	0 0	0 0	0 0	0 0	274 284	274 284	0 0
Motif 37	0 0	0 0	69 78	69 78	0 0	0 0	0 0	0 0	0 0	0 0
Motif 38	0 0	0 0	0 0	0 0	0 0	0 0	0 0	572 575	572 575	0 0
Motif 39	0 0	0 0	38 47	38 47	0 0	0 0	0 0	0 0	0 0	0 0
Motif 40	0 0	0 0	0 0	0 0	0 0	154 159	96 101	0 0	0 0	0 0
Motif 41	177 186	177 186	0 0	0 0	0 0	169 178	0 0	0 0	0 0	0 0
Motif 42	0 0	0 0	155 167	155 167	0 0	0 0	0 0	0 0	0 0	0 0
Motif 43	0 0	0 0	0 0	0 0	0 0	144 149	40 45	0 0	0 0	0 0
Motif 44	0 0	0 0	568 574	568 574	0 0	0 0	0 0	0 0	0 0	0 0
Motif 45	630 635	630 635	0 0	0 0	0 0	625 630	0 0	0 0	0 0	0 0
Motif 46	0 0	0 0	0 0	0 0	158 161	0 0	271 274	0 0	0 0	0 0
Motif 47	0 0	0 0	0 0	0 0	0 0	0 0	0 0	456 459	456 459	0 0
Motif 48	0 0	0 0	0 0	0 0	175 178	0 0	80 83	0 0	0 0	0 0
Motif 49	0 0	0 0	0 0	0 0	163 167	161 165	0 0	0 0	0 0	0 0
Motif 50	0 0	0 0	0 0	0 0	328 332	320 324	0 0	0 0	0 0	0 0
Motif 1	QYRM[DHI][API][DPS]LCE[WF]PSE[MTY]FY[NS]G[EL
Motif 2	YQGIGFV[GA]D[KR]RRMNV[TA]LTR
Motif 3	NVDGFQGREKDFIIVSLVR
Motif 4	QIG[VI]ITPYEGQRS[HY]IL[ND][RN][IL][FQ
Motif 5	TLIQGPPGTGKT[LF]VS[AS][AVS][IF]V
Motif 6	[QA]AEV[IV][TC]CTCVT[AS]G[QM]K[ML]F[NK][KR][FM
Motif 7	[VI]VAPSNTAVDQL[TA][LI]KI[HN][KS]T
Motif 8	[IV]DEAVQ[SC]TEPL[SN][LI]IP[LC]VY[GN][CP
Motif 9	HKQLGPT[IV]L[CNS]K[KD]V[AI][KQ][ACS]GFK
Motif 10	[GI][YF][TN]VE[YF][IL]W[RK][GS]VCY[ED]RM[KELV][WN]A
Motif 11	P[LSTV]NFFY[VCS]C[YD]G[KR]EEVS[AQ]SGT
Motif 12	K[HY]GL[VI]IIG[ND]P[FMS]TL[MNV]K[HC][DES]MW[AGRS
Motif 13	RVMSRR[RK]E[YCS][GTE][QHK][ST][DE][VI][NDS]FLSL
Motif 14	I[ENK]AE[CS][RKL]KE[KR][ED]IKES[ML][KR]Q[ET]N
Motif 15	N[QK][AMK]EA[LV][YL][CV]E[SN][IV][IT]RHLFK[CNS]G[IV
Motif 16	[PN]N[LF]P[KRT]LN[AKD][SF]Q[EA][VIT]AV[KR]A[AS]L[GSN][RK
Motif 17	[FC][QHY][RN][GAR][DT][SAN][ED]LKIN[VI][GS]DEI[RK][LF][TS][HR
Motif 18	LL[SEA]FYD[RKN]KG[LR][VI][LM][EK]G[PS]L[HES][ND]L[KR
Motif 19	[DE][TSQ]F[TS][ED]ELK[VF]E[IV][EDN][TEI][PS][GD][DEI][YD][PK][RV][SL
Motif 20	SLFERL[IL][SK][IL][GD][VY][VSI]PY[ILMV]
Motif 21	VRWE[KN]MKY[CG][YH]F
Motif 22	[PI]S[IV]FEYILKG[HK]KE[GH]I[GR]N[VF][DE][HE
Motif 23	F[ET][AP][KDEF][ES]YV[EQ][VIT]F[SK][SAT
Motif 24	E[PA]GNLE
Motif 25	ENL[RK]ELQE[GL][RN]K[FKR][KN][DN][ES][DI][DH][DS][DNR][NSY
Motif 26	T[GS][GNT][KR][NPS]F[CFL][RK][FN][DL][LF][GM
Motif 27	KSG[LF][VI][LI][HT]GF[VI]S[GN
Motif 28	V[KR][HKL][YF][GK][GK]KV
Motif 29	[KQ]L[VI]LVG
Motif 30	[IL][YS]N[DQ][EW][LV]NE[SN][LT][KG][KE][QS][LK]L[NF
Motif 31	[NKR]KL[YH][SAKN][TD][YR][KN][RK][EKN][LTV][DSI
Motif 32	F[HP][CVY]V
Motif 33	[NI]KRN[RK]NK[DN]D[GE][KR]K[LP][EC]DKGI
Motif 34	DPDKKKSMYGVEGDVGVDR
Motif 35	TLVKSFKVDVKDEGIIKD
Motif 36	DDENDNLRR
Motif 37	VSFIGVVC
Motif 38	PC
Motif 39	RLEENYVY
Motif 40	P[MS]G[CH]
Motif 41	[RA]AKKS[LA][DN]E
Motif 42	NLNGEIKNILV
Motif 43	D[AG][CS][KY]
Motif 44	NVDLK
Motif 45	RVII
Motif 46	QR[NP
Motif 47	TE
Motif 48	[EM]Q[FK
Motif 49	RG[DE]
Motif 50	RY[NS]
The following motifs should be removed basing on MAST output:
29

## Sheet: VICG01723
	AGE95202.1|Encephalitozo	KAF9762017.1|Nosema	KMV66294.1|Encephalitozo	NP_584774.1|Encephalitoz	TBU19025.1|Ordospora	XP_003072736.1|Encephali	XP_003887114.1|Encephali	XP_007605168.1|hypotheti	XP_009264350.1|Encephali	XP_024330853.1|Nosema
Motif 1	177 197	177 197	177 197	177 197	160 180	177 197	177 197	176 196	177 197	156 176
Motif 2	206 226	206 226	206 226	206 226	189 209	206 226	206 226	205 225	206 226	185 205
Motif 3	140 160	140 160	140 160	140 160	123 143	140 160	140 160	139 159	140 160	119 139
Motif 4	113 133	113 133	113 133	113 133	96 116	113 133	113 133	112 132	113 133	92 112
Motif 5	89 109	89 109	89 109	89 109	72 92	89 109	89 109	88 108	89 109	68 88
Motif 6	230 250	230 250	230 250	230 250	213 233	230 250	230 250	229 249	230 250	209 229
Motif 7	345 365	345 365	345 365	345 365	328 348	345 365	345 365	344 364	345 365	324 344
Motif 8	386 406	386 406	386 406	386 406	369 389	386 406	386 406	385 405	386 406	365 385
Motif 9	480 500	480 500	480 500	480 500	463 483	480 500	480 500	479 499	480 500	459 479
Motif 10	420 440	420 440	420 440	420 440	403 423	420 440	420 440	419 439	420 440	399 419
Motif 11	850 870	866 886	850 870	850 870	857 877	849 869	850 870	818 838	850 870	825 845
Motif 12	766 786	782 802	766 786	766 786	773 793	765 785	766 786	735 755	766 786	741 761
Motif 13	737 757	753 773	737 757	737 757	744 764	736 756	737 757	706 726	737 757	712 732
Motif 14	68 88	68 88	68 88	68 88	51 71	68 88	68 88	67 87	68 88	47 67
Motif 15	894 914	910 930	894 914	894 914	901 921	893 913	894 914	862 882	894 914	869 889
Motif 16	459 479	459 479	459 479	459 479	442 462	459 479	459 479	458 478	459 479	438 458
Motif 17	292 312	292 312	292 312	292 312	275 295	292 312	292 312	291 311	292 312	271 291
Motif 18	872 892	888 908	872 892	872 892	879 899	871 891	872 892	840 860	872 892	847 867
Motif 19	365 385	365 385	365 385	365 385	348 368	365 385	365 385	364 384	365 385	344 364
Motif 20	794 814	810 830	794 814	794 814	801 821	793 813	794 814	763 783	794 814	769 789
Motif 21	36 56	36 56	36 56	36 56	19 39	36 56	36 56	36 56	36 56	15 35
Motif 22	253 273	253 273	253 273	253 273	236 256	253 273	253 273	252 272	253 273	232 252
Motif 23	555 575	555 575	555 575	555 575	538 558	555 575	555 575	551 571	555 575	534 554
Motif 24	325 345	325 345	325 345	325 345	308 328	325 345	325 345	324 344	325 345	304 324
Motif 25	160 176	160 176	160 176	160 176	143 159	160 176	160 176	159 175	160 176	139 155
Motif 26	916 932	932 948	916 932	916 932	923 939	915 931	916 932	884 900	916 932	891 907
Motif 27	585 605	0 0	585 605	585 605	568 588	585 605	585 605	0 0	585 605	0 0
Motif 28	814 834	830 850	814 834	814 834	821 841	813 833	814 834	0 0	814 834	789 809
Motif 29	654 670	673 689	654 670	654 670	637 653	654 670	654 670	652 668	654 670	633 649
Motif 30	606 626	607 627	606 626	606 626	589 609	606 626	606 626	604 624	606 626	586 606
Motif 31	500 520	500 520	500 520	500 520	483 503	500 520	500 520	0 0	500 520	479 499
Motif 32	440 455	440 455	440 455	440 455	423 438	440 455	440 455	0 0	440 455	419 434
Motif 33	632 652	0 0	632 652	632 652	615 635	632 652	632 652	0 0	632 652	0 0
Motif 34	834 850	0 0	834 850	834 850	841 857	833 849	834 850	0 0	834 850	0 0
Motif 35	406 418	406 418	406 418	406 418	389 401	406 418	406 418	405 417	406 418	385 397
Motif 36	716 736	732 752	716 736	716 736	723 743	715 735	716 736	0 0	716 736	691 711
Motif 37	523 543	0 0	523 543	523 543	506 526	523 543	523 543	0 0	523 543	0 0
Motif 38	2 22	2 22	2 22	2 22	0 0	2 22	2 22	2 22	2 22	0 0
Motif 39	677 697	0 0	677 697	677 697	0 0	677 697	677 697	0 0	677 697	0 0
Motif 40	273 289	0 0	273 289	273 289	256 272	273 289	273 289	0 0	273 289	0 0
Motif 41	757 766	773 782	757 766	757 766	764 773	756 765	757 766	726 735	757 766	732 741
Motif 42	197 206	197 206	197 206	197 206	180 189	197 206	197 206	196 205	197 206	176 185
Motif 43	56 68	56 68	56 68	56 68	39 51	56 68	56 68	0 0	56 68	35 47
Motif 44	312 324	0 0	312 324	312 324	295 307	312 324	312 324	0 0	312 324	0 0
Motif 45	700 716	0 0	700 716	700 716	0 0	699 715	700 716	0 0	700 716	0 0
Motif 46	22 34	0 0	22 34	22 34	0 0	22 34	22 34	0 0	22 34	0 0
Motif 47	786 793	0 0	786 793	786 793	793 800	785 792	786 793	0 0	786 793	0 0
Motif 48	133 140	133 140	133 140	133 140	116 123	133 140	133 140	132 139	133 140	112 119
Motif 49	543 555	543 555	543 555	543 555	526 538	543 555	543 555	0 0	543 555	522 534
Motif 50	575 584	0 0	575 584	575 584	558 567	575 584	575 584	0 0	575 584	0 0
Motif 1	HWIIFDEIHYMRD[KR]ERGVV
Motif 2	HVRMVFLSATIPNALEFAE
Motif 3	GLMTGDVTINPTA[ST]CLVMT
Motif 4	QRVVYTSPIKALSNQKYRE
Motif 5	VSAHTSSGKTVVAEYAIAM
Motif 6	Q[SKN]Q[VI]VHVVYTEKR[VI]TPLVH
Motif 7	PIIQNILPLLMRGIGIHHS
Motif 8	FATETFSIGLNMPAKSV[VI]F
Motif 9	MRVEGLDPLYLISRSF[HF]HF
Motif 10	[SP][GA]EYIQMSGRAGRRG[IL]D[SE]M
Motif 11	[KR][RK]FSYELMDVV[RK]MWVCG[HC]T
Motif 12	[ML]ACEISSGDELVLTEMIFN
Motif 13	YHM[RDK]ECKKMI[EK]VL[KR][KR]LEYC[DN
Motif 14	FELDDFQKIS[VL]CSLERDES
Motif 15	L[RK]QLS[SN]AARVIGN[TN]ELENM
Motif 16	S[ASC]S[SK]DNL[VI]SAFRLTYNM[LI]L
Motif 17	ASLP[VA]VVFSF[RK]RKDCE[RKY]FA
Motif 18	IC[SNE][KS]T[SNE][IV]FEGSIIRTFKRL
Motif 19	LLPIIKE[VI]VEILFQEGLLK
Motif 20	[HD]FVPLLSCIVFEEW[DN][SE][DE][ND]F
Motif 21	RNGT[RK]HEA[VA][VI]P[VF][GD][AV][AD]YT[PL][LI]
Motif 22	[ND]KLYKIKD[AKT][KE]FHKSNFL[SR]A
Motif 23	GRV[VI]DLF[IV]PR[NF]G[PA]S[IL]TI[RK]N
Motif 24	[MT]V[QER]T[IV]FTNAIMSLRKEDRE
Motif 25	EILRNMLY[RK]G[GS]EV[VI]R
Motif 26	GIVKIKRDIVFANSL
Motif 27	CMVGT[DE][EK]GVYMC[SG]FPLHY[IV]
Motif 28	LS[DE]ENK[LR][YL]Y[KRS]L[LI][SE][DS]SVEKV
Motif 29	C[VIM][IL]C[GK][KN][SPT][SF][VM][GE]CL[VS]SC
Motif 30	VYD[IS]R[VA]KL[DN][VIM][RK]VF[TS][KR][SN]FEK
Motif 31	[SA][YF]KK[AG][LK]A[EK]E[EA][TE]L[HF][ESL]M[YH]R[QR][LI][EK
Motif 32	IV[IV]S[IL][IV]S[ED][PV][IM]TYKE[VA
Motif 33	D[EK]EIEEIEG[KE]ILS[MI]DP[EGK]WS
Motif 34	KVLKSC[SG]I[DE][IV]DPAAY
Motif 35	[AS]LKKFDGE[ASR][MT]R
Motif 36	NE[IT]L[KR][QD][RAKQ][YC][LM][ED]K[LF]LE[LM][NS][SK]LK
Motif 37	PN[ER][IT][AV]CLYR[KR]REEK[KR]VER[NG]
Motif 38	DD[KA]YFD[IV][FL][NE][DE]K[SLT]T[LP][QK][ADS]IA[VI]
Motif 39	AV[IM]VQ[MV]PEN[GT][KR]R[YH][GR]E[SN][LP][EK]A
Motif 40	RSI[RQ]KRN[VI]GP[RK]EV[GS]E
Motif 41	DT[TS]VLIKG[RK
Motif 42	EETIILLP[KRS
Motif 43	K[EQ]F[CQA][KAE][PF][AST]AK[NT]Y[LN
Motif 44	KLD[GK][RS]YLTD[ES]E
Motif 45	[SD]TEMK[SG][EN]M[DG][GE]AR[AS][FY]F[VM
Motif 46	ERLE[RK]RT[TM]V[TV]D
Motif 47	DFAGIP
Motif 48	L[SE]EF[GS]D
Motif 49	[RK]L[VS]E[AE]F[GRS][KP][YF]LK
Motif 50	IVSK[VA][RQ]EK
The following motifs should be removed basing on MAST output:
